# Supplementary material for: Analysis of lysine acetylation in tomato spot wilt virus infection in Nicotiana benthamiana
Source: Front Microbiol. 2023 Feb 2;14:1046163. doi: 10.3389/fmicb.2023.1046163 (PMC9935083; doi:10.3389/fmicb.2023.1046163)
Supplement: Supplementary file 1 [file Table_1.XLSX]

## Sheet: sheet1
Table S1. Basic analysis of MS identified information.
Protein accession	Position	Amino acid	Protein description	Localization probability	Score	Charge	Modified sequence	Mass error [ppm]
Niben101Ctg00219g00002.1	60	K	sp|P77966|GYRB_SYNY3 DNA gyrase subunit B	1	102.8	2	AALAAK(1)R	0.20801
Niben101Ctg04240g00002.1	58	K	sp|Q9LIG2|RLK6_ARATH Receptor-like protein kinase	1	63.181	3	DVK(1)TTNILLDEK	0.92073
Niben101Scf01999g06011.1	186	K	sp|Q0BW82|DNAK_GRABC Chaperone protein DnaK	1	67.997	3	ETAEAYLGK(1)SINK	-0.11625
Niben101Ctg05021g00002.1	37	K	sp|B9JZ87|DNAK_AGRVS Chaperone protein DnaK	1	93.623	2	GELLVGTPAK(1)R	-0.26626
Niben101Scf01999g06011.1	177	K	sp|Q0BW82|DNAK_GRABC Chaperone protein DnaK	1	102.4	3	MK(1)ETAEAYLGK	-0.68647
Niben101Scf01999g06011.1	123	K	sp|Q0BW82|DNAK_GRABC Chaperone protein DnaK	1	142.32	3	QAVTNPTNTVFGTK(1)R	-0.29833
Niben101Ctg05133g00002.1	85	K	sp|A9WFT9|PDXS_CHLAA Pyridoxal biosynthesis lyase PdxS	1	97.69	2	MSDPQLIK(1)EIK	-0.89572
Niben101Ctg06481g00003.1	27	K	sp|P16273|PRPX_HORVU Pathogen-related protein	1	134.84	2	IFTK(1)SVNGR	-0.33856
Niben101Scf04561g00005.1	123	K	sp|P10708|CB12_SOLLC Chlorophyll a-b binding protein 7, chloroplastic	1	83.358	2	TK(1)EIK(1)NGR	0.10672
Niben101Scf04561g00005.1	126	K	sp|P10708|CB12_SOLLC Chlorophyll a-b binding protein 7, chloroplastic	1	83.358	2	TK(1)EIK(1)NGR	0.10672
Niben101Ctg07375g00004.1	62	K	sp|Q9FJN9|PABN2_ARATH Polyadenylate-binding protein 2	1	52.579	3	EMQAK(1)VEK	0.17549
Niben101Ctg08688g00001.1	31	K	sp|Q9SSK7|MLP34_ARATH MLP-like protein 34	1	105.13	3	VIEAFDPQK(1)K	-0.68279
Niben101Ctg09170g00001.1	21	K	sp|Q03199|IPIB_TOBAC Proteinase inhibitor I-B	1	82.417	3	IIEK(1)ENPIAK	-0.18354
Niben101Ctg10476g00001.1	216	K	emb|CBW30169.1| Conserved hypothetical protein [Musa balbisiana]	1	67.252	3	AAAGAATDGGAGK(1)K	-0.49962
Niben101Ctg10476g00001.1	283	K	emb|CBW30169.1| Conserved hypothetical protein [Musa balbisiana]	1	63.734	2	VEGTAGVK(1)R	0.52101
Niben101Scf01497g03008.1	150	K	sp|P45739|CATA_HELAN Catalase	1	90.385	4	DGMK(1)FPDMVHALKPNPK	-0.74027
Niben101Scf01497g03008.1	159	K	sp|P45739|CATA_HELAN Catalase	1	60.161	3	FPDMVHALK(1)PNPK	0.46456
Niben101Scf01497g03008.1	163	K	sp|P45739|CATA_HELAN Catalase	0.995713	81.144	5	FPDMVHALK(0.004)PNPK(0.996)SHIQENWR	-0.40358
Niben101Ctg10591g00003.1	111	K	sp|P45739|CATA_HELAN Catalase	1	60.102	3	FHWK(1)PTCGVK	-0.68305
Niben101Ctg10591g00003.1	117	K	sp|P45739|CATA_HELAN Catalase	1	169.25	4	FHWKPTCGVK(1)SLLEEEAAR	0.68611
Niben101Scf01497g03008.1	125	K	sp|P45739|CATA_HELAN Catalase	1	104.42	2	GFAVK(1)FYTR	0.14858
Niben101Ctg10591g00003.1	102	K	sp|P45739|CATA_HELAN Catalase	1	120.45	3	TGK(1)STYVK	0.6284
Niben101Ctg10718g00002.1	111	K	sp|P26573|RBS8_NICPL Ribulose bisphosphate carboxylase small chain 8B, chloroplastic	1	86.772	4	EHHK(1)SPGYYDGR	-0.50301
Niben101Ctg10718g00002.1	146	K	sp|P26573|RBS8_NICPL Ribulose bisphosphate carboxylase small chain 8B, chloroplastic	1	100.58	2	K(1)EYPQAWVR	0.70529
Niben101Ctg10718g00002.1	145	K	sp|P26573|RBS8_NICPL Ribulose bisphosphate carboxylase small chain 8B, chloroplastic	1	143.57	3	LPMFGCTDATQVLAEVGEAK(1)K	-0.54042
Niben101Ctg10718g00002.1	173	K	sp|P26573|RBS8_NICPL Ribulose bisphosphate carboxylase small chain 8B, chloroplastic	1	65.219	3	QVQCISFIASK(1)PDGY	-0.6967
Niben101Ctg11864g00002.1	259	K	AT3G05960.1 sugar transporter 6 LENGTH=507	1	53.679	3	QVK(1)HPFR	0.31085
Niben101Ctg12033g00001.1	62	K	sp|Q9XEX2|PRX2B_ARATH Peroxiredoxin-2B	1	95.417	3	HVPGFIEK(1)ADELK	-0.3647
Niben101Ctg13092g00001.1	41	K	emb|CAC83580.1| major latex-like protein [Arabidopsis thaliana]	1	104.95	3	IQK(1)FDIHEGETVK	3.8397
Niben101Ctg13209g00003.1	95	K	sp|Q9LHP4|RCH2_ARATH Receptor-like protein kinase 2	1	64.82	3	VQQCVDPK(1)LK	-2.4438
Niben101Ctg13368g00004.1	245	K	AT3G59920.1 RAB GDP dissociation inhibitor 2 LENGTH=444	1	150.69	3	VCGVTSEGETAK(1)CK	-0.48905
Niben101Ctg13368g00004.1	174	K	AT3G59920.1 RAB GDP dissociation inhibitor 2 LENGTH=444	1	100.93	3	YLDEPAQDTVK(1)R	-0.14918
Niben101Ctg13733g00003.1	42	K	sp|Q07346|DCE_PETHY Glutamate decarboxylase	1	87.184	3	LNDLLVEK(1)NK	-0.92616
Niben101Scf01001g00005.1	324	K	sp|P23432|E13C_TOBAC Glucan endo-1,3-beta-glucosidase	1	73.279	3	EGDVTEK(1)HFGLFSPDQR	0.38768
Niben101Scf01001g00005.1	58	K	sp|P23432|E13C_TOBAC Glucan endo-1,3-beta-glucosidase	1	126.24	2	LYNANGIK(1)R	-0.14972
Niben101Scf02749g04008.1	201	K	sp|P94072|GL33_ARATH Germin-like protein subfamily 3 member 3	1	54.066	2	LK(1)GVLGGTN	-0.13288
Niben101Scf09631g00003.1	132	K	sp|P94072|GL33_ARATH Germin-like protein subfamily 3 member 3	1	131.04	2	VFFK(1)NLK	-0.58128
Niben101Ctg13976g00004.1	13	K	sp|P23901|ALDR_HORVU Aldose reductase	1	76.478	3	DIAFQK(1)QK	0.63063
Niben101Ctg14099g00002.1	102	K	sp|Q2TA14|PCP_BOVIN Lysosomal Pro-X carboxypeptidase	1	77.367	3	SETK(1)NDPDWLIMQR	4.3179
Niben101Scf37110g00001.1	16	K	gb|KEH24348.1| sister-chromatide cohesion protein [Medicago truncatula]	1	75.189	3	QHLQGK(1)K	-0.5141
Niben101Ctg14464g00004.1	103	K	sp|O00567|NOP56_HUMAN Nucleolar protein 56	1	85.355	2	VAK(1)FVDDK	2.0832
Niben101Scf03711g01021.1	23	K	sp|Q9XEX2|PRX2B_ARATH Peroxiredoxin-2B	1	90.614	2	AWEK(1)TYPDNK	-0.25822
Niben101Scf03711g01021.1	29	K	sp|Q9XEX2|PRX2B_ARATH Peroxiredoxin-2B	1	90.919	3	TYPDNK(1)HVK	0.3365
Niben101Scf03711g01021.1	32	K	sp|Q9XEX2|PRX2B_ARATH Peroxiredoxin-2B	1	76.332	3	HVK(1)FLADGAGK	0.028423
Niben101Ctg14707g00002.1	29	K	sp|P59259|H4_ARATH Histone H4	1	130.15	3	DNIQGITK(1)PAIR	1.167
Niben101Ctg14707g00002.1	6	K	sp|P59259|H4_ARATH Histone H4	1	111.63	2	GK(1)GGK(1)GLGK	-0.54157
Niben101Ctg14707g00002.1	10	K	sp|P59259|H4_ARATH Histone H4	1	169.21	2	GLGK(1)GGAK(1)R	-0.038353
Niben101Ctg14707g00002.1	14	K	sp|P59259|H4_ARATH Histone H4	1	169.21	2	GLGK(1)GGAK(1)R	-0.038353
Niben101Ctg14707g00002.1	3	K	sp|P59259|H4_ARATH Histone H4	1	105.98	2	GK(1)GGK(1)GLGK	-0.54157
Niben101Ctg14707g00002.1	89	K	sp|P59259|H4_ARATH Histone H4	1	77.72	2	TVTAMDVVYALK(1)R	-0.43732
Niben101Ctg14768g00004.1	86	K	sp|A1S7C8|ACSA_SHEAM Acetyl-coenzyme A synthetase	1	50.149	3	IHWAPGLPK(1)TR	-0.27731
Niben101Ctg14848g00004.1	34	K	AT1G16890.3 ubiquitin-conjugating enzyme 36 LENGTH=162	1	69.261	2	DK(1)WSPALQIR	0.2327
Niben101Scf04122g02005.1	62	K	sp|Q05462|RL27_PEA 60S ribosomal protein L27	1	80.245	2	VTAAK(1)EAK(1)AR	-0.5571
Niben101Scf04122g02005.1	65	K	sp|Q05462|RL27_PEA 60S ribosomal protein L27	1	80.245	2	VTAAK(1)EAK(1)AR	-0.5571
Niben101Ctg14991g00002.1	83	K	gb|KFB84164.1| alpha/beta hydrolase [Calothrix sp. 336/3]	1	69.786	2	TICK(1)TWVWR	-0.8234
Niben101Ctg15214g00001.1	106	K	AT1G20330.1 sterol methyltransferase 2 LENGTH=361	1	113.62	2	DIAEVAK(1)K	0.22611
Niben101Scf02049g01002.1	126	K	sp|Q9LXT3|MBF1B_ARATH Multiprotein-bridging factor 1b	1	64.104	3	AIPNQQIISK(1)LER	-0.52117
Niben101Ctg15314g00004.1	89	K	sp|P46417|GSTX3_SOYBN Glutathione S-transferase 3	1	51.787	3	INPIHK(1)K	-1.8357
Niben101Scf03450g00015.1	105	K	sp|Q2J7E7|MDH_FRASC Malate dehydrogenase	1	115.12	3	DVMSK(1)NVSIYK	-0.82195
Niben101Scf03450g00015.1	111	K	sp|Q2J7E7|MDH_FRASC Malate dehydrogenase	1	123.29	3	NVSIYK(1)SQASALEK	0.55936
Niben101Scf03450g00015.1	151	K	sp|Q2J7E7|MDH_FRASC Malate dehydrogenase	1	138.28	3	EYAPSIPEK(1)NISCLTR	-0.66237
Niben101Scf03450g00015.1	237	K	sp|Q2J7E7|MDH_FRASC Malate dehydrogenase	1	97.093	2	GAAIIK(1)AR	0.43332
Niben101Scf03450g00015.1	119	K	sp|Q2J7E7|MDH_FRASC Malate dehydrogenase	1	102.65	3	SQASALEK(1)HAAPNCK	-0.21594
Niben101Ctg15507g00001.1	51	K	sp|Q6NRL0|PRXD1_XENLA Prolyl-tRNA synthetase associated domain-containing protein 1	1	85.676	2	NLFLK(1)DK	1.1548
Niben101Scf13057g00002.1	10	K	ref|XP_010111583.1| 30S rib S21 [Morus notabilis]	1	96.342	2	AGVIQECK(1)R	-0.94529
Niben101Scf13057g00002.1	47	K	ref|XP_010111583.1| 30S rib S21 [Morus notabilis]	1	63.091	3	NFSDDK(1)QEASK	-1.1191
Niben101Scf13057g00002.1	18	K	ref|XP_010111583.1| 30S rib S21 [Morus notabilis]	1	57.59	3	YFENK(1)HDK	-0.59726
Niben101Ctg15681g00001.1	56	K	sp|Q9FZG4|HXKL1_ARATH Hexokinase-like 1 protein	1	57.532	2	VQLGGK(1)EER	-0.057958
Niben101Ctg15772g00003.1	89	K	sp|A7MBJ2|SENP7_BOVIN Sentrin-specific protease 7	1	67.385	3	GDPDAVCISK(1)R	-2.155
Niben101Ctg16053g00004.1	226	K	sp|Q67QB5|SAT_SYMTH Sulfate adenylyltransferase	1	98.407	3	DPAGMGHPLEK(1)R	-0.016353
Niben101Scf04318g01016.1	124	K	sp|P12062|CB26_PETSP Chlorophyll a-b binding protein 37, chloroplastic	1	139.74	3	NGVK(1)FGEAVWFK	0.099697
Niben101Scf01160g01003.1	43	K	sp|P27496|CB25_TOBAC Chlorophyll a-b binding protein 50, chloroplastic	1	116.78	3	AK(1)PVSSGSPWYGPDR	-0.29014
Niben101Scf02459g00024.1	173	K	sp|P27518|CB21_GOSHI Chlorophyll a-b binding protein 151, chloroplastic	1	76.228	2	VK(1)EIK(1)NGR	0.83252
Niben101Scf06332g00010.1	6	K	sp|Q8X132|H2A_NEUCR Histone H2A	1	107.17	2	GK(1)TLGSGAAK	0.21823
Niben101Scf06332g00010.1	14	K	sp|Q8X132|H2A_NEUCR Histone H2A	1	101.38	2	TLGSGAAK(1)K	0.15518
Niben101Scf00013g03001.1	96	K	sp|B9L3S8|FTSH2_THERP ATP-dependent zinc metalloprotease FtsH 2	0.999974	49.356	3	KTEALTPQELK(1)K	0.45746
Niben101Scf00013g03001.1	229	K	sp|B9L3S8|FTSH2_THERP ATP-dependent zinc metalloprotease FtsH 2	1	81.89	3	VREELK(1)R	0.084646
Niben101Scf13002g03013.1	129	K	sp|Q9FDZ9|RL212_ARATH 60S ribosomal protein L21-2	1	116.05	2	GEVISTK(1)R	-0.19455
Niben101Scf13002g03013.1	55	K	sp|Q9FDZ9|RL212_ARATH 60S ribosomal protein L21-2	1	102.07	4	GMPHK(1)FYHGR	-0.46602
Niben101Scf13002g03013.1	116	K	sp|Q9FDZ9|RL212_ARATH 60S ribosomal protein L21-2	1	55.314	3	NDQLK(1)AEAK	0.24843
Niben101Scf09575g01004.1	69	K	sp|Q43291|RL211_ARATH 60S ribosomal protein L21-1	1	94.806	2	VWNVTK(1)R	0.73316
Niben101Scf04216g07016.1	127	K	sp|A9IM54|RL21_BART1 50S ribosomal protein L21	1	61.235	3	GANVNDK(1)IILNK	-0.33089
Niben101Scf04216g07016.1	171	K	sp|A9IM54|RL21_BART1 50S ribosomal protein L21	1	94.262	2	VVVFK(1)YK	-1.1558
Niben101Scf00017g03003.1	817	K	AT5G64030.1 S-adenosyl-L-methionine-dependent methyltransferases superfamily protein LENGTH=829	1	133.86	3	DKEGLLCVQK(1)TMWR	0.12075
Niben101Scf00017g03003.1	470	K	AT5G64030.1 S-adenosyl-L-methionine-dependent methyltransferases superfamily protein LENGTH=829	1	82.774	3	GIPAISAVMGTK(1)R	-0.3716
Niben101Scf00017g03003.1	161	K	AT5G64030.1 S-adenosyl-L-methionine-dependent methyltransferases superfamily protein LENGTH=829	0.997236	63.185	3	K(0.003)IEDK(0.997)DSEAGEK	0.12042
Niben101Scf00017g03003.1	197	K	AT5G64030.1 S-adenosyl-L-methionine-dependent methyltransferases superfamily protein LENGTH=829	1	46.069	3	SVENPSELNEK(1)K	0.22919
Niben101Scf00017g04017.1	58	K	sp|Q48LD5|DAPA_PSE14 4-hydroxy-tetrahydrodipicolinate synthase	1	56.087	2	TFADDIK(1)ALR	1.9031
Niben101Scf00022g06009.1	214	K	gb|ABF94264.1| expressed protein [Oryza sativa Japonica Group]	1	86.944	3	NDPGASIDSMK(1)AK	-0.49142
Niben101Scf00022g06009.1	144	K	gb|ABF94264.1| expressed protein [Oryza sativa Japonica Group]	1	40.477	3	SLEVDQPK(1)YGDCR	-0.62434
Niben101Scf00023g08006.1	422	K	sp|C5D7P0|HIS5_GEOSW Imidazole glycerol phosphate synthase subunit HisH	1	79.875	2	TGK(1)SSLEQISR	0.55402
Niben101Scf06966g01012.1	163	K	AT1G74740.1 calcium-dependent protein kinase 30 LENGTH=541	1	58.716	2	GVIDFK(1)R	-1.0167
Niben101Scf00024g04006.1	310	K	sp|P83970|PMA1_WHEAT Plasma membrane ATPase	1	81.525	2	LAQQGAITK(1)R	-0.24089
Niben101Scf00046g07016.1	215	K	sp|Q3T0R4|DRS7B_BOVIN Dehydrogenase/reductase SDR family member 7B	1	85.161	2	AVLPGMLK(1)R	1.8053
Niben101Scf00046g07016.1	108	K	sp|Q3T0R4|DRS7B_BOVIN Dehydrogenase/reductase SDR family member 7B	1	117.89	2	GFAFQLAK(1)K	-0.18487
Niben101Scf00050g03005.1	516	K	sp|Q2HJG5|VPS35_BOVIN Vacuolar protein sorting-associated protein 35	1	101.25	3	HVLTGGPK(1)R	0.093933
Niben101Scf00050g03005.1	688	K	sp|Q2HJG5|VPS35_BOVIN Vacuolar protein sorting-associated protein 35	1	100.67	2	VLLCLK(1)R	0.73316
Niben101Scf02541g08002.1	238	K	sp|Q6IP09|PABPB_XENLA Polyadenylate-binding protein 1-B	1	100.73	3	AMTEMNGK(1)FCSTR	-0.31819
Niben101Scf00052g08003.1	258	K	sp|A2XDG4|UBP26_ORYSI Ubiquitin carboxyl-terminal hydrolase 26	1	59.013	3	CCSLQEAQK(1)R	-0.85666
Niben101Scf00057g00027.1	98	K	sp|P00297|PLAS_SOLCR Plastocyanin	1	137.03	4	ITFK(1)NNAGFPHNVVFDEDEIPAGVDASK	1.2236
Niben101Scf00057g00034.1	187	K	AT5G10460.1 Haloacid dehalogenase-like hydrolase (HAD) superfamily protein LENGTH=306	1	89.029	3	ILEQCAAK(1)K	0.82233
Niben101Scf00058g00001.1	198	K	gb|AGZ88227.1| cytokinesis protein, partial [Polypodium glycyrrhiza]	1	80.737	3	LFQEFESK(1)R	-0.82231
Niben101Scf00058g08006.1	256	K	sp|Q2QWE9|SGS3_ORYSJ Protein SUPPRESSOR OF GENE SILENCING 3 homolog	1	42.976	3	HNEVDQTALK(1)K	-0.48159
Niben101Scf00059g02013.1	324	K	AT3G53520.4 UDP-glucuronic acid decarboxylase 1 LENGTH=458	1	56.27	3	TLK(1)HPAR	0.1415
Niben101Scf07820g00001.1	340	K	AT2G37400.1 Tetratricopeptide repeat (TPR)-like superfamily protein LENGTH=333	1	62.466	2	VFAQK(1)VENER	-0.16841
Niben101Scf30302g00003.1	69	K	sp|Q9V109|RS7_PYRAB 30S ribosomal protein S7	1	50.95	3	GSSNSYAIK(1)K	-0.78946
Niben101Scf05928g03010.1	69	K	sp|P69039|IF5A1_NICPL Eukaryotic translation initiation factor 5A-1	1	61.11	3	CHFVAIDIFTGK(1)K	2.3273
Niben101Scf05928g03010.1	36	K	sp|P69039|IF5A1_NICPL Eukaryotic translation initiation factor 5A-1	1	72.34	4	NGHIVIK(1)NRPCK	0.21516
Niben101Scf05928g03010.1	49	K	sp|P69039|IF5A1_NICPL Eukaryotic translation initiation factor 5A-1	1	87.184	3	VVEVSTSK(1)TGK	0.32227
Niben101Scf17651g00002.1	78	K	sp|Q9LVP9|VTI13_ARATH Vesicle transport v-SNARE 13	1	98.902	2	EYK(1)SDLNNLK	-0.42402
Niben101Scf17651g00002.1	85	K	sp|Q9LVP9|VTI13_ARATH Vesicle transport v-SNARE 13	1	88.338	3	SDLNNLK(1)TEVK	-0.24935
Niben101Scf00519g00010.1	238	K	sp|P74061|RPE_SYNY3 Ribulose-phosphate 3-epimerase	1	48.376	3	GLNPWIEVDGGVGPK(1)NAYK	-1.0088
Niben101Scf00519g00010.1	162	K	sp|P74061|RPE_SYNY3 Ribulose-phosphate 3-epimerase	1	122.66	2	TINQIK(1)SLGAK	0.60195
Niben101Scf00063g13005.1	258	K	AT3G47520.1 malate dehydrogenase LENGTH=403	1	83.499	3	ANTFVAQK(1)K	0.69928
Niben101Scf06249g02008.1	248	K	AT3G47520.1 malate dehydrogenase LENGTH=403	1	62.714	3	GVYDPK(1)K	-1.3089
Niben101Scf00063g13014.1	281	K	sp|Q55087|CHLP_SYNY3 Geranylgeranyl diphosphate reductase	1	79.489	4	CDHVAVGTGTVTHK(1)ADIK	0.69643
Niben101Scf00063g13014.1	286	K	sp|Q55087|CHLP_SYNY3 Geranylgeranyl diphosphate reductase	1	57.722	2	K(1)FQLATR	0.47666
Niben101Scf00066g02006.1	395	K	AT2G29060.1 GRAS family transcription factor LENGTH=694	1	113.44	3	TANEQLK(1)HIR	-1.1029
Niben101Scf00067g01010.1	10	K	sp|Q9LZC5|GDL73_ARATH GDSL esterase/lipase	1	52.579	3	EYQAK(1)LTK	0.5162
Niben101Scf00067g01010.1	13	K	sp|Q9LZC5|GDL73_ARATH GDSL esterase/lipase	1	60.167	3	LTK(1)VAGSQK	-1.3336
Niben101Scf00067g02002.1	115	K	AT3G53580.1 diaminopimelate epimerase family protein LENGTH=362	1	80.746	2	VSPDQAVK(1)LCDR	-0.076548
Niben101Scf00067g02003.1	24	K	AT2G25910.2 3'-5' exonuclease domain-containing protein / K homology domain-containing protein / KH domain-containing protein LENGTH=342	1	64.374	2	EYGK(1)SIK(1)QK	-0.31556
Niben101Scf00067g02003.1	27	K	AT2G25910.2 3'-5' exonuclease domain-containing protein / K homology domain-containing protein / KH domain-containing protein LENGTH=342	1	64.374	2	EYGK(1)SIK(1)QK	-0.31556
Niben101Scf00069g02013.1	154	K	sp|P46423|GSTF_HYOMU Glutathione S-transferase	1	81.099	2	VK(1)SLFDAR	-1.117
Niben101Scf00069g12009.1	265	K	sp|Q6FW88|PMIP_CANGA Mitochondrial intermediate peptidase	1	87.083	3	EAVLSGIALEDDK(1)R	0.39575
Niben101Scf00069g12017.1	472	K	AT5G26780.3 serine hydroxymethyltransferase 2 LENGTH=533	1	65.535	3	AETQGTK(1)LK	-0.31752
Niben101Scf00069g12017.1	43	K	AT5G26780.3 serine hydroxymethyltransferase 2 LENGTH=533	1	41.399	3	EK(1)SGVTWPK	-0.75363
Niben101Scf00069g12017.1	511	K	AT5G26780.3 serine hydroxymethyltransferase 2 LENGTH=533	1	65.179	3	QFPTIGFEK(1)EK	-4.1956
Niben101Scf00069g12017.1	492	K	AT5G26780.3 serine hydroxymethyltransferase 2 LENGTH=533	1	101.41	2	SEIAK(1)LR	0.6062
Niben101Scf07073g02007.1	128	K	AT5G26780.3 serine hydroxymethyltransferase 2 LENGTH=533	1	174.87	3	YYGGNEYIDMAETLCQK(1)R	-1.4954
Niben101Scf17565g00004.1	106	K	sp|Q38998|AKT1_ARATH Potassium channel AKT1	1	68.657	2	TK(1)TLSQLLK	-2.5426
Niben101Scf05011g01027.1	410	K	AT5G01920.1 Protein kinase superfamily protein LENGTH=495	1	53.124	3	STAGLK(1)NFNR	-0.012501
Niben101Scf00077g05015.1	160	K	AT5G07990.1 Cytochrome P450 superfamily protein LENGTH=513	1	82.417	3	DCTK(1)PDNTGK	-1.15
Niben101Scf00077g05015.1	166	K	AT5G07990.1 Cytochrome P450 superfamily protein LENGTH=513	1	117.18	3	DCTKPDNTGK(1)SLLMR	-1.4559
Niben101Scf08373g00009.1	166	K	sp|Q5JH35|RL1_THEKO 50S ribosomal protein L1	1	80.438	3	ATIK(1)FQLK	-1.0211
Niben101Scf08373g00009.1	217	K	sp|Q5JH35|RL1_THEKO 50S ribosomal protein L1	1	83.869	3	CLYLK(1)STMGK	0.0074067
Niben101Scf06081g01012.1	17	K	sp|B9LTD6|RL1_HALLT 50S ribosomal protein L1	1	96.059	3	EAITVIK(1)SASNEK	1.0443
Niben101Scf08373g00009.1	63	K	sp|Q5JH35|RL1_THEKO 50S ribosomal protein L1	1	146.67	3	MK(1)ICMLGDAQHVEEAEK	-0.3664
Niben101Scf08373g00009.1	162	K	sp|Q5JH35|RL1_THEKO 50S ribosomal protein L1	1	45.158	3	VNETK(1)ATIK	0.05877
Niben101Scf09513g00012.1	77	K	sp|Q54EH1|EPN_DICDI Epsin	1	52.6	2	LTETGK(1)NWR	-0.17049
Niben101Scf00085g05010.1	45	K	sp|Q9XF38|PROF_PYRCO Profilin	1	81.771	2	GPGGITVK(1)K	-2.2939
Niben101Scf03076g00018.1	35	K	sp|P46301|RS25_SOLLC 40S ribosomal protein S25	1	92.856	3	EK(1)VNNMVLFDK	-0.96081
Niben101Scf03076g00018.1	56	K	sp|P46301|RS25_SOLLC 40S ribosomal protein S25	1	89.355	3	LLSEAPK(1)YK	0.50328
Niben101Scf04184g06003.1	147	K	sp|Q9M1E7|TET3_ARATH Tetraspanin-3	1	83.358	3	DSHVCAK(1)TR	-0.19834
Niben101Scf00090g01010.1	63	K	sp|Q9C9X3|ANXD5_ARATH Annexin D5	1	42.718	3	AMYSEELTK(1)R	1.6218
Niben101Scf00090g01014.1	49	K	sp|F4K4J0|THO5B_ARATH THO complex subunit 5B	1	108.43	2	ESTPK(1)SELR	-0.63629
Niben101Scf00094g00009.1	85	K	sp|P43177|BEV1D_BETPN Major pollen allergen Bet v 1-D/H	1	113.22	3	FESMPDGGCK(1)GK	-1.2104
Niben101Scf00094g00009.1	48	K	sp|P43177|BEV1D_BETPN Major pollen allergen Bet v 1-D/H	1	86.898	2	VDAIEK(1)EK	0.83627
Niben101Scf00094g00009.1	101	K	sp|P43177|BEV1D_BETPN Major pollen allergen Bet v 1-D/H	0.999925	107.5	4	YNTKPGVEIK(1)EEEIK	0.25298
Niben101Scf00096g02003.1	270	K	sp|Q7F8R0|C3H14_ORYSJ Zinc finger CCCH domain-containing protein 14	1	60.489	3	LCENFAK(1)GSCTFGDR	0.24448
Niben101Scf00096g02003.1	103	K	sp|Q7F8R0|C3H14_ORYSJ Zinc finger CCCH domain-containing protein 14	1	80.17	3	LCNK(1)FNTAEGCK	-0.16682
Niben101Scf00096g02003.1	20	K	sp|Q7F8R0|C3H14_ORYSJ Zinc finger CCCH domain-containing protein 14	1	70.889	3	NDAGANVNGGVK(1)K	0.15409
Niben101Scf00096g02003.1	263	K	sp|Q7F8R0|C3H14_ORYSJ Zinc finger CCCH domain-containing protein 14	1	73.885	3	TK(1)LCENFAK	0.33154
Niben101Scf12159g08001.1	4	K	sp|P08985|H2AV_DROME Histone H2A.v	1	72.29	3	AGK(1)GGK(1)GLVAGK	-0.74052
Niben101Scf12159g08001.1	7	K	sp|P08985|H2AV_DROME Histone H2A.v	1	134.93	3	GGK(1)GLVAGK(1)TTAAAAANK	0.70119
Niben101Scf12159g08001.1	13	K	sp|P08985|H2AV_DROME Histone H2A.v	1	134.93	3	GLVAGK(1)TTAAAAANK	-0.58055
Niben101Scf03923g14012.1	136	K	sp|Q32LA7|H2AV_BOVIN Histone H2A.V	1	107.55	2	SLINK(1)TTK	-0.41324
Niben101Scf00109g10003.1	142	K	sp|P49730|RIR2_TOBAC Ribonucleoside-diphosphate reductase small chain	1	50.149	3	AVETIPCVEK(1)K	-0.78472
Niben101Scf08633g01003.1	110	K	sp|O59299|RS9_PYRHO 30S ribosomal protein S9	1	93.325	2	EIK(1)DILVR	-0.16758
Niben101Scf08633g01003.1	27	K	sp|O59299|RS9_PYRHO 30S ribosomal protein S9	1	133.23	3	TAVAVTHCK(1)R	-0.31291
Niben101Scf05955g00013.1	106	K	sp|O29136|RS9_ARCFU 30S ribosomal protein S9	1	68.224	3	YVDEQSK(1)K	0.028769
Niben101Scf00110g05008.1	120	K	sp|C6E178|SECA_GEOSM Protein translocase subunit SecA	1	78.342	2	EK(1)TATLQER	1.0471
Niben101Scf00110g05008.1	655	K	sp|C6E178|SECA_GEOSM Protein translocase subunit SecA	1	61.167	2	GPVQDEVIAK(1)LR	-0.86342
Niben101Scf00110g05008.1	675	K	sp|C6E178|SECA_GEOSM Protein translocase subunit SecA	1	75.738	3	VYTEGEK(1)K	-0.46466
Niben101Scf05955g03047.1	151	K	sp|P56601|PPOX_MYXXA Protoporphyrinogen oxidase	1	91.853	2	AAFGK(1)VWK	-0.54176
Niben101Scf05955g03047.1	226	K	sp|P56601|PPOX_MYXXA Protoporphyrinogen oxidase	1	78.939	3	LSSITK(1)SEK	0.82367
Niben101Scf05955g03047.1	305	K	sp|P56601|PPOX_MYXXA Protoporphyrinogen oxidase	1	57.794	3	LVDGELK(1)GFGQLHPR	1.7371
Niben101Scf09099g00023.1	281	K	sp|Q75AA5|NTF2_ASHGO Nuclear transport factor 2	1	105.52	3	QAVVEEK(1)K	0.020369
Niben101Scf00117g00006.1	152	K	sp|Q975I1|RL3_SULTO 50S ribosomal protein L3	1	101.53	2	DINSQLEK(1)MK	4.0639
Niben101Scf01711g00010.1	380	K	sp|Q975I1|RL3_SULTO 50S ribosomal protein L3	1	77.062	2	FQTTQEK(1)AK	0.016975
Niben101Scf01711g00010.1	120	K	sp|Q975I1|RL3_SULTO 50S ribosomal protein L3	1	112.71	2	FYK(1)NWCMSK	-1.4412
Niben101Scf01711g00010.1	126	K	sp|Q975I1|RL3_SULTO 50S ribosomal protein L3	1	99.136	2	NWCMSK(1)K	0.85
Niben101Scf02802g00009.1	374	K	sp|A3DNA4|RL3_STAMF 50S ribosomal protein L3	1	79.469	3	GCCVGPK(1)K	-0.60566
Niben101Scf01711g00010.1	227	K	sp|Q975I1|RL3_SULTO 50S ribosomal protein L3	1	57.401	2	GK(1)GFEGVVTR	0.30988
Niben101Scf01711g00010.1	143	K	sp|Q975I1|RL3_SULTO 50S ribosomal protein L3	1	68.536	3	KYETDDGK(1)K	0.22393
Niben101Scf02802g00009.1	399	K	sp|A3DNA4|RL3_STAMF 50S ribosomal protein L3	1	113.22	2	LK(1)FIDTSSK	-1.4708
Niben101Scf02802g00009.1	397	K	sp|A3DNA4|RL3_STAMF 50S ribosomal protein L3	1	112.36	3	VALEEIK(1)LK	-0.65859
Niben101Scf09552g01001.1	597	K	sp|B4S6P7|DNAK_PROA2 Chaperone protein DnaK	1	200.67	3	DAIDTK(1)NQADSVVYQTEK	0.89078
Niben101Scf09552g01001.1	513	K	sp|B4S6P7|DNAK_PROA2 Chaperone protein DnaK	1	88.24	2	DNK(1)SLGSFR	-3.0637
Niben101Scf09552g01001.1	588	K	sp|B4S6P7|DNAK_PROA2 Chaperone protein DnaK	1	88.819	3	FAQEDK(1)EK	1.0948
Niben101Scf09552g01001.1	200	K	sp|B4S6P7|DNAK_PROA2 Chaperone protein DnaK	1	93.096	2	FLNDK(1)VSK	0.1551
Niben101Scf09552g01001.1	415	K	sp|B4S6P7|DNAK_PROA2 Chaperone protein DnaK	1	59.198	2	IPAVQELVK(1)K	-0.6697
Niben101Scf09552g01001.1	195	K	sp|B4S6P7|DNAK_PROA2 Chaperone protein DnaK	0.999998	101.75	3	KLVDDASK(1)FLNDK	-0.11632
Niben101Scf09552g01001.1	329	K	sp|B4S6P7|DNAK_PROA2 Chaperone protein DnaK	1	95.502	2	LTETAEK(1)AK	-0.42499
Niben101Scf09552g01001.1	121	K	sp|B4S6P7|DNAK_PROA2 Chaperone protein DnaK	1	117.39	2	LVGQIAK(1)R	-0.22224
Niben101Scf09552g01001.1	315	K	sp|B4S6P7|DNAK_PROA2 Chaperone protein DnaK	1	43.68	3	NEGIDLLK(1)DK	-0.062549
Niben101Scf09552g01001.1	136	K	sp|B4S6P7|DNAK_PROA2 Chaperone protein DnaK	1	156.2	3	QAVVNPENTFFSVK(1)R	-0.40195
Niben101Scf09552g01001.1	110	K	sp|B4S6P7|DNAK_PROA2 Chaperone protein DnaK	1	85.909	3	TTPSVVAYTK(1)NGDR	-0.39874
Niben101Scf00119g01002.1	194	K	AT2G28790.1 Pathogenesis-related thaumatin superfamily protein LENGTH=249	1	103.67	3	SGCEAFK(1)TDELCCR	-1.289
Niben101Scf06556g11022.1	650	K	AT3G06810.1 acyl-CoA dehydrogenase-related LENGTH=824	1	68.657	3	TDLAAPK(1)HK	-0.4548
Niben101Scf01181g00019.1	185	K	sp|Q8SRB0|GBLP_ENCCU Guanine nucleotide-binding protein subunit beta-like protein	1	109.39	2	IWNLTNCK(1)LR	0.83838
Niben101Scf01823g02010.1	71	K	sp|P25076|CY11_SOLTU Cytochrome c1-1, heme protein, mitochondrial	1	110.22	2	WSVLK(1)SR	2.2544
Niben101Scf00123g06014.1	111	K	AT3G15660.1 glutaredoxin 4 LENGTH=169	1	96.059	3	NILEDPELK(1)NAVK	0.55193
Niben101Scf00123g06014.1	161	K	AT3G15660.1 glutaredoxin 4 LENGTH=169	1	81.017	2	TIAANQGK(1)AE	0.48098
Niben101Scf00124g00011.1	189	K	sp|Q8VI02|PP4R1_RAT Serine/threonine-protein phosphatase 4 regulatory subunit 1	1	47.726	4	AAATNLGK(1)FAATIEQPHLK	-0.32653
Niben101Scf00126g03005.1	187	K	AT5G40770.1 prohibitin 3 LENGTH=277	1	74.698	2	FVVMK(1)AEQER	-1.5192
Niben101Scf02030g02010.1	435	K	AT1G52360.2 Coatomer, beta' subunit LENGTH=970	1	152.7	2	IFSK(1)NFQEK	1.4777
Niben101Scf00127g01005.1	278	K	AT1G52360.2 Coatomer, beta' subunit LENGTH=970	1	104.95	3	VIWAK(1)HNEVQTVNIK	0.38803
Niben101Scf00127g04004.1	44	K	sp|Q5B2V1|HSP70_EMENI Heat shock 70 kDa protein	1	87.831	3	RETPATVCFGEK(1)QR	-0.91599
Niben101Scf08121g02006.1	731	K	sp|Q27975|HS71A_BOVIN Heat shock 70 kDa protein 1A	1	113.22	3	FDHIDLAEK(1)QK	-0.036665
Niben101Scf08121g02006.1	251	K	sp|Q27975|HS71A_BOVIN Heat shock 70 kDa protein 1A	0.999672	118.71	3	FKEEYK(1)IDVFQNAR	0.32449
Niben101Scf08121g02006.1	32	K	sp|Q27975|HS71A_BOVIN Heat shock 70 kDa protein 1A	1	126.1	3	GIDVVLNDESK(1)R	0.61771
Niben101Scf08121g02006.1	68	K	sp|Q27975|HS71A_BOVIN Heat shock 70 kDa protein 1A	1	123.6	2	NTISQIK(1)R	-0.95244
Niben101Scf01326g11012.1	328	K	sp|P47735|RLK5_ARATH Receptor-like protein kinase 5	1	60.342	2	DGSALAIK(1)R	-0.29146
Niben101Scf05800g02020.1	212	K	sp|Q5U241|PD5BB_XENLA Sister chromatid cohesion protein PDS5 homolog B-B	1	73.927	3	KDNEEVTPIAK(1)R	-1.7994
Niben101Scf00130g01022.1	835	K	sp|Q5U241|PD5BB_XENLA Sister chromatid cohesion protein PDS5 homolog B-B	1	85.837	3	QDTASATAIK(1)SK	-1.0864
Niben101Scf00130g01025.1	357	K	ref|XP_003603301.1| Transcription initiation factor TFIID subunit [Medicago truncatula]	1	72.209	3	DK(1)VGVATGK(1)SSR	0.089779
Niben101Scf00130g01025.1	364	K	ref|XP_003603301.1| Transcription initiation factor TFIID subunit [Medicago truncatula]	1	85.924	2	VGVATGK(1)SSR	0.10397
Niben101Scf00133g01004.1	134	K	gb|ABD66596.1| iron-binding protein [Pyrus pyrifolia]	1	46.069	3	DHAEK(1)LMEFQNK	0.82932
Niben101Scf00133g01004.1	141	K	gb|ABD66596.1| iron-binding protein [Pyrus pyrifolia]	1	78.264	2	LMEFQNK(1)R	-0.726
Niben101Scf00133g01004.1	119	K	gb|ABD66596.1| iron-binding protein [Pyrus pyrifolia]	1	102.71	2	GLAK(1)FFK	-0.62953
Niben101Scf10866g01001.1	440	K	sp|P56069|METB_HELPY Cystathionine gamma-synthase	1	72.29	3	IAEILEAHPK(1)VR	-0.16469
Niben101Scf04133g01027.1	191	K	sp|P56069|METB_HELPY Cystathionine gamma-synthase	1	116.24	3	TSELIDFK(1)EK	-0.14236
Niben101Scf05183g06007.1	969	K	sp|F4IXW2|BIG5_ARATH Brefeldin A-inhibited guanine nucleotide-exchange protein 5	1	107.9	3	FANNK(1)TSHR	-0.74533
Niben101Scf05183g06007.1	704	K	sp|F4IXW2|BIG5_ARATH Brefeldin A-inhibited guanine nucleotide-exchange protein 5	1	72.2	2	SK(1)NVEALR	0.54375
Niben101Scf00140g00002.1	224	K	emb|CDY63903.1| BnaA01g34680D [Brassica napus]	1	92.38	3	DLPSK(1)FQETLLPDLER	0.87958
Niben101Scf00141g01007.1	89	K	sp|P27880|HSP12_MEDSA 18.2 kDa class I heat shock protein	1	52.937	3	ANLHGYK(1)K	-0.13441
Niben101Scf00143g02013.1	130	K	sp|E2RQ15|RAB25_CANFA Ras-related protein Rab-25	1	75.213	3	TDLK(1)HLR	-0.2025
Niben101Scf00143g02013.1	192	K	sp|E2RQ15|RAB25_CANFA Ras-related protein Rab-25	1	64.224	3	TLVVGAEEINTK(1)K	-0.13568
Niben101Scf07850g08002.1	177	K	dbj|BAP55002.1| O-linked N-acetylglucosamine transferase, SPINDLY family [Thioploca ingrica]	1	48.284	3	QK(1)HVEELVR	1.8878
Niben101Scf00149g00008.1	260	K	AT5G01460.1 LMBR1-like membrane protein LENGTH=509	1	90.15	2	EATELGK(1)K	0.69158
Niben101Scf00150g04007.1	119	K	sp|Q9LHI0|NDUA6_ARATH NADH dehydrogenase [ubiquinone] 1 alpha subcomplex subunit 6	1	75.764	3	GMEELK(1)NFVDHSK	1.2065
Niben101Scf07465g02001.1	46	K	sp|Q2HJF1|RM53_BOVIN 39S ribosomal protein L53, mitochondrial	1	74.78	3	ESNPSCQVQVK(1)R	0.45626
Niben101Scf00153g00021.1	773	K	sp|C0HJB3|MANA_CANEN Alpha-mannosidase	1	66.267	2	VDPVGEGAK(1)WR	0.23288
Niben101Scf00154g01001.1	337	K	sp|A6TRI3|SPEE_ALKMQ Polyamine aminopropyl transferase	1	69.276	3	ASFCLPSFAK(1)R	-0.87802
Niben101Scf00154g01001.1	18	K	sp|A6TRI3|SPEE_ALKMQ Polyamine aminopropyl transferase	1	67.207	2	GTDQLPVK(1)R	-0.353
Niben101Scf00154g01001.1	313	K	sp|A6TRI3|SPEE_ALKMQ Polyamine aminopropyl transferase	1	115.54	4	NPINPIDEDDVSHNK(1)TLGPLK	0.88322
Niben101Scf09310g02012.1	291	K	sp|B1I3J6|DXS_DESAP 1-deoxy-D-xylulose-5-phosphate synthase	1	62.463	3	ETVEASVK(1)K	2.2217
Niben101Scf00155g03002.1	235	K	sp|Q9SF29|SYP71_ARATH Syntaxin-71	1	141.58	2	ASSDLK(1)NTNVR	0.18806
Niben101Scf00155g04014.1	16	K	AT5G56350.1 Pyruvate kinase family protein LENGTH=498	1	104.2	3	AIENSNNGVDVCTVK(1)R	-0.55691
Niben101Scf00155g04014.1	151	K	AT5G56350.1 Pyruvate kinase family protein LENGTH=498	1	64.224	3	GDENTICMSYK(1)K	-1.4174
Niben101Scf00155g04014.1	255	K	AT5G56350.1 Pyruvate kinase family protein LENGTH=498	1	96.673	3	LLGEHAK(1)NILLMSK	0.063732
Niben101Scf00157g00021.1	125	K	sp|Q5RJU0|SNF8_XENTR Vacuolar-sorting protein SNF8	1	42.068	3	PHNGGLISLDDLCK(1)LLGQR	3.663
Niben101Scf01987g01018.1	67	K	AT1G58470.1 RNA-binding protein 1 LENGTH=360	1	44.863	3	EK(1)HNIDGR	-0.6086
Niben101Scf15671g01004.1	269	K	sp|Q5M786|WDR5_XENTR WD repeat-containing protein 5	1	93.938	2	WSTTTWK(1)R	-0.73226
Niben101Scf00160g09014.1	646	K	sp|A0R5C5|GALE_MYCS2 UDP-glucose 4-epimerase	1	40.373	3	SNNEMDASK(1)LK	0.78182
Niben101Scf00160g09014.1	60	K	sp|A0R5C5|GALE_MYCS2 UDP-glucose 4-epimerase	1	71.614	3	SSPNFK(1)FVK	1.0803
Niben101Scf00160g09014.1	313	K	sp|A0R5C5|GALE_MYCS2 UDP-glucose 4-epimerase	1	112.13	2	TLWEEGLK(1)K	1.4618
Niben101Scf00160g09014.1	378	K	sp|A0R5C5|GALE_MYCS2 UDP-glucose 4-epimerase	1	73.834	3	TVAPAPK(1)SSDVPQK	0.14098
Niben101Scf00160g09014.1	296	K	sp|A0R5C5|GALE_MYCS2 UDP-glucose 4-epimerase	1	78.516	3	YFLDDQK(1)LK	0.29941
Niben101Scf00161g00005.1	84	K	sp|Q1RJX3|ODPB_RICBR Pyruvate dehydrogenase E1 component subunit beta	1	69.864	2	GLLDK(1)YGPER	-0.73532
Niben101Scf00163g00010.1	58	K	AT2G33590.1 NAD(P)-binding Rossmann-fold superfamily protein LENGTH=321	1	76.332	2	AAENLK(1)LFK	-0.76024
Niben101Scf00163g00010.1	255	K	AT2G33590.1 NAD(P)-binding Rossmann-fold superfamily protein LENGTH=321	1	43.594	3	AK(1)SQDLVDMLK	0.084914
Niben101Scf00163g00010.1	264	K	AT2G33590.1 NAD(P)-binding Rossmann-fold superfamily protein LENGTH=321	1	161.93	2	SQDLVDMLK(1)R	-0.55278
Niben101Scf00163g00010.1	120	K	AT2G33590.1 NAD(P)-binding Rossmann-fold superfamily protein LENGTH=321	1	66.056	2	ASSEANIK(1)R	0.013422
Niben101Scf00163g00010.1	253	K	AT2G33590.1 NAD(P)-binding Rossmann-fold superfamily protein LENGTH=321	1	50.04	4	HICMAHK(1)AK	-0.04717
Niben101Scf00163g03008.1	304	K	AT1G76510.3 ARID/BRIGHT DNA-binding domain-containing protein LENGTH=493	1	104.2	3	MPEPATPNLPVK(1)SAAAK	0.35837
Niben101Scf00163g03008.1	521	K	AT1G76510.3 ARID/BRIGHT DNA-binding domain-containing protein LENGTH=493	1	76.728	3	RPNEVENPAK(1)AAR	1.5532
Niben101Scf04926g06003.1	254	K	sp|B4EAW5|DER_BURCJ GTPase Der	1	69.331	3	GILVDQK(1)LIEGPNPNNR	0.9766
Niben101Scf04926g04006.1	199	K	sp|Q885L1|PHS_PSESM Pterin-4-alpha-carbinolamine dehydratase	1	86.944	3	IDQIK(1)TSDLVPR	-0.80536
Niben101Scf01937g02005.1	247	K	sp|Q8YWD8|MSRA2_NOSS1 Peptide methionine sulfoxide reductase MsrA 2	1	86.803	3	QSTEK(1)GCNDPIR	-0.77693
Niben101Scf08293g02001.1	21	K	sp|P49030|MGN_ORYSJ Protein mago nashi homolog	1	98.062	4	GK(1)FGHEFLEFEFRPDGK	0.11521
Niben101Scf10050g00002.1	216	K	sp|A7FCW1|PFKA_YERP3 ATP-dependent 6-phosphofructokinase	1	81.642	3	VVTDIHK(1)R	-0.59166
Niben101Scf00165g05008.1	200	K	sp|Q38897|BEL1_ARATH Homeobox protein BEL1 homolog	1	98.508	3	EMCTK(1)SSAPQETPNPR	-0.43714
Niben101Scf03113g02002.1	128	K	sp|Q9HPB8|RL6_HALSA 50S ribosomal protein L6	1	62.287	3	K(1)VDMLDGVTVVR	1.4694
Niben101Scf03321g04018.1	39	K	sp|Q2NFX3|RL6_METST 50S ribosomal protein L6	1	108.97	3	NFK(1)HLNLDFQLIK	-0.65369
Niben101Scf00168g10029.1	41	K	sp|Q6LL68|BGAL_PHOPR Beta-galactosidase	1	44.024	3	NK(1)VDLLASK	-2.3709
Niben101Scf00168g10029.1	1035	K	sp|Q6LL68|BGAL_PHOPR Beta-galactosidase	1	69.672	3	TTHNEDLK(1)K	-0.19503
Niben101Scf00170g05008.1	85	K	sp|B3GZI6|KDSA_ACTP7 2-dehydro-3-deoxyphosphooctonate aldolase	1	97.734	2	DITSK(1)LGLK	-0.28178
Niben101Scf00556g00004.1	441	K	sp|Q2HJH1|DNPEP_BOVIN Aspartyl aminopeptidase	1	76.943	3	GLVIK(1)HNANQR	2.1394
Niben101Scf00173g09004.1	14	K	sp|A4GG89|RBL_PHAVU Ribulose bisphosphate carboxylase large chain	1	70.942	3	ASVGFK(1)AGVK	0.19274
Niben101Scf00173g09004.1	164	K	sp|A4GG89|RBL_PHAVU Ribulose bisphosphate carboxylase large chain	0.999706	59.35	3	DKLNK(1)YGR	0.44954
Niben101Scf00173g09004.1	21	K	sp|A4GG89|RBL_PHAVU Ribulose bisphosphate carboxylase large chain	1	119.77	3	EYK(1)LTYYTPEYQTK	-0.90429
Niben101Scf00173g09004.1	32	K	sp|A4GG89|RBL_PHAVU Ribulose bisphosphate carboxylase large chain	1	150.61	3	LTYYTPEYQTK(1)DTDILAAFR	-0.3664
Niben101Scf00173g09004.1	227	K	sp|A4GG89|RBL_PHAVU Ribulose bisphosphate carboxylase large chain	1	136.39	3	FLFCAEALFK(1)AQSETGEIK	-0.87633
Niben101Scf00173g09004.1	201	K	sp|A4GG89|RBL_PHAVU Ribulose bisphosphate carboxylase large chain	1	233.37	3	GGLDFTK(1)DDENVNSQPFMR	-0.95321
Niben101Scf00173g09004.1	252	K	sp|A4GG89|RBL_PHAVU Ribulose bisphosphate carboxylase large chain	1	222.42	3	GHYLNATAGTCEEMIK(1)R	0.88737
Niben101Scf00173g09004.1	183	K	sp|A4GG89|RBL_PHAVU Ribulose bisphosphate carboxylase large chain	1	107.11	2	LGLSAK(1)NYGR	0.60669
Niben101Scf00173g09004.1	177	K	sp|A4GG89|RBL_PHAVU Ribulose bisphosphate carboxylase large chain	1	107.79	2	PK(1)LGLSAK	0.12285
Niben101Scf00173g09004.1	175	K	sp|A4GG89|RBL_PHAVU Ribulose bisphosphate carboxylase large chain	1	132.32	3	PLLGCTIK(1)PK	0.043171
Niben101Scf00173g09004.1	325	K	sp|A4GG89|RBL_PHAVU Ribulose bisphosphate carboxylase large chain	1	203.02	4	QK(1)NHGIHFR	-0.50831
Niben101Scf00173g09004.1	8	K	sp|A4GG89|RBL_PHAVU Ribulose bisphosphate carboxylase large chain	1	64.104	3	SPQTETK(1)ASVGFK	0.27242
Niben101Scf00173g09004.1	449	K	sp|A4GG89|RBL_PHAVU Ribulose bisphosphate carboxylase large chain	1	110.46	2	VALEACVK(1)AR	0.10431
Niben101Scf00176g00005.1	66	K	AT1G11430.1 plastid developmental protein DAG, putative LENGTH=232	1	56.205	2	AISDGQYSSK(1)R	-0.9173
Niben101Scf06113g00021.1	114	K	sp|P12301|PSBQ_SPIOL Oxygen-evolving enhancer protein 3, chloroplastic	1	95.502	2	DFGLPLK(1)K	0.16394
Niben101Scf06113g00021.1	142	K	sp|P12301|PSBQ_SPIOL Oxygen-evolving enhancer protein 3, chloroplastic	1	136.24	2	EIVSVK(1)NFIDK	-1.8084
Niben101Scf06113g00021.1	182	K	sp|P12301|PSBQ_SPIOL Oxygen-evolving enhancer protein 3, chloroplastic	1	103.91	2	GK(1)LQDLTGK	0.78864
Niben101Scf06113g00021.1	192	K	sp|P12301|PSBQ_SPIOL Oxygen-evolving enhancer protein 3, chloroplastic	1	127.36	3	LFK(1)TISDLDHAAK	-0.051499
Niben101Scf06113g00021.1	204	K	sp|P12301|PSBQ_SPIOL Oxygen-evolving enhancer protein 3, chloroplastic	1	82.261	3	TK(1)NSPEAEK	0.05281
Niben101Scf06113g00021.1	169	K	sp|P12301|PSBQ_SPIOL Oxygen-evolving enhancer protein 3, chloroplastic	1	83.081	3	YDLK(1)TVISAK	0.53071
Niben101Scf00177g07007.1	31	K	emb|CDY18385.1| BnaA04g22020D [Brassica napus]	1	55.531	3	LNFGNQK(1)R	0.061311
Niben101Scf07893g00003.1	287	K	sp|Q40593|VDE_TOBAC Violaxanthin de-epoxidase, chloroplastic	1	72.34	3	SAVQK(1)FVQDPK	3.4807
Niben101Scf00177g12003.1	318	K	sp|O04300|UPTG_PEA Alpha-1,4-glucan-protein synthase [UDP-forming]	1	62.463	3	GDAVESLK(1)K	2.0887
Niben101Scf04384g04007.1	102	K	gb|AFW59909.1| fiber protein Fb34 [Zea mays]	1	57.931	3	NAYHTK(1)YR	1.7508
Niben101Scf00863g02001.1	1188	K	sp|B0RDY9|IF2_CLAMS Translation initiation factor IF-2	1	52.071	2	SIDILK(1)TNFR	-0.19723
Niben101Scf03776g00015.1	341	K	AT5G20840.1 Phosphoinositide phosphatase family protein LENGTH=831	1	58.246	3	LHFEDLAK(1)R	-1.0482
Niben101Scf00185g01001.1	205	K	emb|CBY05509.1| ASR4 protein [Solanum peruvianum]	1	92.051	4	DPEHAHK(1)HK	0.23732
Niben101Scf00185g01001.1	6	K	emb|CBY05509.1| ASR4 protein [Solanum peruvianum]	1	56.632	5	K(1)HHFGLFHHK	-0.091128
Niben101Scf00187g02026.1	57	K	sp|Q33BV3|YCF2_NICTO Protein Ycf2	1	53.351	3	GFHLEK(1)K	1.7832
Niben101Scf07381g02007.1	157	K	sp|Q06967|14336_ORYSJ 14-3-3-like protein GF14-F	1	80.117	4	EAAENTLSAYK(1)SAQDIANTELAPTHPIR	-0.55532
Niben101Scf02537g00004.1	16	K	sp|Q6ZKC0|14333_ORYSJ 14-3-3-like protein GF14-C	1	76.378	3	EENVYMAK(1)LAEQAER	-1.5534
Niben101Scf00894g01011.1	25	K	sp|P40227|TCPZ_HUMAN T-complex protein 1 subunit zeta	1	114.28	3	MK(1)GDYHR	-0.43262
Niben101Scf00894g01011.1	23	K	sp|P40227|TCPZ_HUMAN T-complex protein 1 subunit zeta	1	105.39	2	VFYLK(1)MK	0.32902
Niben101Scf02537g00004.1	142	K	sp|Q6ZKC0|14333_ORYSJ 14-3-3-like protein GF14-C	1	140.45	2	YLAEFK(1)TGAER	-0.46864
Niben101Scf00192g01022.1	568	K	gb|KGJ17481.1| GTP-binding protein TypA [Paracoccus sp. 39524]	1	71.877	2	YLEVNK(1)R	-0.65186
Niben101Scf00193g00022.1	9	K	sp|Q2IMF3|PROB_ANADE Glutamate 5-kinase	1	72.705	3	NK(1)LETIDEENLK	-1.1537
Niben101Scf08163g00001.1	296	K	sp|Q9LP45|PSD11_ARATH 26S proteasome non-ATPase regulatory subunit 11 homolog	1	55.249	3	AVADAHSK(1)R	-0.021619
Niben101Scf00197g02006.1	1018	K	AT1G62020.1 Coatomer, alpha subunit LENGTH=1216	1	87.083	2	ATTAGK(1)FSDALR	0.54768
Niben101Scf00197g02006.1	4	K	AT1G62020.1 Coatomer, alpha subunit LENGTH=1216	1	101.38	2	MLTK(1)FETK	-1.0115
Niben101Scf00197g02006.1	442	K	AT1G62020.1 Coatomer, alpha subunit LENGTH=1216	1	96.342	2	NLK(1)NEIVK	-1.3188
Niben101Scf00197g02006.1	439	K	AT1G62020.1 Coatomer, alpha subunit LENGTH=1216	1	103.91	3	STNQVLVK(1)NLK	-0.071971
Niben101Scf00197g02006.1	279	K	AT1G62020.1 Coatomer, alpha subunit LENGTH=1216	1	113.41	2	VWDATK(1)R	-0.13481
Niben101Scf03572g04014.1	178	K	ref|XP_002527953.1| nucleotide binding protein, putative [Ricinus communis] gb|EEF34442.1| nucleotide binding protein, putative [Ricinus communis]	1	101.72	3	QKPVISFADSVK(1)R	-0.9536
Niben101Scf08926g00001.1	76	K	AT5G01010.2 EXPRESSED IN: 23 plant structures; EXPRESSED DURING: 14 growth stages;	1	79.201	2	VDENLWK(1)NR	-1.1246
Niben101Scf00893g01029.1	321	K	AT4G39210.1 Glucose-1-phosphate adenylyltransferase family protein LENGTH=521	1	63.299	3	AMQVDTTLIGLSPQEAK(1)R	-0.91853
Niben101Scf00202g02008.1	275	K	AT4G39210.1 Glucose-1-phosphate adenylyltransferase family protein LENGTH=521	1	47.622	2	ASDFGLVK(1)IDSR	1.3335
Niben101Scf00893g01029.1	417	K	AT4G39210.1 Glucose-1-phosphate adenylyltransferase family protein LENGTH=521	1	71.524	3	FLPPTK(1)IDNCK	0.70723
Niben101Scf00893g01029.1	424	K	AT4G39210.1 Glucose-1-phosphate adenylyltransferase family protein LENGTH=521	1	70.552	3	IK(1)DAIISHGCFLR	2.0403
Niben101Scf00893g01029.1	499	K	AT4G39210.1 Glucose-1-phosphate adenylyltransferase family protein LENGTH=521	1	96.229	2	NCIIDK(1)NAK	1.456
Niben101Scf00202g05001.1	135	K	sp|O67262|DCDA_AQUAE Diaminopimelate decarboxylase	1	77.185	3	ANNNLK(1)ILEHLR	0.059696
Niben101Scf00202g05001.1	63	K	sp|O67262|DCDA_AQUAE Diaminopimelate decarboxylase	1	67.981	3	FQHCFK(1)K	0.7949
Niben101Scf00202g05001.1	238	K	sp|O67262|DCDA_AQUAE Diaminopimelate decarboxylase	1	103.35	2	SSK(1)FGIR	0.61382
Niben101Scf00202g05001.1	364	K	sp|O67262|DCDA_AQUAE Diaminopimelate decarboxylase	1	68.355	3	VTGVK(1)TNGTK	0.83786
Niben101Scf05690g01004.1	200	K	sp|A8H759|DNAJ_SHEPA Chaperone protein DnaJ	1	98.458	2	EIGNLK(1)R	0.27126
Niben101Scf05690g01004.1	129	K	sp|A8H759|DNAJ_SHEPA Chaperone protein DnaJ	1	56.632	3	RQNIQEK(1)LK	0.22516
Niben101Scf05690g01004.1	240	K	sp|A8H759|DNAJ_SHEPA Chaperone protein DnaJ	1	110.4	3	SQAMAASGAVNLLQIQEEQK(1)R	0.20318
Niben101Scf00206g00028.1	299	K	sp|O04373|ILL4_ARATH IAA-amino acid hydrolase ILR1-like 4	1	76.478	3	NLHK(1)HFQR	0.17107
Niben101Scf01764g00009.1	149	K	sp|O82204|RL281_ARATH 60S ribosomal protein L28-1	1	81.594	4	AVTNQVADNYYRPDLK(1)K	-2.0211
Niben101Scf01764g00009.1	88	K	sp|O82204|RL281_ARATH 60S ribosomal protein L28-1	1	113.71	3	HSGLANK(1)K	0.62545
Niben101Scf08211g03007.1	19	K	sp|O96552|CHMP1_DICDI Charged multivesicular body protein 1	1	79.16	2	FTSK(1)SLQR	1.5391
Niben101Scf00207g01005.1	597	K	sp|Q9WV06|ANKR2_MOUSE Ankyrin repeat domain-containing protein 2	1	74.841	3	K(1)HCEDIAIR	-0.3171
Niben101Scf00207g04007.1	81	K	sp|Q8VZU2|SY132_ARATH Syntaxin-132	0.999998	81.879	3	LK(1)IEELDKENLANR	0.35817
Niben101Scf00207g05027.1	145	K	sp|Q3SER0|RL34_THIDA 50S ribosomal protein L34	1	119.03	2	WELAPK(1)SSPR	-0.065031
Niben101Scf00207g05027.1	104	K	sp|Q3SER0|RL34_THIDA 50S ribosomal protein L34	1	98.233	2	YALCQTK(1)R	-1.2876
Niben101Scf00211g00019.1	128	K	gb|ABB46758.1| proline-rich protein, putative, expressed [Oryza sativa Japonica Group]	1	84.31	2	IVIIK(1)TDGK	-0.31164
Niben101Scf01847g03004.1	44	K	sp|P14851|PPIA_CRIGR Peptidyl-prolyl cis-trans isomerase A	1	87.641	2	ALCTGEK(1)GVGR	0.29909
Niben101Scf01847g03004.1	96	K	sp|P14851|PPIA_CRIGR Peptidyl-prolyl cis-trans isomerase A	1	137.14	2	FADENFK(1)R	-0.80246
Niben101Scf00211g00029.1	147	K	sp|P10111|PPIA_RAT Peptidyl-prolyl cis-trans isomerase A	1	103.79	3	HVVFGQVVEGYDVIK(1)K	0.32227
Niben101Scf00211g00029.1	31	K	sp|P10111|PPIA_RAT Peptidyl-prolyl cis-trans isomerase A	1	107.62	3	VVMELYADTVPK(1)TAENFR	-1.5874
Niben101Scf00211g00046.1	246	K	gb|AAF27285.1| eukaryotic initiation factor 4B [Arabidopsis thaliana]	1	53.08	3	EIDQK(1)LESLK	0.42115
Niben101Scf01349g03010.1	305	K	sp|C0QYU9|ARGB_BRAHW Acetylglutamate kinase	1	50.914	3	VAGGMIPK(1)VNCCVR	-0.85916
Niben101Scf00218g02004.1	124	K	AT2G38740.1 Haloacid dehalogenase-like hydrolase (HAD) superfamily protein LENGTH=244	1	50.353	3	AK(1)PFPDPYLK	0.49503
Niben101Scf00218g02004.1	86	K	AT2G38740.1 Haloacid dehalogenase-like hydrolase (HAD) superfamily protein LENGTH=244	1	152.86	3	WIEDHGLK(1)R	-1.5957
Niben101Scf00219g02002.1	63	K	AT1G47420.1 succinate dehydrogenase 5 LENGTH=257	1	148.07	3	MIHLK(1)MR	-0.5108
Niben101Scf00220g03014.1	66	K	sp|Q9M812|CUT1C_ARATH Protein CURVATURE THYLAKOID 1C, chloroplastic	1	69.346	2	NIWDK(1)PEDR	0.11992
Niben101Scf01147g01007.1	61	K	sp|O04006|PSAH_BRACM Photosystem I reaction center subunit VI, chloroplastic	1	196.11	3	FFETFAAPFTK(1)R	-0.39345
Niben101Scf01147g01007.1	100	K	sp|O04006|PSAH_BRACM Photosystem I reaction center subunit VI, chloroplastic	1	108.4	2	GPQLPPK(1)LGPR	0.6182
Niben101Scf05676g05001.1	75	K	sp|Q9FVI1|ADF2_PETHY Actin-depolymerizing factor 2	1	58.782	3	ESVPK(1)SR	-0.087741
Niben101Scf05676g05001.1	15	K	sp|Q9FVI1|ADF2_PETHY Actin-depolymerizing factor 2	1	97.431	2	FLELK(1)TK	-0.099131
Niben101Scf05676g05001.1	10	K	sp|Q9FVI1|ADF2_PETHY Actin-depolymerizing factor 2	1	109.71	2	LK(1)FLELK	1.206
Niben101Scf05676g06016.1	141	K	sp|P02274|H2A1_TETPY Histone H2A.1	1	113.95	2	SPAK(1)ATK(1)SPR	1.2314
Niben101Scf05676g06016.1	144	K	sp|P02274|H2A1_TETPY Histone H2A.1	1	113.95	2	SPAK(1)ATK(1)SPR	1.2314
Niben101Scf00225g00003.1	94	K	sp|Q84MB3|ACCH1_ARATH 1-aminocyclopropane-1-carboxylate oxidase homolog 1	1	74.173	2	LPVEEK(1)LK	-0.8429
Niben101Scf00225g00008.1	281	K	AT5G54160.1 O-methyltransferase 1 LENGTH=363	1	70.889	3	FLK(1)NCYEALPANGK	0.072293
Niben101Scf00225g00008.1	174	K	AT5G54160.1 O-methyltransferase 1 LENGTH=363	1	92.187	2	FNK(1)VFNR	0.594
Niben101Scf00225g00008.1	278	K	AT5G54160.1 O-methyltransferase 1 LENGTH=363	1	92.939	4	WICHDWSDEHCLK(1)FLK	-1.7188
Niben101Scf00225g07012.1	15	K	sp|P40934|CYB5_BRAOB Cytochrome b5	1	104.82	4	LHGFEEVAK(1)HNK	0.81004
Niben101Scf01157g02022.1	19	K	sp|Q5XGY1|TSR1_XENLA Pre-rRNA-processing protein TSR1 homolog	1	65.156	2	FASK(1)SSR	1.4015
Niben101Scf04287g06007.1	269	K	sp|A6VZ30|SUCC_MARMS Succinyl-CoA ligase [ADP-forming] subunit beta	1	54.094	2	FTVLNPK(1)GR	1.2956
Niben101Scf04287g06007.1	225	K	sp|A6VZ30|SUCC_MARMS Succinyl-CoA ligase [ADP-forming] subunit beta	1	128.85	3	GELDDTAAFK(1)NFK	-0.27093
Niben101Scf04287g06007.1	65	K	sp|A6VZ30|SUCC_MARMS Succinyl-CoA ligase [ADP-forming] subunit beta	1	98.942	3	LVVKPDMLFGK(1)R	-1.7043
Niben101Scf00233g00005.1	138	K	sp|P40690|ALKE_BABBO Aldo-keto reductase	1	96.342	2	NK(1)VILATK	0.33637
Niben101Scf00233g00008.1	140	K	sp|A0QCI6|MDH_MYCA1 Malate dehydrogenase	1	46.249	3	SQASALEK(1)HAASNCK	-2.3112
Niben101Scf00234g00001.1	620	K	AT1G17745.2 D-3-phosphoglycerate dehydrogenase LENGTH=651	0.990055	111.57	4	QAIMAIGVDEEPNK(0.01)DTQK(0.99)K	-0.15664
Niben101Scf00234g00001.1	450	K	AT1G17745.2 D-3-phosphoglycerate dehydrogenase LENGTH=651	1	117.1	2	VVYK(1)SAR	-0.16253
Niben101Scf07741g02033.1	270	K	sp|Q9LU39|GLUBP_ARATH Glutamyl-tRNA reductase-binding protein, chloroplastic	1	88.021	3	NFHAAEFEK(1)AK	4.4471
Niben101Scf07741g02003.1	319	K	AT1G51630.1 O-fucosyltransferase family protein LENGTH=423	1	44.318	3	ESIMPIDK(1)K	-1.0437
Niben101Scf00246g04005.1	380	K	sp|Q2KBR2|DXS_RHIEC 1-deoxy-D-xylulose-5-phosphate synthase	1	52.071	3	YHGVAK(1)FDPATGK	1.0639
Niben101Scf00247g03007.1	8	K	sp|P25469|H2A1_SOLLC Histone H2A.1	1	96.866	2	SSTGEIK(1)SVGGR	0.88375
Niben101Scf00248g02011.1	159	K	sp|B8HUU1|NDHN_CYAP4 NAD(P)H-quinone oxidoreductase subunit N	1	52.464	4	GLGDPETTLTK(1)FHPVCPAHVGK	-0.10771
Niben101Scf06180g00018.1	42	K	sp|Q5J4W4|MPK2_ORYSJ Mitogen-activated protein kinase 2	1	93.374	2	EEVAIK(1)K	-0.093803
Niben101Scf00254g08001.1	10	K	AT4G23470.1 PLAC8 family protein LENGTH=255	1	54.343	2	MASSQAFIDK(1)AK	-0.15898
Niben101Scf00542g05006.1	140	K	sp|O21241|NDUS1_RECAM NADH-ubiquinone oxidoreductase 75 kDa subunit	1	96.229	2	IK(1)TDTPIAK	-1.86
Niben101Scf00542g05006.1	326	K	sp|O21241|NDUS1_RECAM NADH-ubiquinone oxidoreductase 75 kDa subunit	1	50.178	3	LNEDINEEWISDK(1)TR	0.58297
Niben101Scf02373g05008.1	120	K	sp|Q9SYT0|ANXD1_ARATH Annexin D1	1	48.284	3	AEAK(1)ILHEK	-0.43133
Niben101Scf02373g05008.1	125	K	sp|Q9SYT0|ANXD1_ARATH Annexin D1	1	60.398	3	ILHEK(1)ISDK	-0.34359
Niben101Scf02373g05008.1	230	K	sp|Q9SYT0|ANXD1_ARATH Annexin D1	1	107.55	2	TIADEYQK(1)R	-1.465
Niben101Scf00265g02002.1	98	K	sp|P83948|PME3_CITSI Pectinesterase 3	1	50.194	3	MSK(1)LDPIEK	-0.010478
Niben101Scf00268g02012.1	56	K	AT2G05310.1 unknown protein; FUNCTIONS IN: molecular_function unknown; INVOLVED IN: biological_process unknown; LOCATED IN: chloroplast; BEST Arabidopsis thaliana protein match is: unknown protein . LENGTH=125	1	45.598	3	LGGEEGDVK(1)K	-0.21652
Niben101Scf00268g02013.1	437	K	sp|Q8R2P1|KLH25_MOUSE Kelch-like protein 25	0.999931	45.614	3	WIK(1)FPVPGENCKPR	1.3762
Niben101Scf00268g02013.1	11	K	sp|Q8R2P1|KLH25_MOUSE Kelch-like protein 25	1	96.948	2	WIK(1)LEEK	-0.79654
Niben101Scf00270g01014.1	16	K	sp|Q9MA41|CTL1_ARATH Chitinase-like protein 1	1	67.334	3	DWECNK(1)LSK	-1.6803
Niben101Scf03036g04004.1	311	K	sp|Q9LIG2|RLK6_ARATH Receptor-like protein kinase	1	61.161	2	QCVDPK(1)LK	2.6594
Niben101Scf00270g07003.1	215	K	sp|Q9C5Z2|EIF3H_ARATH Eukaryotic translation initiation factor 3 subunit H	1	57.175	3	QQAQQQAWLQK(1)R	-1.2051
Niben101Scf00270g15011.1	435	K	AT3G21760.1 UDP-Glycosyltransferase superfamily protein LENGTH=485	1	75.043	2	LMVK(1)SEVR	1.0288
Niben101Scf00270g16014.1	83	K	sp|Q13303|KCAB2_HUMAN Voltage-gated potassium channel subunit beta-2	1	89.913	2	AACEASLK(1)R	-0.64963
Niben101Scf00270g16015.1	486	K	AT4G24450.1 phosphoglucan, water dikinase LENGTH=1278	1	107.79	2	GLAMLDEK(1)R	-1.2177
Niben101Scf00270g16015.1	400	K	AT4G24450.1 phosphoglucan, water dikinase LENGTH=1278	1	59.931	3	HTIQNK(1)LHR	-1.4161
Niben101Scf00270g16015.1	95	K	AT4G24450.1 phosphoglucan, water dikinase LENGTH=1278	1	76.301	4	LK(1)HQVEFGEHVAVLGSAK	-1.087
Niben101Scf03969g05002.1	122	K	sp|P51193|PSAF_PORPU Photosystem I reaction center subunit III	1	88.177	2	ATVEK(1)TK	-0.29952
Niben101Scf03969g05002.1	86	K	sp|P51193|PSAF_PORPU Photosystem I reaction center subunit III	1	87.476	2	ESK(1)QFAK	0.10969
Niben101Scf03969g05002.1	93	K	sp|P51193|PSAF_PORPU Photosystem I reaction center subunit III	1	148.99	3	REK(1)QQIK	0.49606
Niben101Scf02483g00008.1	136	K	sp|Q9D1D4|TMEDA_MOUSE Transmembrane emp24 domain-containing protein 10	1	78.149	3	DWTNVAK(1)K	0.8344
Niben101Scf00272g09009.1	83	K	AT1G26850.1 S-adenosyl-L-methionine-dependent methyltransferases superfamily protein LENGTH=616	1	68.657	3	IDDSGTEVK(1)K	-1.0948
Niben101Scf01063g04016.1	440	K	sp|Q9M9M4|CSLD3_ARATH Cellulose synthase-like protein D3	1	76.774	3	K(1)HNIEPR	0.735
Niben101Scf00276g01007.1	163	K	sp|B7J7X8|DNAJ_ACIF2 Chaperone protein DnaJ	1	99.815	3	RGDEK(1)LPVR	-0.32095
Niben101Scf00276g01007.1	204	K	sp|B7J7X8|DNAJ_ACIF2 Chaperone protein DnaJ	1	68.168	3	VPVQPQQPK(1)TAATPVSGGMR	-1.3799
Niben101Scf02513g07008.1	191	K	sp|Q5WZ34|FABZ_LEGPL 3-hydroxyacyl-[acyl-carrier-protein] dehydratase FabZ	1	91.265	2	MTLIK(1)LQK	-0.38878
Niben101Scf03009g05004.1	223	K	sp|P42851|IMDH_PYRFU Inosine-5'-monophosphate dehydrogenase	1	94.777	3	AALHIK(1)R	-0.34579
Niben101Scf00282g02005.1	277	K	sp|Q7NZU6|MSBA_CHRVO Lipid A export ATP-binding/permease protein MsbA	1	78.342	2	TFDK(1)SEWAR	-0.58941
Niben101Scf04643g02010.1	159	K	sp|Q9LGU6|METK3_ORYSJ S-adenosylmethionine synthase 3	1	60.045	2	NK(1)TCPWLR	-0.91204
Niben101Scf04643g02010.1	169	K	sp|Q9LGU6|METK3_ORYSJ S-adenosylmethionine synthase 3	1	58.864	4	TCPWLRPDGK(1)TQVTVEYK	-1.6545
Niben101Scf04643g02010.1	177	K	sp|Q9LGU6|METK3_ORYSJ S-adenosylmethionine synthase 3	1	97.095	3	TQVTVEYK(1)NDNGAMVPIR	4.4263
Niben101Scf00285g00001.1	227	K	sp|A9P2P4|METK3_PICSI S-adenosylmethionine synthase 3	1	119.45	3	YLDEK(1)TIFHLNPSGR	0.24911
Niben101Scf00286g03005.1	79	K	sp|B0R660|RS19_HALS3 30S ribosomal protein S19	1	124.25	4	EAPPGEKPEPVK(1)THLR	-0.24108
Niben101Scf05588g08004.1	69	K	ref|XP_002523935.1| hydrolase, hydrolyzing O-glycosyl compounds, putative [Ricinus communis] gb|EEF38422.1| hydrolase, hydrolyzing O-glycosyl compounds, putative [Ricinus communis]	1	67.207	3	HVAAPEIMK(1)K	-2.6944
Niben101Scf05588g08004.1	416	K	ref|XP_002523935.1| hydrolase, hydrolyzing O-glycosyl compounds, putative [Ricinus communis] gb|EEF38422.1| hydrolase, hydrolyzing O-glycosyl compounds, putative [Ricinus communis]	1	112.36	2	SLVLLK(1)NGK	-1.7111
Niben101Scf05588g08004.1	223	K	ref|XP_002523935.1| hydrolase, hydrolyzing O-glycosyl compounds, putative [Ricinus communis] gb|EEF38422.1| hydrolase, hydrolyzing O-glycosyl compounds, putative [Ricinus communis]	1	86.898	2	TK(1)VAACAK	-0.38545
Niben101Scf05588g08004.1	229	K	ref|XP_002523935.1| hydrolase, hydrolyzing O-glycosyl compounds, putative [Ricinus communis] gb|EEF38422.1| hydrolase, hydrolyzing O-glycosyl compounds, putative [Ricinus communis]	1	128.06	3	VAACAK(1)HFVGDGGTVK	-1.2903
Niben101Scf00288g10005.1	132	K	sp|P0C1H8|PPIA2_RHIO9 Peptidyl-prolyl cis-trans isomerase A2	1	53.751	3	FADENFK(1)IK	1.0994
Niben101Scf00288g10005.1	41	K	sp|P0C1H8|PPIA2_RHIO9 Peptidyl-prolyl cis-trans isomerase A2	0.999983	52.318	4	ITHK(1)VFFDVEIDGKPAGR	-1.8009
Niben101Scf00288g10005.1	67	K	sp|P0C1H8|PPIA2_RHIO9 Peptidyl-prolyl cis-trans isomerase A2	1	94.538	2	TVPK(1)TAENFR	-0.53782
Niben101Scf03156g00009.1	106	K	sp|P46300|RS4_SOLTU 40S ribosomal protein S4	1	88.136	2	LLYDTK(1)GR	8.1328e-05
Niben101Scf03156g00009.1	16	K	sp|P46300|RS4_SOLTU 40S ribosomal protein S4	1	100.93	4	RLNAPK(1)HWMLDK	-1.422
Niben101Scf00288g16005.1	254	K	sp|P46300|RS4_SOLTU 40S ribosomal protein S4	1	91.961	2	LSIIEEAQK(1)R	-0.35105
Niben101Scf03156g00009.1	196	K	sp|P46300|RS4_SOLTU 40S ribosomal protein S4	1	85.359	2	VGVIK(1)NR	0.62843
Niben101Scf00290g00017.1	90	K	sp|B3EWI4|PST2_PETHY Photosystem II 5 kDa protein, chloroplastic	1	99.855	3	RGSPEAK(1)K	-0.029113
Niben101Scf07365g01022.1	241	K	sp|Q6FRB7|IPYR_CANGA Inorganic pyrophosphatase	1	76.228	2	DYK(1)IPDGK	0.99732
Niben101Scf07365g01022.1	78	K	sp|Q6FRB7|IPYR_CANGA Inorganic pyrophosphatase	1	166.14	2	VFLEDNSGK(1)K	1.0535
Niben101Scf00302g01002.1	311	K	sp|Q86A67|ALF_DICDI Fructose-bisphosphate aldolase	1	93.345	2	AWGGK(1)VENVEK	-0.14904
Niben101Scf09014g01003.1	103	K	sp|Q86A67|ALF_DICDI Fructose-bisphosphate aldolase	1	79.614	2	EGGVLPGIK(1)VDK	-0.47053
Niben101Scf09014g01003.1	38	K	sp|Q86A67|ALF_DICDI Fructose-bisphosphate aldolase	1	159.22	3	GILAADESTGTIGK(1)R	1.0709
Niben101Scf22924g00006.1	76	K	ref|XP_007012646.1| OBP3-responsive gene 4 isoform 5 [Theobroma cacao] gb|EOY30265.1| OBP3-responsive gene 4 isoform 5 [Theobroma cacao]	1	115.04	2	ALLATEAGTK(1)R	-2.12
Niben101Scf05767g02003.1	23	K	sp|O49884|RL30_LUPLU 60S ribosomal protein L30	1	83.862	2	LALVMK(1)SGK	0.35332
Niben101Scf05767g02003.1	32	K	sp|O49884|RL30_LUPLU 60S ribosomal protein L30	1	40.496	3	YTLGYK(1)TVLK	0.47547
Niben101Scf00305g04005.1	281	K	AT5G66530.1 Galactose mutarotase-like superfamily protein LENGTH=307	1	100.22	2	DFVCVENAK(1)IGK	0.051298
Niben101Scf00305g04005.1	204	K	AT5G66530.1 Galactose mutarotase-like superfamily protein LENGTH=307	1	91.355	3	TLNK(1)VPDPTNPVEGK	0.61277
Niben101Scf00606g02018.1	56	K	sp|Q72MG4|IPYR_LEPIC Inorganic pyrophosphatase	1	62.166	2	ASGLIK(1)VDR	-2.2259
Niben101Scf00606g02018.1	152	K	sp|Q72MG4|IPYR_LEPIC Inorganic pyrophosphatase	1	91.853	2	FFEDYK(1)K	-0.28263
Niben101Scf00606g02018.1	50	K	sp|Q72MG4|IPYR_LEPIC Inorganic pyrophosphatase	1	61.48	3	YELDK(1)ASGLIK	-0.37186
Niben101Scf00311g03010.1	202	K	sp|Q4UKI7|ODO2_RICFE Dihydrolipoyllysine-residue succinyltransferase component of 2-oxoglutarate dehydrogenase complex	1	56.139	3	AAPQPSPPAEDK(1)K	-0.16148
Niben101Scf00311g03010.1	294	K	sp|Q4UKI7|ODO2_RICFE Dihydrolipoyllysine-residue succinyltransferase component of 2-oxoglutarate dehydrogenase complex	1	91.549	4	DAFVEK(1)HGVK	-0.087556
Niben101Scf00311g03010.1	229	K	sp|Q4UKI7|ODO2_RICFE Dihydrolipoyllysine-residue succinyltransferase component of 2-oxoglutarate dehydrogenase complex	1	82.645	2	ESSPPPPK(1)R	0.67088
Niben101Scf05797g01010.1	911	K	AT1G68750.1 phosphoenolpyruvate carboxylase 4 LENGTH=1032	1	75.683	3	GVCDK(1)GHTEDLR	-0.40555
Niben101Scf05797g01010.1	470	K	AT1G68750.1 phosphoenolpyruvate carboxylase 4 LENGTH=1032	1	88.596	2	IVLGDVK(1)EK	-0.61789
Niben101Scf05797g01010.1	166	K	AT1G68750.1 phosphoenolpyruvate carboxylase 4 LENGTH=1032	1	117.89	3	TLQYK(1)HIR	-0.21204
Niben101Scf09217g00024.1	293	K	sp|P31237|ACCO_ACTDE 1-aminocyclopropane-1-carboxylate oxidase	1	105.52	3	LYAGLK(1)FQAK	0.93683
Niben101Scf00313g01004.1	145	K	sp|Q43792|ACCO_TOBAC 1-aminocyclopropane-1-carboxylate oxidase	1	87.519	3	VSNYPPCPK(1)PDLIK	0.46254
Niben101Scf00313g08016.1	99	K	emb|CAC86897.1| allene oxide synthase [Medicago truncatula] gb|KEH40077.1| cytochrome P450 family fatty acid hydroperoxide lyase [Medicago truncatula]	1	106.67	2	LIQFVK(1)NEAK	1.2839
Niben101Scf00313g08016.1	158	K	emb|CAC86897.1| allene oxide synthase [Medicago truncatula] gb|KEH40077.1| cytochrome P450 family fatty acid hydroperoxide lyase [Medicago truncatula]	1	59.198	2	NAELQEK(1)LR	0.16422
Niben101Scf00317g07008.1	516	K	sp|Q182E7|DNAJ_PEPD6 Chaperone protein DnaJ	1	54.205	3	LHEGVK(1)K	0.92575
Niben101Scf11417g00007.1	38	K	sp|P48619|FAD3C_RICCO Omega-3 fatty acid desaturase, chloroplastic	1	78.516	3	AAIPK(1)HCWVK	4.421
Niben101Scf00321g04010.1	116	K	ref|WP_026733342.1| epimerase [Fischerella sp. PCC 9605]	1	98.407	3	AQPLVK(1)SVEQMK	-0.27353
Niben101Scf00321g04010.1	371	K	ref|WP_026733342.1| epimerase [Fischerella sp. PCC 9605]	1	98.048	2	EPAETK(1)LK	0.47498
Niben101Scf00324g00002.1	137	K	ref|WP_025921648.1| MULTISPECIES: hypothetical protein [Prochlorococcus]	1	55.064	3	FVEK(1)NPPPK	2.4506
Niben101Scf00410g01016.1	164	K	AT4G23900.1 Nucleoside diphosphate kinase family protein LENGTH=237	1	122.33	3	LIGATDPQK(1)SEPGTIR	2.0816
Niben101Scf00327g00014.1	121	K	sp|P51104|DFRA_DIACA Dihydroflavonol-4-reductase	1	82.287	3	ETVESLK(1)EK	-0.49195
Niben101Scf06888g02020.1	49	K	sp|O81154|CYSK_SOLTU Cysteine synthase	1	80.96	3	LESMEPCSSVK(1)DR	-0.35253
Niben101Scf06888g02020.1	38	K	sp|O81154|CYSK_SOLTU Cysteine synthase	1	68.751	3	VAAK(1)LESMEPCSSVK	-3.9975
Niben101Scf00466g04033.1	74	K	sp|Q5R5B6|PDIA1_PONAB Protein disulfide-isomerase	1	87.806	2	AK(1)SILIGK	-0.020231
Niben101Scf00466g04033.1	80	K	sp|Q5R5B6|PDIA1_PONAB Protein disulfide-isomerase	1	118.52	3	SILIGK(1)VDCDEHK	-0.15481
Niben101Scf00466g04033.1	267	K	sp|Q5R5B6|PDIA1_PONAB Protein disulfide-isomerase	1	121.36	3	EFVSATNEEK(1)K	1.5989
Niben101Scf00332g04004.1	344	K	sp|P21195|PDIA1_RABIT Protein disulfide-isomerase	1	136.24	3	SISPAK(1)SDEFTLK	0.63252
Niben101Scf00466g04033.1	297	K	sp|Q5R5B6|PDIA1_PONAB Protein disulfide-isomerase	1	93.096	2	VAK(1)SSMEK	0.42973
Niben101Scf05099g00008.1	67	K	sp|Q58DI9|ARL11_BOVIN ADP-ribosylation factor-like protein 11	1	109.83	3	FK(1)AFDLGGHQIAR	-0.4848
Niben101Scf00332g06011.1	387	K	sp|Q40401|CALR_NICPL Calreticulin	1	91.867	2	AAFEEAEK(1)K	0.85662
Niben101Scf00332g06011.1	110	K	sp|Q40401|CALR_NICPL Calreticulin	1	79.875	3	HEQK(1)LDCGGGYMK	-0.35321
Niben101Scf00332g06011.1	128	K	sp|Q40401|CALR_NICPL Calreticulin	1	93.556	2	LLSGDVDQK(1)K	-0.0013636
Niben101Scf00332g06011.1	45	K	sp|Q40401|CALR_NICPL Calreticulin	1	125.25	2	WVK(1)SEWK	0.19027
Niben101Scf00332g07018.1	56	K	AT1G69690.1 TCP family transcription factor LENGTH=325	1	42.599	3	K(1)QQLAPK(1)R	-0.18718
Niben101Scf00332g07018.1	62	K	AT1G69690.1 TCP family transcription factor LENGTH=325	1	42.599	3	K(1)QQLAPK(1)R	-0.18718
Niben101Scf00332g12011.1	605	K	AT5G22510.1 alkaline/neutral invertase LENGTH=617	1	73.233	2	AVDLAEK(1)R	0.48291
Niben101Scf02632g06007.1	59	K	AT1G69030.1 BSD domain-containing protein LENGTH=317	1	73.499	2	EFAVEASK(1)R	-0.33626
Niben101Scf02632g06007.1	81	K	AT1G69030.1 BSD domain-containing protein LENGTH=317	1	55.649	3	EIAVEATK(1)R	0.38617
Niben101Scf02632g06007.1	191	K	AT1G69030.1 BSD domain-containing protein LENGTH=317	1	66.004	3	QDLTEFQEK(1)HAK	0.48591
Niben101Scf02632g06007.1	16	K	AT1G69030.1 BSD domain-containing protein LENGTH=317	1	103.26	2	SFAEEAAK(1)R	-0.041733
Niben101Scf01999g04007.1	92	K	sp|P29545|EF1B_ORYSJ Elongation factor 1-beta	0.999999	80.002	4	ESGK(1)SSVLLDVKPWDDETDMK	1.1752
Niben101Scf01999g04007.1	109	K	sp|P29545|EF1B_ORYSJ Elongation factor 1-beta	0.999971	62.94	4	SSVLLDVKPWDDETDMK(1)K	-3.0469
Niben101Scf01999g04007.1	135	K	sp|P29545|EF1B_ORYSJ Elongation factor 1-beta	1	123.86	2	LVPVGYGIK(1)K	-0.44454
Niben101Scf02160g04001.1	188	K	AT3G55330.1 PsbP-like protein 1 LENGTH=230	1	55.011	3	DFGSPQEVAETLIK(1)K	0.89013
Niben101Scf02160g04001.1	189	K	AT3G55330.1 PsbP-like protein 1 LENGTH=230	1	43.308	3	K(1)FLSSPSQK	0.23195
Niben101Scf00337g07012.1	95	K	AT3G55330.1 PsbP-like protein 1 LENGTH=230	1	66.19	2	GFLPITDK(1)K	-1.1325
Niben101Scf03213g02004.1	71	K	sp|Q0WLC7|Y5053_ARATH CBS domain-containing protein CBSCBSPB4	1	136.89	2	MVLGK(1)FR	-0.68845
Niben101Scf02353g02004.1	53	K	sp|Q4KTE2|RSSA_SUBDO 40S ribosomal protein SA	1	66.977	3	RNDGIYIINLGK(1)TWEK	1.1348
Niben101Scf02353g02004.1	57	K	sp|Q4KTE2|RSSA_SUBDO 40S ribosomal protein SA	1	157.25	2	TWEK(1)LQMAAR	-0.30171
Niben101Scf02353g05007.1	226	K	sp|Q9XTT8|PP4C2_CAEEL Serine/threonine-protein phosphatase 4 catalytic subunit 2	1	104.21	3	VTTEFNHINK(1)LDLVCR	-0.84904
Niben101Scf00339g05026.1	13	K	ref|NP_001288856.1| mitochondrial outer membrane protein porin 3-like [Brassica rapa] gb|AAS21632.1| voltage-dependent anion-selective channel protein [Brassica rapa]	1	60.691	2	GPGLYSDIGK(1)R	-2.0519
Niben101Scf00339g05026.1	63	K	ref|NP_001288856.1| mitochondrial outer membrane protein porin 3-like [Brassica rapa] gb|AAS21632.1| voltage-dependent anion-selective channel protein [Brassica rapa]	1	88.596	2	NK(1)NVTTDIR	0.67814
Niben101Scf00340g03006.1	198	K	sp|P73016|FABI_SYNY3 Enoyl-[acyl-carrier-protein] reductase [NADH] FabI	1	83.456	2	EVAECVK(1)R	-0.60409
Niben101Scf00345g01021.1	106	K	sp|P12424|GLNA_NICPL Glutamine synthetase	1	70.316	3	GNNILVMCDAYTPAGEPIPTNK(1)R	-0.0066059
Niben101Scf00345g01021.1	278	K	sp|P12424|GLNA_NICPL Glutamine synthetase	1	61.444	4	HK(1)EHIAAYGEGNER	0.1062
Niben101Scf02533g00001.1	322	K	sp|Q9S7R7|Y3903_ARATH BTB/POZ domain-containing protein	1	52.569	3	ICSK(1)SGDLAVADLR	-0.944
Niben101Scf08617g01003.1	313	K	AT5G10770.1 Eukaryotic aspartyl protease family protein LENGTH=474	1	108.58	3	DPLSIVQQTAQK(1)FGK	1.0571
Niben101Scf08617g01003.1	292	K	AT5G10770.1 Eukaryotic aspartyl protease family protein LENGTH=474	1	70.26	2	GLFGK(1)TAGLIGLGR	1.4478
Niben101Scf08617g01003.1	414	K	AT5G10770.1 Eukaryotic aspartyl protease family protein LENGTH=474	1	41.164	3	STFK(1)QFMSK	-2.0283
Niben101Scf00360g03014.1	453	K	sp|A9WB97|GAL1_CHLAA Galactokinase	1	85.642	3	LWK(1)HALAR	-0.070299
Niben101Scf00367g02013.1	80	K	sp|Q94KU6|PAP2_BRACM Plastid lipid-associated protein 2, chloroplastic	1	87.568	3	AQVIGSLK(1)LK	-1.742
Niben101Scf00367g02013.1	102	K	sp|Q94KU6|PAP2_BRACM Plastid lipid-associated protein 2, chloroplastic	1	136.7	3	GLAASEEDLK(1)K	0.36615
Niben101Scf00367g02013.1	220	K	sp|Q94KU6|PAP2_BRACM Plastid lipid-associated protein 2, chloroplastic	1	148.85	3	TTVK(1)TTGNLSQLPPLEVPR	0.10666
Niben101Scf12404g00002.1	80	K	sp|Q2KXH8|RL28_BORA1 50S ribosomal protein L28	1	108.81	2	ICPFTGK(1)K	0.14995
Niben101Scf12404g00002.1	114	K	sp|Q2KXH8|RL28_BORA1 50S ribosomal protein L28	1	104.06	2	IWWEAGK(1)R	-0.36817
Niben101Scf12404g00002.1	139	K	sp|Q2KXH8|RL28_BORA1 50S ribosomal protein L28	1	48.284	3	NGLDAVAK(1)K	-0.041961
Niben101Scf12404g00002.1	131	K	sp|Q2KXH8|RL28_BORA1 50S ribosomal protein L28	1	61.11	3	TIEK(1)NGLDAVAK	-3.0318
Niben101Scf05901g03008.1	649	K	sp|Q9MA55|ACBP4_ARATH Acyl-CoA-binding domain-containing protein 4	1	97.452	3	AASEQALNEK(1)R	0.50066
Niben101Scf05901g01008.1	146	K	AT4G15755.1 Calcium-dependent lipid-binding (CaLB domain) family protein LENGTH=289	1	60.91	3	FTAADQK(1)K	-0.24207
Niben101Scf00369g03018.1	26	K	sp|P02268|H2A_SEPOF Histone H2A	1	122.19	2	AVTK(1)SIK	-0.34419
Niben101Scf01740g16002.1	69	K	sp|Q41638|XTHA_PHAAN Xyloglucan endotransglucosylase/hydrolase protein A	1	105.65	2	SSGAGFQSK(1)K	-0.47914
Niben101Scf00369g07017.1	25	K	sp|Q9SW09|RS101_ARATH 40S ribosomal protein S10-1	1	74.92	2	K(1)DYNLAK	-3.6279
Niben101Scf00369g07017.1	50	K	sp|Q9SW09|RS101_ARATH 40S ribosomal protein S10-1	1	110.53	2	LMQSFK(1)SK	-1.7131
Niben101Scf00369g07017.1	6	K	sp|Q9SW09|RS101_ARATH 40S ribosomal protein S10-1	1	83.168	2	MIISEK(1)NR	-1.8164
Niben101Scf00369g08006.1	261	K	sp|Q2JWJ1|CLPP1_SYNJA ATP-dependent Clp protease proteolytic subunit 1	1	228.55	3	LLAK(1)HTENSEEAVANVMR	1.4104
Niben101Scf00369g11018.1	121	K	sp|Q6DUX3|TCTP_SOLLC Translationally-controlled tumor protein homolog	1	107.29	2	FLMSK(1)LK	-0.97001
Niben101Scf00369g11018.1	108	K	sp|Q6DUX3|TCTP_SOLLC Translationally-controlled tumor protein homolog	1	74.962	3	LEGEAQEAFK(1)K	-0.30902
Niben101Scf00369g11018.1	81	K	sp|Q6DUX3|TCTP_SOLLC Translationally-controlled tumor protein homolog	1	96.113	4	LQEQPSFDK(1)K	-0.66033
Niben101Scf00369g11018.1	116	K	sp|Q6DUX3|TCTP_SOLLC Translationally-controlled tumor protein homolog	1	127.57	2	NIESATK(1)FLMSK	0.72694
Niben101Scf00369g11018.1	98	K	sp|Q6DUX3|TCTP_SOLLC Translationally-controlled tumor protein homolog	1	106.38	3	NLTPK(1)LEGEAQEAFK	0.69103
Niben101Scf00369g11018.1	93	K	sp|Q6DUX3|TCTP_SOLLC Translationally-controlled tumor protein homolog	1	101.46	2	YIK(1)NLTPK	-0.21058
Niben101Scf05435g01001.1	77	K	sp|Q9M9W1|RL222_ARATH 60S ribosomal protein L22-2	1	110.31	3	ITVTSESTFSK(1)R	0.087237
Niben101Scf02949g14009.1	31	K	sp|P42791|RL182_ARATH 60S ribosomal protein L18-2	1	92.822	2	LLVK(1)LYR	-0.71393
Niben101Scf02949g14009.1	20	K	sp|P42791|RL182_ARATH 60S ribosomal protein L18-2	1	147.26	3	TAPK(1)SDDVYLK	0.10238
Niben101Scf00369g18019.1	43	K	sp|P42791|RL182_ARATH 60S ribosomal protein L18-2	1	84.479	3	TGSK(1)FNAVVLK	0.53961
Niben101Scf00376g01004.1	144	K	sp|Q9R210|TFEB_MOUSE Transcription factor EB	1	63.624	3	K(1)K(1)NNSQLVAK	1.3976
Niben101Scf00376g01004.1	145	K	sp|Q9R210|TFEB_MOUSE Transcription factor EB	1	63.624	3	K(1)K(1)NNSQLVAK	1.3976
Niben101Scf01182g03013.1	74	K	sp|Q9SDS7|VATC_ARATH V-type proton ATPase subunit C	1	76.358	3	SNNFIEGVCSK(1)TR	-0.17881
Niben101Scf00378g01009.1	448	K	sp|Q8DF81|PUR4_VIBVU Phosphoribosylformylglycinamidine synthase	1	71.513	3	EIIHPQGAK(1)IDIR	1.4149
Niben101Scf00378g01009.1	591	K	sp|Q8DF81|PUR4_VIBVU Phosphoribosylformylglycinamidine synthase	1	84.817	2	FLTTK(1)VDR	0.43458
Niben101Scf00378g01009.1	1218	K	sp|Q8DF81|PUR4_VIBVU Phosphoribosylformylglycinamidine synthase	1	61.962	3	NWDVEK(1)K	-0.25926
Niben101Scf00380g00001.1	210	K	AT4G16150.1 calmodulin binding;transcription regulators LENGTH=923	1	92.866	3	DVTAK(1)NHEQR	-0.15578
Niben101Scf00380g01005.1	564	K	AT1G62940.1 acyl-CoA synthetase 5 LENGTH=542	1	68.107	2	EMGPVGK(1)SR	1.1301
Niben101Scf00380g01005.1	549	K	AT1G62940.1 acyl-CoA synthetase 5 LENGTH=542	1	54.774	3	IQK(1)HLLR	3.0667
Niben101Scf00380g01005.1	541	K	AT1G62940.1 acyl-CoA synthetase 5 LENGTH=542	1	70.373	3	SVVFGPLPK(1)TATGK	1.0969
Niben101Scf10065g00005.1	78	K	sp|A6QLC7|TPC11_BOVIN Trafficking protein particle complex subunit 11	1	82.671	3	DWLLK(1)HR	0.10593
Niben101Scf02812g00002.1	85	K	sp|Q80TE7|LRRC7_MOUSE Leucine-rich repeat-containing protein 7	1	91.549	2	EQK(1)WEALK	0.64737
Niben101Scf02812g02018.1	316	K	sp|Q8H7N9|ATL31_ORYSJ E3 ubiquitin-protein ligase	1	74.439	3	WHMAVK(1)K	-0.45424
Niben101Scf00388g06006.1	246	K	emb|CDX81297.1| BnaC09g07080D [Brassica napus]	1	56.205	2	AAVNDGYK(1)SR	0.23963
Niben101Scf00388g08010.1	310	K	sp|Q9LPM9|BCAT6_ARATH Branched-chain-amino-acid aminotransferase 6	1	49.149	3	GYSDVLYLDSVQK(1)R	0.93813
Niben101Scf00388g08010.1	146	K	sp|Q9LPM9|BCAT6_ARATH Branched-chain-amino-acid aminotransferase 6	1	80.316	4	K(1)HDGNILLFRPEENAMR	0.12089
Niben101Scf00389g01002.1	112	K	AT1G12250.1 Pentapeptide repeat-containing protein LENGTH=280	1	96.229	2	QDFK(1)TSILR	-0.14185
Niben101Scf00394g03001.1	239	K	sp|Q5F9Q7|PNP_NEIG1 Polyribonucleotide nucleotidyltransferase	1	84.169	2	GGETIK(1)NMQAR	-0.12997
Niben101Scf17988g00007.1	324	K	emb|CDY11192.1| BnaA03g00280D [Brassica napus]	1	51.346	3	GHEPK(1)TYK	0.72621
Niben101Scf08606g00014.1	389	K	AT3G20050.1 T-complex protein 1 alpha subunit LENGTH=545	1	99.864	3	ALHDALCIVK(1)R	-1.9273
Niben101Scf08606g00014.1	138	K	AT3G20050.1 T-complex protein 1 alpha subunit LENGTH=545	1	70.056	3	YVEEK(1)LAVK	-1.982
Niben101Scf00397g02007.1	1163	K	sp|A0JP85|CNOT1_XENTR CCR4-NOT transcription complex subunit 1	1	56.432	3	FLDK(1)VTSK	-0.38683
Niben101Scf00397g11023.1	136	K	AT3G59920.1 RAB GDP dissociation inhibitor 2 LENGTH=444	1	77.674	2	SPLMGLFEK(1)R	-1.6383
Niben101Scf31228g00005.1	148	K	sp|P09003|MI25_TOBAC ATP synthase protein MI25	1	89.55	3	MHVLVGK(1)R	-1.0134
Niben101Scf31228g00005.1	181	K	sp|P09003|MI25_TOBAC ATP synthase protein MI25	1	115.86	2	VGDSLK(1)NK	-0.58931
Niben101Scf00400g00006.1	286	K	sp|Q9LVA0|BAG7_ARATH BAG family molecular chaperone regulator 7	1	73.499	3	ELAIAK(1)TK	-1.2483
Niben101Scf00400g00006.1	117	K	sp|Q9LVA0|BAG7_ARATH BAG family molecular chaperone regulator 7	1	90.15	3	LFIEEEK(1)K	-1.4283
Niben101Scf01236g02016.1	364	K	sp|Q8GTL5|METK_CARPA S-adenosylmethionine synthase	1	64.827	3	FLK(1)TAAYGHFGR	1.2784
Niben101Scf01861g00002.1	291	K	sp|P93438|METK2_ORYSJ S-adenosylmethionine synthase 2	1	79.394	2	QAAK(1)SIVASGLAR	-0.57423
Niben101Scf01105g00001.1	182	K	sp|P12360|CB11_SOLLC Chlorophyll a-b binding protein 6A, chloroplastic	1	85.355	3	KFEELK(1)VK	-0.44495
Niben101Scf01105g00001.1	184	K	sp|P12360|CB11_SOLLC Chlorophyll a-b binding protein 6A, chloroplastic	1	76.228	2	VK(1)EIK(1)NGR	0.83252
Niben101Scf01105g00001.1	158	K	sp|P12360|CB11_SOLLC Chlorophyll a-b binding protein 6A, chloroplastic	0.999996	80.014	3	SMEKDPEK(1)K	-0.52894
Niben101Scf03273g02008.1	220	K	sp|P49692|RL7A1_ARATH 60S ribosomal protein L7a-1	1	139.46	3	ANFNDK(1)YEENRK	0.42027
Niben101Scf03273g02008.1	12	K	sp|P49692|RL7A1_ARATH 60S ribosomal protein L7a-1	1	60.972	3	GVAVAAK(1)K	-1.5295
Niben101Scf03273g02008.1	93	K	sp|P49692|RL7A1_ARATH 60S ribosomal protein L7a-1	1	93.096	3	MLLK(1)YRPEDK	-1.0647
Niben101Scf03273g02008.1	40	K	sp|P49692|RL7A1_ARATH 60S ribosomal protein L7a-1	1	57.175	3	QFGIGGALPPK(1)K	-0.66923
Niben101Scf03273g02008.1	199	K	sp|P49692|RL7A1_ARATH 60S ribosomal protein L7a-1	1	153.7	3	TASALCLTTVK(1)NEDK	1.252
Niben101Scf03273g02008.1	26	K	sp|P49692|RL7A1_ARATH 60S ribosomal protein L7a-1	1	115.23	2	VVNPLFEK(1)R	-0.25684
Niben101Scf03273g02008.1	236	K	sp|P49692|RL7A1_ARATH 60S ribosomal protein L7a-1	1	159.66	2	WGGGVMGSK(1)SQAR	0.2594
Niben101Scf00409g00002.1	352	K	sp|Q72W01|AROC_LEPIC Chorismate synthase	1	50.385	3	DK(1)HDTELIAR	-0.65313
Niben101Scf04907g01014.1	195	K	sp|Q04W40|AROC_LEPBJ Chorismate synthase	1	135.83	2	VAAGAVAK(1)K	0.21112
Niben101Scf00409g03001.1	87	K	sp|O82702|VATG1_TOBAC V-type proton ATPase subunit G 1	1	72.582	3	IEHLK(1)TEAER	-0.52764
Niben101Scf00409g03001.1	73	K	sp|O82702|VATG1_TOBAC V-type proton ATPase subunit G 1	1	67.326	3	KLEQTSGDSGANVK(1)R	-0.098602
Niben101Scf00410g02014.1	407	K	AT4G23860.1 PHD finger protein-related LENGTH=452	1	97.597	2	IFENLAQK(1)R	-3.632
Niben101Scf00414g06008.1	242	K	sp|Q1CZI7|HTPG_MYXXD Chaperone protein HtpG	1	109.1	3	KAVENSPFLEK(1)LK	-0.78165
Niben101Scf00414g06008.1	314	K	sp|Q1CZI7|HTPG_MYXXD Chaperone protein HtpG	1	125.23	2	DVLGDK(1)VEK	1.1478
Niben101Scf00414g06008.1	317	K	sp|Q1CZI7|HTPG_MYXXD Chaperone protein HtpG	0.998969	96.153	3	DVLGDK(0.001)VEK(0.999)VVVSDR	0.87414
Niben101Scf00414g06008.1	299	K	sp|Q1CZI7|HTPG_MYXXD Chaperone protein HtpG	1	94.692	3	EK(1)FEGLCK	0.012216
Niben101Scf00414g06008.1	305	K	sp|Q1CZI7|HTPG_MYXXD Chaperone protein HtpG	1	53.124	3	FEGLCK(1)VIK	-0.77807
Niben101Scf00414g06008.1	308	K	sp|Q1CZI7|HTPG_MYXXD Chaperone protein HtpG	1	81.92	3	VIK(1)DVLGDK	-0.36461
Niben101Scf00414g06008.1	54	K	sp|Q1CZI7|HTPG_MYXXD Chaperone protein HtpG	1	107.06	2	FESLTDK(1)SK	-0.99244
Niben101Scf00414g06008.1	173	K	sp|Q1CZI7|HTPG_MYXXD Chaperone protein HtpG	1	77.674	2	GTK(1)ITLFLK	-0.061466
Niben101Scf00414g06008.1	297	K	sp|Q1CZI7|HTPG_MYXXD Chaperone protein HtpG	1	75.109	3	HEELK(1)EK	1.0487
Niben101Scf00414g06008.1	217	K	sp|Q1CZI7|HTPG_MYXXD Chaperone protein HtpG	1	75.682	3	MK(1)EGQNDIYYITGESK	0.31363
Niben101Scf00414g06009.1	19	K	AT5G24270.1 Calcium-binding EF-hand family protein LENGTH=222	1	89.43	3	TFEEADTK(1)HDGK	0.16197
Niben101Scf04739g01006.1	272	K	sp|P49351|FPPS1_LUPAL Farnesyl pyrophosphate synthase 1	1	115.33	3	ALELCNEEQK(1)K	0.83974
Niben101Scf04444g09012.1	162	K	sp|P49350|FPPS_ARTAN Farnesyl pyrophosphate synthase	1	94.262	3	ILK(1)NHFR	0.69863
Niben101Scf01535g00004.1	167	K	sp|A7SXK3|TMED_NEMVE Transmembrane emp24 domain-containing protein	1	71.153	3	QAIVNEGMSK(1)R	0.51
Niben101Scf04941g01011.1	445	K	sp|Q9FN94|RLK7_ARATH Receptor-like protein kinase	1	67.032	3	VVHK(1)DIK	0.18643
Niben101Scf00416g07001.1	173	K	sp|Q941Q3|C3H37_ARATH Zinc finger CCCH domain-containing protein 37	1	48.981	3	TCK(1)FGDSCK	-0.62442
Niben101Scf07353g02009.1	277	K	ref|WP_026032496.1| TenA family transcriptional regulator [Prochlorococcus sp. W7]	1	84.882	2	GLNLEDIK(1)R	0.66906
Niben101Scf00421g01021.1	281	K	AT1G63940.2 monodehydroascorbate reductase 6 LENGTH=493	1	81.709	3	IK(1)HLESGPDGR	-0.66228
Niben101Scf00421g01021.1	470	K	AT1G63940.2 monodehydroascorbate reductase 6 LENGTH=493	1	88.056	3	SQPSVDK(1)SK	-1.3727
Niben101Scf00421g01021.1	273	K	AT1G63940.2 monodehydroascorbate reductase 6 LENGTH=493	1	64.244	3	YEQLYQDNGVK(1)FVK	2.1021
Niben101Scf00426g01003.1	928	K	sp|Q5GSS3|SYI_WOLTR Isoleucine--tRNA ligase	1	144.7	2	AEPDFSVLGK(1)R	0.3296
Niben101Scf00426g01003.1	699	K	sp|Q5GSS3|SYI_WOLTR Isoleucine--tRNA ligase	1	103.35	2	FLVQNAK(1)R	-2.5438
Niben101Scf00426g01003.1	298	K	sp|Q5GSS3|SYI_WOLTR Isoleucine--tRNA ligase	0.826078	88.574	4	SK(0.174)PSGGK(0.826)SQNVETYEVVDK	3.1579
Niben101Scf01181g01008.1	210	K	sp|P36408|GBB_DICDI Guanine nucleotide-binding protein subunit beta	1	113.18	3	LISVSSDK(1)K	0.71695
Niben101Scf01181g01008.1	154	K	sp|P36408|GBB_DICDI Guanine nucleotide-binding protein subunit beta	1	59.265	2	VLSCAFK(1)PTR	2.0104
Niben101Scf06382g02016.1	89	K	sp|Q96499|RL44_GOSHI 60S ribosomal protein L44	1	74.611	3	CK(1)HFEIGGDK	-0.51106
Niben101Scf06382g02016.1	97	K	sp|Q96499|RL44_GOSHI 60S ribosomal protein L44	1	99.815	3	HFEIGGDK(1)K	1.5768
Niben101Scf06382g02016.1	40	K	sp|Q96499|RL44_GOSHI 60S ribosomal protein L44	1	129.37	3	GK(1)DSLAAQGK(1)R	-0.28953
Niben101Scf06382g02016.1	18	K	sp|Q96499|RL44_GOSHI 60S ribosomal protein L44	1	62.466	4	ECK(1)K(1)HTLHK	1.6591
Niben101Scf06382g02016.1	19	K	sp|Q96499|RL44_GOSHI 60S ribosomal protein L44	1	62.466	4	ECK(1)K(1)HTLHK	1.6591
Niben101Scf06382g02016.1	24	K	sp|Q96499|RL44_GOSHI 60S ribosomal protein L44	1	58.699	4	HTLHK(1)VTQYK	0.75764
Niben101Scf06382g02016.1	32	K	sp|Q96499|RL44_GOSHI 60S ribosomal protein L44	1	129.37	3	GK(1)DSLAAQGK(1)R	-0.28953
Niben101Scf06382g02016.1	6	K	sp|Q96499|RL44_GOSHI 60S ribosomal protein L44	1	62.464	3	VNVPK(1)TK	-0.55968
Niben101Scf00428g07007.1	315	K	sp|P23444|H1_MAIZE Histone H1	1	61.419	2	LPDQSGGTK(1)R	-0.98391
Niben101Scf00428g07007.1	467	K	sp|P23444|H1_MAIZE Histone H1	1	88.101	3	SYSATAAAPTVK(1)R	0.12528
Niben101Scf01752g03009.1	219	K	sp|Q6IP65|RCD1_XENLA Cell differentiation protein RCD1 homolog	1	71.296	3	LLK(1)HIIR	-0.082351
Niben101Scf00436g06006.1	58	K	sp|C3KWH4|RL9_CLOB6 50S ribosomal protein L9	1	82.287	3	EDITQLGK(1)K	-0.54665
Niben101Scf00436g06013.1	141	K	ref|NP_001060667.1| product [Oryza sativa Japonica Group]	1	102.07	2	DEK(1)FSTK	-0.010705
Niben101Scf03400g02004.1	142	K	sp|Q9LQQ4|H2B1_ARATH Histone H2B.1	1	84.498	2	AVTK(1)FTSS	0.74102
Niben101Scf00436g10003.1	48	K	sp|Q9LQQ4|H2B1_ARATH Histone H2B.1	1	54.259	2	EAGASGADK(1)K	-0.41404
Niben101Scf05159g00002.1	20	K	sp|Q9SI96|H2B3_ARATH Histone H2B.3	0.999999	70.028	4	KPVATEEK(1)K	0.020317
Niben101Scf03400g02004.1	68	K	sp|Q9LQQ4|H2B1_ARATH Histone H2B.1	1	77.746	3	VLK(1)QVHPDIGISSK	-0.88659
Niben101Scf00438g02016.1	30	K	sp|A5V3X3|ATPA_SPHWW ATP synthase subunit alpha	1	159.69	3	QTGK(1)TAIAIDTILNQK	-0.79096
Niben101Scf11438g00003.1	127	K	sp|P52012|PPIL2_CAEEL Peptidyl-prolyl cis-trans isomerase 4	1	57.281	3	K(1)HTIFGK	1.1474
Niben101Scf00440g01009.1	132	K	sp|Q8LGG8|USPAL_ARATH Universal stress protein A-like protein	1	92.319	2	GLGVLK(1)R	-1.0849
Niben101Scf00440g02001.1	214	K	sp|Q9ZPS7|TMN3_ARATH Transmembrane 9 superfamily member 3	1	89.827	2	ETDIPFEK(1)R	-0.34651
Niben101Scf00440g02001.1	107	K	sp|Q9ZPS7|TMN3_ARATH Transmembrane 9 superfamily member 3	1	60.436	3	ETEVVCK(1)K	-0.2525
Niben101Scf00440g02001.1	259	K	sp|Q9ZPS7|TMN3_ARATH Transmembrane 9 superfamily member 3	1	92.445	2	VLK(1)NDFVK	-0.51248
Niben101Scf00503g10003.1	87	K	sp|O04616|CUT1A_ARATH Protein CURVATURE THYLAKOID 1A, chloroplastic	1	89.301	3	EK(1)WDAVENK	-0.93714
Niben101Scf00503g10003.1	161	K	sp|O04616|CUT1A_ARATH Protein CURVATURE THYLAKOID 1A, chloroplastic	1	152.07	3	ELAEDIEQLK(1)K	-0.65873
Niben101Scf00503g10003.1	147	K	sp|O04616|CUT1A_ARATH Protein CURVATURE THYLAKOID 1A, chloroplastic	1	128	2	YLLFK(1)SSR	-1.4657
Niben101Scf00447g03012.1	165	K	sp|Q9M153|GDL61_ARATH GDSL esterase/lipase	1	85.355	4	VK(1)VDEHHHK	0.20103
Niben101Scf00448g19009.1	293	K	sp|Q00624|ASOL_BRANA L-ascorbate oxidase homolog	1	46.797	3	DEYPIPK(1)NALVCGR	-3.2336
Niben101Scf24439g00005.1	788	K	sp|Q921M3|SF3B3_MOUSE Splicing factor 3B subunit 3	1	107.67	2	FVLQPK(1)R	0.05148
Niben101Scf19059g00005.1	129	K	sp|Q58DS5|RAB13_BOVIN Ras-related protein Rab-13	1	125.82	3	ILVGNK(1)ADMDESK	-1.5355
Niben101Scf19059g00005.1	62	K	sp|Q58DS5|RAB13_BOVIN Ras-related protein Rab-13	1	93.938	2	TIELDGK(1)R	-1.5553
Niben101Scf00451g00031.1	45	K	sp|Q8W1Y0|SSC14_ARATH Sister chromatid cohesion 1 protein 4	1	117.2	3	LKPTPPPSEITSSK(1)R	0.58474
Niben101Scf00451g03020.1	5	K	sp|A1XQR9|RUXE_PIG Small nuclear ribonucleoprotein E	1	54.712	2	ASTK(1)VQR	-0.18013
Niben101Scf00454g00002.1	414	K	sp|Q14498|RBM39_HUMAN RNA-binding protein 39	1	59.155	3	TTTFK(1)SDVLCK	0.18687
Niben101Scf00454g05025.1	52	K	sp|C1KWN7|DER_LISMC GTPase Der	1	137.79	3	GGVGK(1)SSTVNSILGER	-0.22614
Niben101Scf00456g00003.1	396	K	sp|Q9LV33|BGL44_ARATH Beta-glucosidase 44	1	106.14	2	ALYDTK(1)R	0.75947
Niben101Scf00456g00003.1	245	K	sp|Q9LV33|BGL44_ARATH Beta-glucosidase 44	1	93.623	2	GK(1)ADNYAAQR	-0.42308
Niben101Scf11823g00020.1	107	K	sp|Q504M8|RAB26_MOUSE Ras-related protein Rab-26	0.990744	45.17	3	MLVGNK(0.991)VDK(0.009)ESER	-2.9159
Niben101Scf02236g02003.1	50	K	sp|Q99K82|SMOX_MOUSE Spermine oxidase	1	69.641	2	IK(1)TSEFGGSR	-3.7775
Niben101Scf00463g00018.1	35	K	sp|Q58DW6|RAB25_BOVIN Ras-related protein Rab-25	1	92.781	3	FTK(1)NEFNLESK	-0.1452
Niben101Scf04664g01003.1	347	K	AT4G38970.1 fructose-bisphosphate aldolase 2 LENGTH=398	1	225.34	3	ALQNTCLK(1)TWGGQPENVK	-0.37819
Niben101Scf05536g01013.1	79	K	AT4G38970.1 fructose-bisphosphate aldolase 2 LENGTH=398	1	202.13	3	GILAMDESNATCGK(1)R	-0.64003
Niben101Scf13103g01029.1	57	K	AT4G38970.1 fructose-bisphosphate aldolase 2 LENGTH=398	1	104.3	2	TAK(1)TVASPGR	-0.049414
Niben101Scf10919g01025.1	253	K	sp|P28475|S6PD_MALDO NADP-dependent D-sorbitol-6-phosphate dehydrogenase	1	59.198	3	NTVVIPK(1)SSK	0.60847
Niben101Scf00466g04017.1	93	K	sp|Q8LGG8|USPAL_ARATH Universal stress protein A-like protein	1	76.82	3	YSNDVAQCVMEK(1)AK	-0.78209
Niben101Scf00466g04033.1	273	K	sp|Q5R5B6|PDIA1_PONAB Protein disulfide-isomerase	1	105.65	3	ALFSK(1)MEDEAGK	-0.74927
Niben101Scf00466g04033.1	308	K	sp|Q5R5B6|PDIA1_PONAB Protein disulfide-isomerase	1	79.659	3	GADYAK(1)NEIQR	-0.37906
Niben101Scf00466g04033.1	326	K	sp|Q5R5B6|PDIA1_PONAB Protein disulfide-isomerase	1	132.97	3	SISQAK(1)SDEFTLK	-0.85964
Niben101Scf00467g00015.1	68	K	emb|CDY64700.1| BnaCnng44560D [Brassica napus]	1	97.502	3	SKPPAESQPETSAPEK(1)R	-0.15673
Niben101Scf00467g00016.1	50	K	sp|Q9CR16|PPID_MOUSE Peptidyl-prolyl cis-trans isomerase D	1	70.942	2	TPK(1)TAENFR	-0.17912
Niben101Scf00472g02009.1	45	K	sp|Q8W3M6|UBCP_ARATH Ubiquitin-like domain-containing CTD phosphatase	1	43.501	3	VCGDDTVGELK(1)R	-0.61444
Niben101Scf00472g02009.1	140	K	sp|Q8W3M6|UBCP_ARATH Ubiquitin-like domain-containing CTD phosphatase	1	55.806	3	VEQHK(1)IELR	2.1664
Niben101Scf00472g03019.1	244	K	AT1G10940.2 Protein kinase superfamily protein LENGTH=371	1	64.82	3	EIK(1)SHPWFLK	-0.93572
Niben101Scf00472g03019.1	40	K	AT1G10940.2 Protein kinase superfamily protein LENGTH=371	1	91.549	3	GHK(1)IDENVAR	-0.056929
Niben101Scf00472g03019.1	124	K	AT1G10940.2 Protein kinase superfamily protein LENGTH=371	1	96.745	2	LK(1)ICDFGYSK	0.67195
Niben101Scf00472g03019.1	146	K	AT1G10940.2 Protein kinase superfamily protein LENGTH=371	1	87.654	3	PK(1)STVGTPAYIAPEVLSR	2.3895
Niben101Scf00478g06002.1	207	K	sp|Q9M3V8|RS6_ASPOF 40S ribosomal protein S6	1	83.081	3	AK(1)SEAADYQK(1)LLATR	-0.024726
Niben101Scf00478g06002.1	215	K	sp|Q9M3V8|RS6_ASPOF 40S ribosomal protein S6	1	77.506	3	AK(1)SEAADYQK(1)LLATR	-0.024726
Niben101Scf03584g01006.1	176	K	sp|Q9M3V8|RS6_ASPOF 40S ribosomal protein S6	1	79.07	2	ASK(1)APK(1)IQR	0.93732
Niben101Scf03584g01006.1	179	K	sp|Q9M3V8|RS6_ASPOF 40S ribosomal protein S6	1	79.07	2	ASK(1)APK(1)IQR	0.93732
Niben101Scf03584g01006.1	131	K	sp|Q9M3V8|RS6_ASPOF 40S ribosomal protein S6	1	52.395	3	DLPGLTDTEK(1)PR	-0.6838
Niben101Scf03584g01006.1	23	K	sp|Q9M3V8|RS6_ASPOF 40S ribosomal protein S6	1	92.856	3	KLEIDDDQK(1)LR	0.93046
Niben101Scf03584g01006.1	145	K	sp|Q9M3V8|RS6_ASPOF 40S ribosomal protein S6	1	97.273	3	K(1)LFNLSK(1)EDDVR	-0.21623
Niben101Scf03584g01006.1	151	K	sp|Q9M3V8|RS6_ASPOF 40S ribosomal protein S6	1	98.582	3	LFNLSK(1)EDDVRK	-0.89296
Niben101Scf00478g06002.1	2	K	sp|Q9M3V8|RS6_ASPOF 40S ribosomal protein S6	1	64.499	3	MK(1)FNIANPTTGCQR	-1.3939
Niben101Scf03584g01006.1	169	K	sp|Q9M3V8|RS6_ASPOF 40S ribosomal protein S6	1	89.171	3	NFTTK(1)TGK(1)K	2.0964
Niben101Scf03584g01006.1	172	K	sp|Q9M3V8|RS6_ASPOF 40S ribosomal protein S6	1	55.353	3	NFTTK(1)TGK(1)K	2.0964
Niben101Scf03584g01006.1	234	K	sp|Q9M3V8|RS6_ASPOF 40S ribosomal protein S6	1	99.815	3	RSESLAK(1)K	0.14137
Niben101Scf00479g03020.1	110	K	AT2G33845.1 Nucleic acid-binding, OB-fold-like protein LENGTH=182	1	74.941	2	LAVDK(1)WGR	1.8107
Niben101Scf00479g03020.1	96	K	AT2G33845.1 Nucleic acid-binding, OB-fold-like protein LENGTH=182	1	74.841	2	NAK(1)IDMFK	0.020621
Niben101Scf00481g04007.1	182	K	AT5G08250.1 Cytochrome P450 superfamily protein LENGTH=488	1	72.789	3	WLHIGK(1)AK	-1.243
Niben101Scf00483g02004.1	51	K	dbj|BAH57854.1| tracheary element differentiation-related 7A [Zinnia violacea]	1	57.164	4	EVK(1)HIDEHLR	-0.95244
Niben101Scf19315g00013.1	12	K	sp|P46302|RS28_MAIZE 40S ribosomal protein S28	1	93.701	3	HAIVVK(1)VMGR	-0.13664
Niben101Scf19315g00013.1	6	K	sp|P46302|RS28_MAIZE 40S ribosomal protein S28	1	90.614	3	MESATK(1)HAIVVK	0.075036
Niben101Scf19315g00013.1	29	K	sp|P46302|RS28_MAIZE 40S ribosomal protein S28	1	91.549	2	VK(1)FLDDQNR	0.8325
Niben101Scf07304g07011.1	277	K	sp|Q08436|PMA3_NICPL Plasma membrane ATPase 3	1	114.96	3	ADGFAGVFPEHK(1)YEIVK	-0.023324
Niben101Scf07304g07011.1	642	K	sp|Q08436|PMA3_NICPL Plasma membrane ATPase 3	1	90.906	3	GHVESVVK(1)LK	1.0751
Niben101Scf00488g02003.1	349	K	sp|P54211|PMA1_DUNBI Plasma membrane ATPase	1	136.39	3	K(1)HLCGMTGDGVNDAPALK	-1.7632
Niben101Scf00593g01002.1	259	K	sp|P20431|PMA3_ARATH ATPase 3, plasma membrane-type	1	115.91	3	VHAVIDK(1)FAER	-0.28132
Niben101Scf00491g04002.1	16	K	sp|Q9LS42|CASP_ARATH Protein CASP	1	74.853	3	MEATHLK(1)NQQATIR	0.42031
Niben101Scf06727g00024.1	190	K	sp|Q9SS44|TF2B2_ARATH Transcription initiation factor IIB-2	1	81.95	2	EFIVK(1)QLK	-3.6441
Niben101Scf02749g04008.1	198	K	sp|P94072|GL33_ARATH Germin-like protein subfamily 3 member 3	1	220.6	2	LVEATTFLDEATIK(1)K	1.1615
Niben101Scf00494g08015.1	426	K	sp|Q9ZPS7|TMN3_ARATH Transmembrane 9 superfamily member 3	1	66.023	3	NSK(1)AEFQAPCR	-0.070809
Niben101Scf00495g01028.1	180	K	sp|P09394|GLPQ_ECOLI Glycerophosphoryl diester phosphodiesterase	1	95.741	2	FVETLK(1)K	0.4938
Niben101Scf00496g00001.1	198	K	sp|Q7RTV5|AAED1_HUMAN Thioredoxin-like protein AAED1	1	120.06	2	SFSEQTK(1)FK	-0.45651
Niben101Scf02227g01002.1	20	K	sp|Q0JHZ2|C3H11_ORYSJ Zinc finger CCCH domain-containing protein 11	1	64.82	3	VVEDK(1)TFGLK	0.056813
Niben101Scf00496g01001.1	187	K	sp|Q9XF97|RL4_PRUAR 60S ribosomal protein L4	1	140.14	4	AK(1)DSHAIRPGK	0.34704
Niben101Scf10228g00002.1	197	K	sp|Q9SF40|RL4A_ARATH 60S ribosomal protein L4-1	1	54.259	4	DSHAIRPGK(1)GK	0.93042
Niben101Scf00496g01001.1	368	K	sp|Q9XF97|RL4_PRUAR 60S ribosomal protein L4	1	93.766	3	HQITK(1)EEASAIR	-2.0571
Niben101Scf10228g00002.1	311	K	sp|Q9SF40|RL4A_ARATH 60S ribosomal protein L4-1	1	62.658	3	IINSDEVQSVVRPIK(1)K	-0.79105
Niben101Scf10228g00002.1	118	K	sp|Q9SF40|RL4A_ARATH 60S ribosomal protein L4-1	1	131.06	2	K(1)IPVNQK(1)R	0.79597
Niben101Scf10228g00002.1	124	K	sp|Q9SF40|RL4A_ARATH 60S ribosomal protein L4-1	1	131.06	3	KIPVNQK(1)R	1.3909
Niben101Scf00496g01001.1	277	K	sp|Q9XF97|RL4_PRUAR 60S ribosomal protein L4	0.999309	112.24	4	LDSIYGSFDK(0.001)PSEK(0.999)K	-1.0904
Niben101Scf10228g00002.1	244	K	sp|Q9SF40|RL4A_ARATH 60S ribosomal protein L4-1	1	45.992	3	LNLLK(1)LAPGGHLGR	-0.26415
Niben101Scf10228g00002.1	338	K	sp|Q9SF40|RL4A_ARATH 60S ribosomal protein L4-1	1	88.134	2	LNPYAK(1)TAR	0.010146
Niben101Scf10228g00002.1	110	K	sp|Q9SF40|RL4A_ARATH 60S ribosomal protein L4-1	1	133.99	2	MFAPTK(1)IWR	-0.20915
Niben101Scf10228g00002.1	60	K	sp|Q9SF40|RL4A_ARATH 60S ribosomal protein L4-1	1	40.994	3	QPYAVSK(1)K	-2.3419
Niben101Scf00496g01001.1	185	K	sp|Q9XF97|RL4_PRUAR 60S ribosomal protein L4	1	60.161	3	QVGAYPDAEK(1)AK	0.29192
Niben101Scf01211g04015.1	271	K	sp|Q7V6S2|KPRS_PROMM Ribose-phosphate pyrophosphokinase	1	65.295	3	LSDAPLAIVDK(1)R	0.53969
Niben101Scf00986g02007.1	80	K	sp|P0C8N7|UCRI_SYNEL Cytochrome b6-f complex iron-sulfur subunit	1	81.972	2	YPPGDPSK(1)R	-2.5653
Niben101Scf00506g01014.1	143	K	dbj|BAB02370.1| leucine-rich repeat protein;	1	58.172	3	LTK(1)LDVEGNK	-0.32453
Niben101Scf00506g02003.1	108	K	sp|P15904|POR_AVESA Protochlorophyllide reductase	1	52.49	3	AAK(1)SVGMPK	0.49213
Niben101Scf06117g01005.1	278	K	sp|Q9SDT1|POR_DAUCA Protochlorophyllide reductase, chloroplastic	1	171.08	3	DSK(1)VCNMLTMQEFHR	-0.28501
Niben101Scf00506g02003.1	291	K	sp|P15904|POR_AVESA Protochlorophyllide reductase	1	117.09	2	GFVSETEAGK(1)R	0.15248
Niben101Scf01036g03001.1	252	K	sp|P15904|POR_AVESA Protochlorophyllide reductase	1	114.97	2	QSDYPSK(1)R	-0.11057
Niben101Scf00508g00007.1	98	K	sp|P00297|PLAS_SOLCR Plastocyanin	1	134.03	4	ITFK(1)NNAGFPHNVVFDEDEIPSGVDASK	1.6556
Niben101Scf16508g00001.1	395	K	sp|Q5HL01|SAT_STAEQ Sulfate adenylyltransferase	1	50.791	3	DLYDPDHGK(1)K	0.57625
Niben101Scf16508g00001.1	422	K	sp|Q5HL01|SAT_STAEQ Sulfate adenylyltransferase	1	105.46	3	VAAYDTVDK(1)K	0.23028
Niben101Scf01834g01011.1	39	K	sp|B0B7R0|DNAJ_CHLT2 Chaperone protein DnaJ	1	82.75	3	AAIK(1)NHPDK	0.75927
Niben101Scf01834g01011.1	44	K	sp|B0B7R0|DNAJ_CHLT2 Chaperone protein DnaJ	1	49.448	3	NHPDK(1)GGDPEK	0.074669
Niben101Scf00525g03009.1	151	K	sp|B5YAR4|DNAJ_DICT6 Chaperone protein DnaJ	1	109.71	2	NVLCAK(1)CK	-1.4291
Niben101Scf00525g03009.1	30	K	sp|B5YAR4|DNAJ_DICT6 Chaperone protein DnaJ	1	83.182	2	SASQDDLK(1)K	-0.073949
Niben101Scf20506g01006.1	137	K	sp|Q21NX6|GCSH_SACD2 Glycine cleavage system H protein	1	64.64	3	EYTK(1)FCEEEDSH	0.073106
Niben101Scf20506g01006.1	133	K	sp|Q21NX6|GCSH_SACD2 Glycine cleavage system H protein	0.99972	54.15	4	VKPSSPSELESLMGSK(1)EYTK	-1.702
Niben101Scf12414g01019.1	93	K	sp|P62302|RS13_SOYBN 40S ribosomal protein S13	1	96.208	4	AHGLAPEIPEDLYHLIK(1)K	-0.79835
Niben101Scf12414g01019.1	64	K	sp|P62302|RS13_SOYBN 40S ribosomal protein S13	1	76.82	3	DSHGIAQVK(1)SVTGSK	-0.55575
Niben101Scf12414g01019.1	39	K	sp|P62302|RS13_SOYBN 40S ribosomal protein S13	1	97.203	3	ISAPDVEDNICK(1)FAK	-2.6338
Niben101Scf00528g00011.1	809	K	sp|F4J5S1|CLU_ARATH Clustered mitochondria protein	1	51.787	3	CAK(1)HILK	1.6169
Niben101Scf06080g04001.1	99	K	sp|C1DFM2|DNAJ_AZOVD Chaperone protein DnaJ	1	58.699	3	NATASEIK(1)K	-0.61599
Niben101Scf05892g00003.1	15	K	sp|A2SPL5|RL5_METLZ 50S ribosomal protein L5	1	182.7	3	VLEQLSGQSPVFSK(1)AR	-0.042187
Niben101Scf05892g00003.1	122	K	sp|A2SPL5|RL5_METLZ 50S ribosomal protein L5	1	72.2	2	VTK(1)EDAMK	-0.2657
Niben101Scf00538g05001.1	142	K	ref|WP_027589248.1| carbon-nitrogen hydrolase [Pseudomonas sp. RL]	1	52.482	3	VFQTK(1)HAK	1.1776
Niben101Scf00539g03006.1	73	K	sp|Q7XWU8|EXPA1_ORYSJ Expansin-A1	1	58.32	3	IMCDYNQDPK(1)WCR	-0.37839
Niben101Scf00539g07015.1	60	K	sp|Q42403|TRXH3_ARATH Thioredoxin H3	1	67.113	3	ATAASGVEK(1)K	-1.6096
Niben101Scf00539g07015.1	191	K	sp|Q42403|TRXH3_ARATH Thioredoxin H3	1	78.324	3	EDVEK(1)LIQDHK	0.21205
Niben101Scf00539g07015.1	142	K	sp|Q42403|TRXH3_ARATH Thioredoxin H3	1	70.942	3	INK(1)VPHFNFYK	-0.37532
Niben101Scf00539g07015.1	210	K	sp|Q42403|TRXH3_ARATH Thioredoxin H3	1	141	3	LIVLDVGLK(1)HCGPCVK	0.0042747
Niben101Scf00539g07015.1	224	K	sp|Q42403|TRXH3_ARATH Thioredoxin H3	1	81.642	2	VYPTVIK(1)LSR	1.8129
Niben101Scf00539g07027.1	100	K	sp|P35476|PLAS1_TOBAC Plastocyanin A'/A''	1	183.58	4	ITFK(1)NNAGFPHNVVFDEDEIPAGVDVSK	1.4724
Niben101Scf00542g07008.1	151	K	AT5G37540.1 Eukaryotic aspartyl protease family protein LENGTH=442	1	64.104	3	IPDLTLPTSCDQK(1)R	-0.015173
Niben101Scf00542g07008.1	254	K	AT5G37540.1 Eukaryotic aspartyl protease family protein LENGTH=442	1	95.741	2	LVGSK(1)LK	1.6262
Niben101Scf00544g00003.1	129	K	sp|Q2JUX7|RS12_SYNJA 30S ribosomal protein S12	1	89.231	2	GTLDAVGVK(1)DR	0.1631
Niben101Scf07162g00002.1	276	K	sp|Q9LSL9|PP445_ARATH Pentatricopeptide repeat-containing protein	1	47.187	3	GGLHDDAK(1)R	0.052514
Niben101Scf07162g00002.1	593	K	sp|Q9LSL9|PP445_ARATH Pentatricopeptide repeat-containing protein	1	98.902	2	GQTEK(1)SSITR	-0.22731
Niben101Scf02217g04005.1	95	K	sp|Q9SQI9|PROF_ARAHY Profilin	1	92.538	2	GPGGITIK(1)K	0.47696
Niben101Scf01146g06012.1	4	K	sp|P29677|MPPA_SOLTU Mitochondrial-processing peptidase subunit alpha	1	90.964	2	MAFK(1)STLNR	-1.6522
Niben101Scf01146g06012.1	301	K	sp|P29677|MPPA_SOLTU Mitochondrial-processing peptidase subunit alpha	1	98.281	3	QSTK(1)SAILMNLESR	-1.1789
Niben101Scf00551g02008.1	499	K	sp|Q9M0G0|GAGT3_ARATH Gamma-glutamyltranspeptidase 3	1	62.573	3	K(1)HFLEER	-0.55965
Niben101Scf00551g06004.1	77	K	AT4G29480.1 Mitochondrial ATP synthase subunit G protein LENGTH=122	1	50.791	3	EVDSVK(1)HIWR	1.6231
Niben101Scf11922g00016.1	110	K	AT2G44350.2 Citrate synthase family protein LENGTH=474	1	74.789	3	GLSIPECQK(1)VLPAAK	0.9257
Niben101Scf11922g00016.1	229	K	AT2G44350.2 Citrate synthase family protein LENGTH=474	1	107.06	2	MYK(1)NGNTIPK	-0.90533
Niben101Scf11922g00016.1	456	K	AT2G44350.2 Citrate synthase family protein LENGTH=474	1	58.885	3	PK(1)SVTMEWLENHCK	0.078902
Niben101Scf11922g00016.1	468	K	AT2G44350.2 Citrate synthase family protein LENGTH=474	1	84.365	3	SVTMEWLENHCK(1)K	0.42591
Niben101Scf11922g00016.1	138	K	AT2G44350.2 Citrate synthase family protein LENGTH=474	1	70.41	3	VPSK(1)EQVDSLSQELR	-1.0485
Niben101Scf04991g00004.1	24	K	sp|C4XGC2|NQOR_DESMR NAD(P)H dehydrogenase (quinone)	1	90.709	2	LAQEIK(1)K	-1.5844
Niben101Scf04991g00004.1	197	K	sp|C4XGC2|NQOR_DESMR NAD(P)H dehydrogenase (quinone)	1	123.35	2	YIATITK(1)K	1.0785
Niben101Scf00568g04011.1	755	K	sp|B2LMI9|PSBC_GUIAB Photosystem II CP43 reaction center protein	1	119.39	2	AAAAGFEK(1)GIDR	-0.10729
Niben101Scf00568g04011.1	680	K	sp|B2LMI9|PSBC_GUIAB Photosystem II CP43 reaction center protein	1	63.32	3	K(1)DIQPWQER	-1.2007
Niben101Scf00568g04011.1	637	K	sp|B2LMI9|PSBC_GUIAB Photosystem II CP43 reaction center protein	1	121.26	3	LGANVGSAQGPTGLGK(1)YLMR	-3.7459
Niben101Scf00568g04011.1	7	K	sp|B2LMI9|PSBC_GUIAB Photosystem II CP43 reaction center protein	1	95.618	2	TIALGK(1)FTK	0.30926
Niben101Scf00568g04025.1	443	K	sp|Q6ENH4|PSAA_ORYNI Photosystem I P700 chlorophyll a apoprotein A1	1	134.2	2	LK(1)VAPATQPR	-2.4194
Niben101Scf00570g03010.1	284	K	ref|WP_011320066.1| anion-transporting ATPase [Anabaena variabilis] ref|YP_323844.1| anion-transporting ATPase [Anabaena variabilis ATCC 29413] gb|ABA22949.1| arsenite efflux ATP-binding protein ArsA [Anabaena variabilis ATCC 29413]	1	68.657	3	GSTIFAEPK(1)K	2.4632
Niben101Scf01421g00011.1	85	K	sp|Q9LHI0|NDUA6_ARATH NADH dehydrogenase [ubiquinone] 1 alpha subcomplex subunit 6	1	82.651	3	GMEELK(1)NIVDHSK	0.064213
Niben101Scf00571g10002.1	258	K	AT5G19760.1 Mitochondrial substrate carrier family protein LENGTH=298	1	65.348	2	TLK(1)SGGPFK	2.3278
Niben101Scf00571g10002.1	59	K	AT5G19760.1 Mitochondrial substrate carrier family protein LENGTH=298	1	60.157	3	TMLK(1)NEGFGAFYK	-3.1114
Niben101Scf01010g00009.1	233	K	AT5G19760.1 Mitochondrial substrate carrier family protein LENGTH=298	1	68.972	3	TQIQK(1)MQPDAEGK	-0.82719
Niben101Scf08160g00001.1	225	K	AT3G27730.1 ATP binding;ATP-dependent helicases;DNA helicases LENGTH=1133	1	140.22	3	EILQSQTELVK(1)SNDLK	2.1692
Niben101Scf08724g00005.1	250	K	sp|D4DE65|MAP2_TRIVH Methionine aminopeptidase 2	1	82.645	3	AVDK(1)SYNLK	0.56525
Niben101Scf08724g00005.1	255	K	sp|D4DE65|MAP2_TRIVH Methionine aminopeptidase 2	1	89.355	2	SYNLK(1)MK	1.2178
Niben101Scf00573g00014.1	66	K	sp|D4B2G3|MAP2_ARTBC Methionine aminopeptidase 2	1	78.548	3	EQSGNMYK(1)NVK	-0.75879
Niben101Scf08724g00005.1	23	K	sp|D4DE65|MAP2_TRIVH Methionine aminopeptidase 2	1	53.211	3	YK(1)SAAEIVNK	0.49418
Niben101Scf00573g01003.1	220	K	AT5G10240.1 asparagine synthetase 3 LENGTH=578	1	71.524	2	AFENAVIK(1)R	-0.12499
Niben101Scf00573g01003.1	92	K	AT5G10240.1 asparagine synthetase 3 LENGTH=578	1	47.599	3	QMPNHK(1)FR	0.56467
Niben101Scf00574g03004.1	36	K	sp|P24922|IF5A2_NICPL Eukaryotic translation initiation factor 5A-2	1	51.949	3	NGHIVIK(1)GR	0.43304
Niben101Scf00577g08003.1	293	K	sp|Q9SX20|PTR18_ARATH Protein NRT1/ PTR FAMILY 3.1	1	51.726	2	QSK(1)ISEFMEIK	-4.1872
Niben101Scf02262g01021.1	196	K	sp|Q9XFT3|PSBQ1_ARATH Oxygen-evolving enhancer protein 3-1, chloroplastic	1	101.65	2	LEDAVK(1)QK	1.0343
Niben101Scf07327g03021.1	97	K	sp|Q9XEA8|CYSK2_ORYSJ Cysteine synthase	1	133.23	3	DRPALAMMNDAEK(1)K	0.68583
Niben101Scf07327g03021.1	163	K	sp|Q9XEA8|CYSK2_ORYSJ Cysteine synthase	1	105.52	2	GMGGTVK(1)K	-0.055892
Niben101Scf00578g07005.1	2078	K	sp|Q7KU24|CHD1_DROME Chromodomain-helicase-DNA-binding protein 1	1	78.342	3	GALHAGEDAK(1)AK	-0.24206
Niben101Scf02531g02003.1	320	K	AT4G18780.1 cellulose synthase family protein LENGTH=985	1	54.776	2	K(1)FSIEPR	-1.5732
Niben101Scf00582g01035.1	136	K	sp|P16866|H2A4_VOLCA Histone H2A-IV	1	84.892	2	SPTK(1)ATK(1)SPK	1.8079
Niben101Scf00582g01035.1	139	K	sp|P16866|H2A4_VOLCA Histone H2A-IV	1	84.892	2	SPTK(1)ATK(1)SPK	1.8079
Niben101Scf00592g01002.1	240	K	sp|Q8NBU5|ATAD1_HUMAN ATPase family AAA domain-containing protein 1	1	51.736	3	LTEEHK(1)R	0.11121
Niben101Scf00592g04004.1	141	K	gb|AES59797.2| LA-related protein 6 LA RNA-binding domain protein [Medicago truncatula]	1	45.598	3	GNQDWK(1)PHR	1.5941
Niben101Scf00593g01002.1	215	K	sp|P20431|PMA3_ARATH ATPase 3, plasma membrane-type	1	93.348	3	EIHFLPFNPTDK(1)R	-1.3403
Niben101Scf00593g01002.1	246	K	sp|P20431|PMA3_ARATH ATPase 3, plasma membrane-type	1	135.09	3	GAPEQILNLAHNK(1)SDIER	-0.12258
Niben101Scf00594g00001.1	207	K	sp|Q9FVN0|AMT13_SOLLC Ammonium transporter 1 member 3	1	84.352	3	FDAFGNPVK(1)MR	-1.6047
Niben101Scf01520g04005.1	206	K	sp|Q43011|ASNS2_ORYSJ Asparagine synthetase [glutamine-hydrolyzing] 2	1	71.692	3	SYENPK(1)NK	-1.2828
Niben101Scf01520g06008.1	158	K	sp|F6HDM2|NNRD_VITVI ATP-dependent (S)-NAD(P)H-hydrate dehydratase	1	81.92	2	GK(1)SDFISDGK	0.31407
Niben101Scf01520g05002.1	151	K	sp|Q8L4B2|NFYC9_ARATH Nuclear transcription factor Y subunit C-9	1	45.908	3	AWNHTEENK(1)R	-0.61758
Niben101Scf01520g05002.1	157	K	sp|Q8L4B2|NFYC9_ARATH Nuclear transcription factor Y subunit C-9	1	162.64	2	TLQK(1)NDIAAAITR	-0.22583
Niben101Scf06186g03001.1	167	K	sp|Q8DJ44|TATA_THEEB Sec-independent protein translocase protein TatA	1	95.483	2	DFK(1)STLER	0.32112
Niben101Scf06186g03011.1	18	K	AT5G23950.1 Calcium-dependent lipid-binding (CaLB domain) family protein LENGTH=219	1	114.89	2	DLK(1)NVNWR	-0.022724
Niben101Scf12718g00006.1	56	K	sp|O80929|RL361_ARATH 60S ribosomal protein L36-1	1	91.961	3	EVAGFAPYEK(1)R	0.3898
Niben101Scf12718g00006.1	77	K	sp|O80929|RL361_ARATH 60S ribosomal protein L36-1	1	52.255	2	K(1)LGTHK(1)R	1.7937
Niben101Scf12718g00006.1	82	K	sp|O80929|RL361_ARATH 60S ribosomal protein L36-1	1	52.255	2	K(1)LGTHK(1)R	1.7937
Niben101Scf08415g01008.1	111	K	sp|Q8N567|ZCHC9_HUMAN Zinc finger CCHC domain-containing protein 9	0.999944	78.814	4	GHSLK(1)NCPNKDDEK	-2.5828
Niben101Scf00595g08041.1	305	K	sp|F4JVN6|TPPII_ARATH Tripeptidyl-peptidase 2	1	125.36	3	FVDLVNEVVNK(1)HR	-0.32617
Niben101Scf00595g08041.1	109	K	sp|F4JVN6|TPPII_ARATH Tripeptidyl-peptidase 2	1	73.885	4	HTK(1)VEGVHLK	-0.6866
Niben101Scf00595g08041.1	116	K	sp|F4JVN6|TPPII_ARATH Tripeptidyl-peptidase 2	1	113.26	3	VEGVHLK(1)R	-0.52039
Niben101Scf00595g08041.1	186	K	sp|F4JVN6|TPPII_ARATH Tripeptidyl-peptidase 2	1	47.712	3	LEQK(1)HGVFSK	-2.4093
Niben101Scf00595g08041.1	960	K	sp|F4JVN6|TPPII_ARATH Tripeptidyl-peptidase 2	1	118.88	2	SSTDPK(1)TVSER	-0.85741
Niben101Scf25868g00003.1	16	K	AT3G07030.1 Alba DNA/RNA-binding protein LENGTH=405	1	79.23	2	TVAIAEIIK(1)R	-0.87918
Niben101Scf01220g02014.1	61	K	sp|P17980|PRS6A_HUMAN 26S protease regulatory subunit 6A	1	93.561	3	LPTVTPLTK(1)CK	0.17108
Niben101Scf01220g02014.1	424	K	sp|P17980|PRS6A_HUMAN 26S protease regulatory subunit 6A	1	69.598	3	VTHPDFK(1)K	0.23463
Niben101Scf01818g04001.1	13	K	sp|Q6LXE3|RL14_METMP 50S ribosomal protein L14	1	85.533	2	GGSAGNK(1)FR	-0.083304
Niben101Scf00603g08015.1	316	K	AT2G45290.1 Transketolase LENGTH=741	1	73.841	3	AVTDK(1)PTMIK	-0.00025362
Niben101Scf00603g08015.1	166	K	AT2G45290.1 Transketolase LENGTH=741	1	86.882	2	EEDLK(1)SFR	0.45156
Niben101Scf00603g08015.1	396	K	AT2G45290.1 Transketolase LENGTH=741	1	104.44	2	FAEYEK(1)K	-0.31505
Niben101Scf00603g08015.1	390	K	AT2G45290.1 Transketolase LENGTH=741	1	93.5	4	HVPEGAALEVGWNTK(1)FAEYEK	0.21504
Niben101Scf00603g08015.1	474	K	AT2G45290.1 Transketolase LENGTH=741	1	124.12	3	MFGDFQK(1)NTPEER	-0.97771
Niben101Scf00603g08015.1	582	K	AT2G45290.1 Transketolase LENGTH=741	1	111.78	3	PADGNETAGAYK(1)VAVLK	0.38568
Niben101Scf00603g08015.1	600	K	AT2G45290.1 Transketolase LENGTH=741	1	66.826	3	QK(1)LPQLAGSSIEGAAK	0.14704
Niben101Scf00606g02017.1	229	K	sp|C3KTL7|DAPH_CLOB6 2,3,4,5-tetrahydropyridine-2,6-dicarboxylate N-acetyltransferase	1	71.98	3	KLDEIEFEK(1)VLR	-0.16623
Niben101Scf00747g01020.1	67	K	sp|Q1DQ20|IF4A_COCIM ATP-dependent RNA helicase eIF4A	1	64.52	3	GIYAYGFEK(1)PSAIQQR	0.44386
Niben101Scf00747g01020.1	226	K	sp|Q1DQ20|IF4A_COCIM ATP-dependent RNA helicase eIF4A	0.999993	71.491	3	KFMNK(1)PVR	1.6528
Niben101Scf00747g01020.1	280	K	sp|Q1DQ20|IF4A_COCIM ATP-dependent RNA helicase eIF4A	1	100.88	2	K(1)VDWLTDK	0.5253
Niben101Scf00747g01020.1	287	K	sp|Q1DQ20|IF4A_COCIM ATP-dependent RNA helicase eIF4A	1	53.211	2	VDWLTDK(1)MR	1.0449
Niben101Scf00612g02022.1	210	K	sp|P42784|CTPA_SYNP2 Carboxyl-terminal-processing protease	1	61.165	2	VSLNPVK(1)SR	-1.4359
Niben101Scf00621g05002.1	276	K	sp|Q75KR1|PPDK2_ORYSJ Pyruvate, phosphate dikinase 2	1	52.527	3	QLVEQYK(1)NVYVEAK	4.2795
Niben101Scf14859g00005.1	189	K	ref|WP_014243176.1| 2-oxoglutarate translocator [Bacteriovorax marinus] ref|YP_005034360.1| putative membrane transport protein [Bacteriovorax marinus SJ] emb|CBW25389.1| putative membrane transport protein [Bacteriovorax marinus SJ]	1	71.159	2	GFIK(1)TGLGNR	-1.8959
Niben101Scf00630g03011.1	200	K	sp|Q9FLG1|BXL4_ARATH Beta-D-xylosidase 4	1	83.087	3	GVQGDSFEGGK(1)LK	1.3108
Niben101Scf00630g03011.1	355	K	sp|Q9FLG1|BXL4_ARATH Beta-D-xylosidase 4	1	93.374	2	SAIMQK(1)K	-1.1315
Niben101Scf36191g00005.1	37	K	sp|A2BN38|RS12_HYPBU 30S ribosomal protein S12	1	93.096	3	SHLGNEWK(1)K	0.0072872
Niben101Scf36191g00005.1	75	K	sp|A2BN38|RS12_HYPBU 30S ribosomal protein S12	1	87.476	2	VQLIK(1)NGK	0.66899
Niben101Scf00635g00004.1	148	K	emb|CDY53943.1| BnaA02g36930D [Brassica napus]	1	49.418	3	SIEDK(1)YCLR	0.83139
Niben101Scf00635g00004.1	112	K	emb|CDY53943.1| BnaA02g36930D [Brassica napus]	1	152.86	2	WNDDNQK(1)R	-0.24974
Niben101Scf00635g00005.1	102	K	AT2G03430.1 Ankyrin repeat family protein LENGTH=240	1	126.56	2	GADANLK(1)NDGGR	-0.16453
Niben101Scf00635g01010.1	20	K	emb|CDY45164.1| BnaA06g33680D [Brassica napus]	1	61.11	3	SAGGQSADEPK(1)K	-0.71581
Niben101Scf15476g01013.1	153	K	sp|O75439|MPPB_HUMAN Mitochondrial-processing peptidase subunit beta	1	111.17	3	GTEK(1)RPIR	-0.59554
Niben101Scf15476g01013.1	297	K	sp|O75439|MPPB_HUMAN Mitochondrial-processing peptidase subunit beta	1	73.885	3	HEDVVELVK(1)K	1.191
Niben101Scf15476g01013.1	493	K	sp|O75439|MPPB_HUMAN Mitochondrial-processing peptidase subunit beta	1	52.071	3	IDRVDADTVK(1)R	-2.1885
Niben101Scf15476g01013.1	62	K	sp|O75439|MPPB_HUMAN Mitochondrial-processing peptidase subunit beta	1	104.22	2	LAEQVK(1)SK	-1.0832
Niben101Scf15476g01013.1	288	K	sp|O75439|MPPB_HUMAN Mitochondrial-processing peptidase subunit beta	1	106.75	3	MVISAAGAVK(1)HEDVVELVK	-1.0275
Niben101Scf08653g05001.1	77	K	sp|P24008|S5A1_RAT 3-oxo-5-alpha-steroid 4-dehydrogenase 1	1	60.255	2	LAFK(1)NSPENR	1.2119
Niben101Scf00646g09005.1	78	K	sp|Q14498|RBM39_HUMAN RNA-binding protein 39	1	51.879	2	VVLDK(1)FSGR	-1.4599
Niben101Scf00647g02011.1	54	K	sp|B4NFY1|EI3G2_DROWI Eukaryotic translation initiation factor 3 subunit G-2	1	68.657	3	FNAEGNK(1)VK	-2.5874
Niben101Scf00647g02011.1	41	K	sp|B4NFY1|EI3G2_DROWI Eukaryotic translation initiation factor 3 subunit G-2	1	56.205	3	QIFGPDENGVK(1)K	-0.22387
Niben101Scf29276g00003.1	29	K	sp|P35279|RAB6A_MOUSE Ras-related protein Rab-6A	1	84.895	3	AAGLNPDNGGAVDPK(1)NLK	1.012
Niben101Scf10162g02016.1	262	K	sp|O22715|AP1M2_ARATH AP-1 complex subunit mu-2	1	133.16	3	AIDLDDIK(1)FHQCVR	0.036233
Niben101Scf00663g04007.1	167	K	sp|P24806|XTH24_ARATH Xyloglucan endotransglucosylase/hydrolase protein 24	1	75.474	2	QFK(1)NLETSR	-0.050673
Niben101Scf03673g03005.1	23	K	sp|Q8SQ27|RBM12_MACMU RNA-binding protein 12	1	124.91	3	GAMLGSGGVSDGYEIGSK(1)R	-0.77388
Niben101Scf04847g03022.1	125	K	AT1G55810.1 uridine kinase-like 3 LENGTH=466	1	58.172	3	LK(1)HGQAVDIPK	0.18594
Niben101Scf00675g03010.1	22	K	sp|Q9C9X3|ANXD5_ARATH Annexin D5	1	87.184	3	DDATQLYK(1)AFK	2.4477
Niben101Scf00675g03010.1	63	K	sp|Q9C9X3|ANXD5_ARATH Annexin D5	1	50.194	3	TMYSEELNK(1)R	-0.51138
Niben101Scf00682g04013.1	210	K	sp|P31212|THD1_SOLTU Threonine dehydratase biosynthetic	1	127.17	2	IEAVK(1)NLDGK	0.06741
Niben101Scf00682g04013.1	488	K	sp|P31212|THD1_SOLTU Threonine dehydratase biosynthetic	1	122.16	3	MK(1)SSQLNTVNLTNNNLVK	-0.40993
Niben101Scf00682g05011.1	449	K	sp|Q5ZL00|EMC1_CHICK ER membrane protein complex subunit 1	1	86.086	3	GHLLK(1)LK	1.4969
Niben101Scf00683g03030.1	28	K	sp|Q7G188|FIMB1_ARATH Fimbrin-1	1	103.55	2	SK(1)FISVK	1.7455
Niben101Scf00684g01002.1	26	K	sp|Q07761|RL23A_TOBAC 60S ribosomal protein L23a	1	131.83	2	AVK(1)SGSTFK	0.0074754
Niben101Scf00684g01002.1	57	K	sp|Q07761|RL23A_TOBAC 60S ribosomal protein L23a	1	66.27	3	DRNPK(1)YPR	-0.98158
Niben101Scf00684g01002.1	120	K	sp|Q07761|RL23A_TOBAC 60S ribosomal protein L23a	1	50.04	3	MYDIQTK(1)K	-0.72456
Niben101Scf00684g01002.1	68	K	sp|Q07761|RL23A_TOBAC 60S ribosomal protein L23a	1	61.344	3	NK(1)LDQYEILK	0.2535
Niben101Scf00684g01002.1	41	K	sp|Q07761|RL23A_TOBAC 60S ribosomal protein L23a	1	93.374	4	TK(1)VTFHRPK	-0.68197
Niben101Scf00684g01002.1	132	K	sp|Q07761|RL23A_TOBAC 60S ribosomal protein L23a	1	87.083	3	VNTLIRPDGTK(1)K	1.031
Niben101Scf00698g02019.1	136	K	sp|Q0PGJ6|AKRC9_ARATH Aldo-keto reductase family 4 member C9	1	98.737	3	AVGVSNYSEK(1)R	-1.0131
Niben101Scf00699g00006.1	654	K	AT2G26710.1 Cytochrome P450 superfamily protein LENGTH=520	1	80.312	3	LINPAFHLDK(1)LK	-0.43188
Niben101Scf11886g02001.1	13	K	sp|Q96262|PCAP1_ARATH Plasma membrane-associated cation-binding protein 1	1	88.37	2	LK(1)QIFDK	-0.14374
Niben101Scf11886g02001.1	219	K	sp|Q96262|PCAP1_ARATH Plasma membrane-associated cation-binding protein 1	1	73.834	3	VEEAPAAVAAPEPPK(1)A	0.54191
Niben101Scf00700g09012.1	13	K	sp|Q43609|COMT1_PRUDU Caffeic acid 3-O-methyltransferase	1	101.64	2	LLK(1)NCYK	-1.9109
Niben101Scf00704g04002.1	220	K	sp|O49048|VPS45_ARATH Vacuolar protein sorting-associated protein 45 homolog	1	87.639	2	VNLK(1)NVGK	-1.8282
Niben101Scf06042g05008.1	80	K	sp|Q5XEM9|ALFL5_ARATH PHD finger protein ALFIN-LIKE 5	1	46.73	3	ITPAK(1)AEHIK	-1.996
Niben101Scf06862g01003.1	230	K	sp|A5G938|ISPD_GEOUR 2-C-methyl-D-erythritol 4-phosphate cytidylyltransferase	1	81.448	3	EANSESFVVK(1)TLDR	-1.313
Niben101Scf00705g01006.1	3	K	AT1G14450.1 NADH dehydrogenase (ubiquinone)s LENGTH=73	1	60.364	2	GK(1)PLGTTGEFFR	0.32654
Niben101Scf00705g01006.1	20	K	AT1G14450.1 NADH dehydrogenase (ubiquinone)s LENGTH=73	1	66.92	3	K(1)HPMLTNQFR	-1.0346
Niben101Scf07321g00016.1	801	K	sp|Q9SWR3|MMT1_WEDBI Methionine S-methyltransferase	1	84.817	2	ALTCIVK(1)FR	0.74036
Niben101Scf01369g00024.1	66	K	sp|P25802|CYSP1_OSTOS Cathepsin B-like cysteine proteinase 1	1	76.221	3	SIEEK(1)LHR	-3.1229
Niben101Scf05822g01005.1	89	K	gb|ADX62220.1| Ycf1, partial (chloroplast) [Lepechinia mexicana]	1	43.734	2	NIFQILK(1)R	1.2318
Niben101Scf00712g06003.1	286	K	sp|Q0DJC5|OST1A_ORYSJ Dolichyl-diphosphooligosaccharide--protein glycosyltransferase subunit 1A	1	93.143	3	HLIAK(1)LPPR	-0.16478
Niben101Scf00712g06003.1	194	K	sp|Q0DJC5|OST1A_ORYSJ Dolichyl-diphosphooligosaccharide--protein glycosyltransferase subunit 1A	1	64.224	3	LENTK(1)FSGSEIK	-2.2539
Niben101Scf00712g06003.1	189	K	sp|Q0DJC5|OST1A_ORYSJ Dolichyl-diphosphooligosaccharide--protein glycosyltransferase subunit 1A	1	79.889	3	VESYTK(1)LENTK	1.7416
Niben101Scf00712g10023.1	755	K	sp|Q9SFX2|PUB43_ARATH U-box domain-containing protein 43	1	91.516	3	ALK(1)HVDR	0.18342
Niben101Scf00712g09003.1	175	K	sp|P39772|SYN_BACSU Asparagine--tRNA ligase	1	63.426	3	VHVPEFLAK(1)R	0.408
Niben101Scf01369g05022.1	6	K	AT1G42960.1 expressed protein localized to the inner membrane of the chloroplast. LENGTH=168	0.999816	112.44	3	KLPK(1)FIYDEDK	0.67011
Niben101Scf00712g10025.1	654	K	AT1G20760.1 Calcium-binding EF hand family protein LENGTH=1019	1	87.251	3	K(1)HELNIK	-0.72939
Niben101Scf01841g01018.1	641	K	sp|Q40554|EIF3A_TOBAC Eukaryotic translation initiation factor 3 subunit A	1	69.485	3	ELEEAQALLHEAEK(1)R	0.28435
Niben101Scf01841g01018.1	685	K	sp|Q40554|EIF3A_TOBAC Eukaryotic translation initiation factor 3 subunit A	1	62.694	3	FAK(1)TMDHLER	0.19762
Niben101Scf01841g01018.1	838	K	sp|Q40554|EIF3A_TOBAC Eukaryotic translation initiation factor 3 subunit A	1	73.499	2	LDEIAEK(1)QR	-0.42989
Niben101Scf00713g03003.1	55	K	sp|Q17QU7|DHR13_BOVIN Dehydrogenase/reductase SDR family member 13	1	54.982	3	K(1)YGAANEAK	0.20976
Niben101Scf00714g00007.1	153	K	AT5G17530.3 phosphoglucosamine mutase family protein LENGTH=614	1	67.207	2	AGGLGK(1)PDIK	0.31548
Niben101Scf00714g00007.1	373	K	AT5G17530.3 phosphoglucosamine mutase family protein LENGTH=614	1	73.637	3	LGGK(1)HHR	-0.7397
Niben101Scf00715g09005.1	151	K	ref|XP_007023443.1| Low PSII Accumulation 3 isoform 3, partial [Theobroma cacao] gb|EOY26065.1| Low PSII Accumulation 3 isoform 3, partial [Theobroma cacao]	0.99969	113.99	3	ACVVFPDKPEK(1)R	0.81635
Niben101Scf01817g02001.1	48	K	sp|Q9SWE7|VATE_CITLI V-type proton ATPase subunit E	1	94.692	3	LQLVELEK(1)K	-1.5259
Niben101Scf00725g00007.1	86	K	sp|Q9Y9I6|SYFA_AERPE Phenylalanine--tRNA ligase alpha subunit	1	97.163	3	REEANK(1)NLLR	-1.6059
Niben101Scf00726g02003.1	173	K	AT4G34980.1 subtilisin-like serine protease 2 LENGTH=764	1	82.417	2	DDGMPEIPK(1)R	-0.21578
Niben101Scf00728g00006.1	52	K	AT3G63090.1 Ubiquitin carboxyl-terminal hydrolase family protein LENGTH=404	1	59.198	3	LDQAIENDK(1)K	-0.97319
Niben101Scf13103g01033.1	123	K	sp|Q9CQ79|TXND9_MOUSE Thioredoxin domain-containing protein 9	1	53.968	3	HVDTK(1)FLK	-1.0646
Niben101Scf04505g02021.1	165	K	sp|B4K8W7|PURA_DROMO Adenylosuccinate synthetase	1	120.59	3	EAELAK(1)SFIGTTK	0.67507
Niben101Scf04505g02021.1	172	K	sp|B4K8W7|PURA_DROMO Adenylosuccinate synthetase	1	136.21	2	SFIGTTK(1)R	-0.41974
Niben101Scf05002g03030.1	75	K	sp|Q6LXE7|RS3_METMP 30S ribosomal protein S3	1	135.55	2	ELTSVVQK(1)R	0.030501
Niben101Scf05002g03030.1	153	K	sp|Q6LXE7|RS3_METMP 30S ribosomal protein S3	1	62.861	3	FK(1)DGYMISSGQPVK	-0.10483
Niben101Scf05002g03030.1	62	K	sp|Q6LXE7|RS3_METMP 30S ribosomal protein S3	1	115.92	2	TQNVLGEK(1)GR	-0.5125
Niben101Scf00744g02013.1	47	K	AT5G65520.1 Tetratricopeptide repeat (TPR)-like superfamily protein LENGTH=206	1	52.482	2	ADMQAK(1)R	0.42216
Niben101Scf06698g01004.1	74	K	sp|P97377|CDK2_MOUSE Cyclin-dependent kinase 2	1	73.632	3	LQDVVHSEK(1)R	0.52145
Niben101Scf06698g01004.1	33	K	sp|P97377|CDK2_MOUSE Cyclin-dependent kinase 2	1	114.72	2	VTNETIALK(1)K	-0.51763
Niben101Scf00870g15011.1	226	K	sp|Q9LTR9|NMT1_ARATH Glycylpeptide N-tetradecanoyltransferase 1	1	75.819	3	ELK(1)FGPGDGK	-1.0438
Niben101Scf00870g15008.1	490	K	sp|Q58860|THRC_METJA Threonine synthase	1	42.075	2	EIK(1)NMECR	-1.0869
Niben101Scf00870g15008.1	120	K	sp|Q58860|THRC_METJA Threonine synthase	1	57.973	4	SGGLLDVQHDMDALK(1)K	-0.087193
Niben101Scf00750g02005.1	88	K	sp|Q00783|ICI1_SOLTU Proteinase inhibitor 1	1	79.492	3	QK(1)WPEVVGMPGR	-1.2672
Niben101Scf05649g01011.1	33	K	sp|Q9M7R0|ALL8_OLEEU Calcium-binding allergen Ole e 8	1	67.704	2	NQGLTQQK(1)R	0.074653
Niben101Scf00753g00002.1	552	K	sp|O04893|AGLU_SPIOL Alpha-glucosidase	1	60.547	2	GLQALEGK(1)R	-1.4614
Niben101Scf00753g00002.1	347	K	sp|O04893|AGLU_SPIOL Alpha-glucosidase	1	61.821	3	IPLDVIWNDDDHMDGK(1)K	-1.7926
Niben101Scf00856g00005.1	123	K	ref|NP_194330.1| RNA-binding KH domain-containing protein PEPPER [Arabidopsis thaliana] emb|CAB39665.1| putative nucleic acid binding protein [Arabidopsis thaliana] emb|CAB79455.1| putative nucleic acid binding protein [Arabidopsis thaliana] gb|AAL07137.1| putative nucleic acid binding protein [Arabidopsis thaliana] gb|AAM20510.1| putative nucleic acid binding protein [Arabidopsis thaliana] gb|AA…	1	40.278	3	IK(1)ILDGPPGTSER	0.93191
Niben101Scf03116g02005.1	119	K	sp|Q14498|RBM39_HUMAN RNA-binding protein 39	1	85.533	2	VNYATEK(1)R	-0.5579
Niben101Scf05761g01040.1	87	K	AT5G08060.1 unknown protein; FUNCTIONS IN: molecular_function unknown; INVOLVED IN: biological_process unknown; LOCATED IN: mitochondrion; EXPRESSED IN: 24 plant structures; EXPRESSED DURING: 16 growth stages; Has 42 Blast hits to 42 proteins in 17 species: Archae - 0; Bacteria - 0; Metazoa - 0; Fungi - 0; Plants - 41; Viruses - 0; Other Eukaryotes - 1 (source: NCBI BLink). LENGTH=131	1	72.705	2	TFLNK(1)ADVEK	0.09228
Niben101Scf00761g02006.1	53	K	sp|Q8VXQ2|ALDH_CRAPL Aldehyde dehydrogenase	1	86.898	2	ALK(1)QDLGK	-0.12624
Niben101Scf00761g02006.1	228	K	sp|Q8VXQ2|ALDH_CRAPL Aldehyde dehydrogenase	1	77.26	3	DAIPK(1)TFGENPK	-0.71865
Niben101Scf00761g02006.1	253	K	sp|Q8VXQ2|ALDH_CRAPL Aldehyde dehydrogenase	1	104.82	2	LK(1)NLLDEPK	0.34473
Niben101Scf00765g03005.1	192	K	AT1G64850.1 Calcium-binding EF hand family protein LENGTH=162	1	40.857	3	LLPGPHFDPPPK(1)EEVR	-0.047439
Niben101Scf04040g06006.1	17	K	sp|Q8VZH2|APM1_ARATH Aminopeptidase M1	1	77.732	2	LPK(1)FAVPK	-0.17651
Niben101Scf04040g06006.1	791	K	sp|Q8VZH2|APM1_ARATH Aminopeptidase M1	1	85.813	4	WLQDK(1)WDHIHK	-1.3873
Niben101Scf00770g01003.1	547	K	sp|Q6AVI0|RSLE2_ORYSJ Zinc finger BED domain-containing protein RICESLEEPER 2	1	79.659	2	TMQEK(1)FDK	0.74029
Niben101Scf00770g01003.1	131	K	sp|Q6AVI0|RSLE2_ORYSJ Zinc finger BED domain-containing protein RICESLEEPER 2	1	113.66	3	VAGTSHLK(1)R	0.35289
Niben101Scf09424g06007.1	193	K	sp|O33925|SYM_THEMA Methionine--tRNA ligase	1	88.021	3	AAADNQTSVEK(1)K	-0.70537
Niben101Scf09424g06007.1	220	K	sp|O33925|SYM_THEMA Methionine--tRNA ligase	1	46.129	3	LQIGHIK(1)K	0.26632
Niben101Scf00773g07001.1	64	K	AT2G40490.1 Uroporphyrinogen decarboxylase LENGTH=394	1	85.287	3	GK(1)EVERPPVWLMR	-0.88679
Niben101Scf00773g07001.1	352	K	AT2G40490.1 Uroporphyrinogen decarboxylase LENGTH=394	1	42.475	4	GK(1)HILNLGHGIK	-0.82799
Niben101Scf00773g07001.1	146	K	AT2G40490.1 Uroporphyrinogen decarboxylase LENGTH=394	1	62.633	2	TATDVEK(1)VR	0.22961
Niben101Scf04663g05018.1	227	K	sp|P18212|PSBP2_TOBAC Oxygen-evolving enhancer protein 2-2, chloroplastic	1	106.54	2	SPTK(1)TAQETNLFR	-1.4676
Niben101Scf00779g02004.1	247	K	sp|Q9D7X3|DUS3_MOUSE Dual specificity protein phosphatase 3	1	57.567	3	AATYDLAK(1)NDHWK	-2.7432
Niben101Scf00779g02004.1	235	K	sp|Q9D7X3|DUS3_MOUSE Dual specificity protein phosphatase 3	1	71.501	3	RPCGPNK(1)R	-0.24842
Niben101Scf00779g02004.1	118	K	sp|Q9D7X3|DUS3_MOUSE Dual specificity protein phosphatase 3	1	41.724	3	VEDIDHLK(1)K	-0.23568
Niben101Scf00780g01029.1	143	K	sp|Q10S70|EXLA1_ORYSJ Expansin-like A1	1	63.565	3	VPCDFK(1)NK	-0.41181
Niben101Scf01718g05001.1	41	K	sp|Q48VL2|VATB_STRPM V-type ATP synthase beta chain	1	69.229	2	GPK(1)YQEIVNIR	-2.0172
Niben101Scf01718g05001.1	426	K	sp|Q48VL2|VATB_STRPM V-type ATP synthase beta chain	1	96.745	2	K(1)FVAQGAYDTR	-0.86239
Niben101Scf01718g05001.1	368	K	sp|Q48VL2|VATB_STRPM V-type ATP synthase beta chain	1	50.897	3	LMK(1)SAIGEGMTR	0.20696
Niben101Scf00781g03013.1	124	K	sp|O23515|RL151_ARATH 60S ribosomal protein L15-1	1	77.185	4	GLQGK(1)GHLHHK(1)QR	-0.34017
Niben101Scf00781g03013.1	130	K	sp|O23515|RL151_ARATH 60S ribosomal protein L15-1	1	77.185	4	GLQGK(1)GHLHHK(1)QR	-0.34017
Niben101Scf02459g09004.1	169	K	sp|O82528|RL15_PETHY 60S ribosomal protein L15	1	103.55	2	GLTSAGK(1)K	-0.15821
Niben101Scf02459g09004.1	157	K	sp|O82528|RL15_PETHY 60S ribosomal protein L15	1	73.632	3	INWICNPVHK(1)HR	-0.10843
Niben101Scf14566g01008.1	515	K	AT5G17420.1 Cellulose synthase family protein LENGTH=1026	1	107.57	4	RPGFQHHK(1)K	-0.5488
Niben101Scf00783g04006.1	28	K	sp|Q15814|TBCC_HUMAN Tubulin-specific chaperone C	1	59.931	3	K(1)HAAMIER	-0.4523
Niben101Scf08341g07010.1	417	K	sp|P42041|ALDH_ALTAL Aldehyde dehydrogenase	1	95.358	2	TVEEVIK(1)R	0.037374
Niben101Scf00792g04004.1	92	K	sp|Q9ZF99|MDH_AQUAR Malate dehydrogenase	1	84.507	3	AEEETK(1)SWK	0.67706
Niben101Scf00792g04004.1	70	K	sp|Q9ZF99|MDH_AQUAR Malate dehydrogenase	1	43.592	3	EVQAPTVVQTDDPK(1)K	-0.00011492
Niben101Scf00792g04004.1	216	K	sp|Q9ZF99|MDH_AQUAR Malate dehydrogenase	1	103.66	3	NAPNIPAK(1)NFHALTR	-1.2052
Niben101Scf08564g04001.1	293	K	sp|B2K065|HEM3_YERPB Porphobilinogen deaminase	1	75.566	3	AFLK(1)TLDGSCR	-1.0166
Niben101Scf00797g15002.1	283	K	sp|O22193|PUB4_ARATH U-box domain-containing protein 4	1	84.507	3	LLAK(1)HNMDNR	1.0307
Niben101Scf00797g18009.1	134	K	sp|Q56YA5|SGAT_ARATH Serine--glyoxylate aminotransferase	1	45.433	3	IAADK(1)SHTIK	0.36207
Niben101Scf00797g18009.1	295	K	sp|Q56YA5|SGAT_ARATH Serine--glyoxylate aminotransferase	1	146.43	3	LAVEAWGLK(1)NCTQK	-0.95988
Niben101Scf00797g18009.1	52	K	sp|Q56YA5|SGAT_ARATH Serine--glyoxylate aminotransferase	1	115.71	2	VLLEDVK(1)K	0.2334
Niben101Scf01888g06002.1	314	K	AT4G01870.1 tolB protein-related LENGTH=652	1	71.03	3	HIELFDVVLK(1)K	-0.42074
Niben101Scf15752g00004.1	86	K	sp|Q8F812|PYRB_LEPIN Aspartate carbamoyltransferase	1	90.37	2	ALEVK(1)NK	-1.0389
Niben101Scf15752g00004.1	128	K	sp|Q8F812|PYRB_LEPIN Aspartate carbamoyltransferase	1	100.73	3	IEK(1)NSMGSEILK	-0.61308
Niben101Scf00802g00010.1	435	K	sp|P47895|AL1A3_HUMAN Aldehyde dehydrogenase family 1 member A3	1	99.442	2	DIGEVIK(1)R	0.18944
Niben101Scf00802g00010.1	428	K	sp|P47895|AL1A3_HUMAN Aldehyde dehydrogenase family 1 member A3	1	105.46	2	FK(1)DIGEVIK	-1.5899
Niben101Scf00802g00010.1	353	K	sp|P47895|AL1A3_HUMAN Aldehyde dehydrogenase family 1 member A3	1	83.948	2	VVGDPFK(1)K	-0.27669
Niben101Scf00803g01006.1	401	K	AT4G34980.1 subtilisin-like serine protease 2 LENGTH=764	1	52.49	3	NYNCETSK(1)K	-0.029046
Niben101Scf00806g04007.1	207	K	sp|A6VG23|GLMU_METM7 Bifunctional protein GlmU	1	115.71	2	LYLDSLK(1)K	0.15265
Niben101Scf00811g07017.1	458	K	ref|XP_003605540.1| Ran-binding protein [Medicago truncatula] gb|AES87737.1| SPla/RYanodine receptor (SPRY) domain protein [Medicago truncatula]	1	68.536	3	QLNACFLEK(1)R	-0.31467
Niben101Scf00811g07017.1	38	K	ref|XP_003605540.1| Ran-binding protein [Medicago truncatula] gb|AES87737.1| SPla/RYanodine receptor (SPRY) domain protein [Medicago truncatula]	1	72.321	3	SAASK(1)SESVAEPEK	-0.19944
Niben101Scf00811g09001.1	177	K	sp|P56902|FABF_RHIME 3-oxoacyl-[acyl-carrier-protein] synthase 2	1	40.728	2	MICEK(1)NVR	-1.0008
Niben101Scf07882g00021.1	198	K	AT5G13490.1 ADP/ATP carrier 2 LENGTH=385	1	86.472	3	RLFNFK(1)K	0.3124
Niben101Scf07882g00021.1	199	K	AT5G13490.1 ADP/ATP carrier 2 LENGTH=385	1	56.632	2	LFNFK(1)K(1)DR	-1.4959
Niben101Scf07882g00021.1	396	K	AT5G13490.1 ADP/ATP carrier 2 LENGTH=385	1	134.25	2	LQVIVFGK(1)K	-0.86317
Niben101Scf07882g00021.1	148	K	AT5G13490.1 ADP/ATP carrier 2 LENGTH=385	1	73.834	3	LSEPYK(1)GIGDCFGR	-0.34244
Niben101Scf07882g00021.1	345	K	AT5G13490.1 ADP/ATP carrier 2 LENGTH=385	1	138.02	2	MMMTSGEAVK(1)YK	-1.1627
Niben101Scf00813g01004.1	346	K	AT5G13490.1 ADP/ATP carrier 2 LENGTH=385	1	127.87	3	NEGAK(1)SLFK	-0.31355
Niben101Scf07882g00021.1	367	K	AT5G13490.1 ADP/ATP carrier 2 LENGTH=385	1	101.38	2	SLFK(1)GAGANILR	0.87842
Niben101Scf00813g01004.1	246	K	AT5G13490.1 ADP/ATP carrier 2 LENGTH=385	1	120.63	3	TLK(1)SDGIAGLYR	0.18944
Niben101Scf00817g04001.1	123	K	ref|XP_007051598.1| NAD(P)-binding R , putative isoform 1 [Theobroma cacao]	1	85.355	3	TEATIAAVK(1)K	0.70841
Niben101Scf00819g08009.1	348	K	AT3G56200.1 Transmembrane amino acid transporter family protein LENGTH=435	1	51.445	3	EHLATDTK(1)R	-0.33414
Niben101Scf07508g06012.1	84	K	AT3G47490.1 HNH endonuclease LENGTH=234	1	57.532	3	QQCWEK(1)AEK	-0.13057
Niben101Scf00825g03003.1	62	K	sp|P49211|RL321_ARATH 60S ribosomal protein L32-1	1	99.927	3	GCVLMPNIGYGSDK(1)K	-2.3865
Niben101Scf00825g03003.1	73	K	sp|P49211|RL321_ARATH 60S ribosomal protein L32-1	1	87.639	3	HYLPNGFK(1)K	0.13617
Niben101Scf00825g03003.1	30	K	sp|P49211|RL321_ARATH 60S ribosomal protein L32-1	1	100.57	2	ITVK(1)TNWR	-1.2878
Niben101Scf00825g03003.1	37	K	sp|P49211|RL321_ARATH 60S ribosomal protein L32-1	1	90.761	3	RPK(1)GIDSR	-1.032
Niben101Scf00825g03003.1	7	K	sp|P49211|RL321_ARATH 60S ribosomal protein L32-1	1	94.407	2	VVPLLK(1)K	-0.36181
Niben101Scf02175g03014.1	347	K	sp|P0A4V9|FTSH_MYCBO ATP-dependent zinc metalloprotease FtsH	1	111.95	2	DLFEK(1)AK	-1.1284
Niben101Scf02175g03014.1	456	K	sp|P0A4V9|FTSH_MYCBO ATP-dependent zinc metalloprotease FtsH	1	65.719	2	DVDFDK(1)IAR	0.52322
Niben101Scf02175g03014.1	506	K	sp|P0A4V9|FTSH_MYCBO ATP-dependent zinc metalloprotease FtsH	1	60.478	3	IIAGPEK(1)K	2.7112
Niben101Scf02175g03014.1	515	K	sp|P0A4V9|FTSH_MYCBO ATP-dependent zinc metalloprotease FtsH	1	92.538	3	NAVVSDEK(1)K	0.23841
Niben101Scf02175g03014.1	144	K	sp|P0A4V9|FTSH_MYCBO ATP-dependent zinc metalloprotease FtsH	1	88.056	3	YSEFLNAVK(1)K	1.0897
Niben101Scf02175g06008.1	146	K	AT5G22510.1 alkaline/neutral invertase LENGTH=617	1	88.364	2	NFLLK(1)TLR	-1.9517
Niben101Scf00850g01005.1	79	K	sp|Q9SEL5|VTI12_ARATH Vesicle transport v-SNARE 12	1	74.376	3	EYK(1)SDLNK	-0.18428
Niben101Scf00851g01002.1	102	K	sp|Q969V3|NCLN_HUMAN Nicalin	1	56.122	3	EFIEQK(1)K	-0.99508
Niben101Scf02252g01029.1	197	K	sp|Q969V3|NCLN_HUMAN Nicalin	1	76.943	2	LVVAASDPK(1)R	0.39534
Niben101Scf00851g02012.1	267	K	sp|Q9SR06|CLP1_ARATH Protein CLP1 homolog	1	57.796	3	DVLK(1)NRPNVDVVK	0.42326
Niben101Scf00853g02015.1	341	K	sp|Q4WCR3|PPIL1_ASPFU Peptidyl-prolyl cis-trans isomerase-like 1	1	76.679	2	VEK(1)NPK(1)K	0.14581
Niben101Scf00853g02015.1	344	K	sp|Q4WCR3|PPIL1_ASPFU Peptidyl-prolyl cis-trans isomerase-like 1	1	76.679	2	VEK(1)NPK(1)K	0.14581
Niben101Scf11325g00032.1	107	K	sp|P51414|RL261_ARATH 60S ribosomal protein L26-1	1	92.653	2	VVVTK(1)LR	-0.64386
Niben101Scf09696g00044.1	94	K	sp|P60620|COX1_ARATH Cytochrome c oxidase subunit 1	1	95.502	2	ETK(1)SYVK	0.53219
Niben101Scf00856g01006.1	254	K	ref|XP_002523935.1| hydrolase, hydrolyzing O-glycosyl compounds, putative [Ricinus communis] gb|EEF38422.1| hydrolase, hydrolyzing O-glycosyl compounds, putative [Ricinus communis]	1	83.54	3	VAACAK(1)HFVGDGGTTK	-2.0218
Niben101Scf15437g02016.1	62	K	sp|Q0TMQ7|RL24_CLOP1 50S ribosomal protein L24	1	93.649	3	VVVK(1)DVNLK	-0.84732
Niben101Scf00860g00001.1	284	K	gb|KFB84484.1| ABC transporter ATP-binding protein [Calothrix sp. 336/3]	1	156.81	2	IVK(1)TGDISIAK	0.80888
Niben101Scf03679g03009.1	76	K	AT5G51100.1 Fe superoxide dismutase 2 LENGTH=305	1	72.434	4	TFEFHWGK(1)HHR	-0.52397
Niben101Scf00861g07002.1	133	K	sp|Q56Y85|MAP22_ARATH Methionine aminopeptidase 2B	1	76.572	2	VFQVK(1)SIR	-1.2234
Niben101Scf02822g06011.1	260	K	prf||1808322A stearoyl-acyl carrier protein desaturase	1	124.25	2	LAQVCGIIAADEK(1)R	-0.0089167
Niben101Scf00864g00004.1	92	K	sp|Q22053|FBRL_CAEEL rRNA 2'-O-methyltransferase fibrillarin	1	67.385	2	GK(1)EDALCTK	-0.26404
Niben101Scf00864g00004.1	99	K	sp|Q22053|FBRL_CAEEL rRNA 2'-O-methyltransferase fibrillarin	0.999673	94.707	4	GKEDALCTK(1)NLVPGEAVYNEK	-0.36939
Niben101Scf00864g00004.1	111	K	sp|Q22053|FBRL_CAEEL rRNA 2'-O-methyltransferase fibrillarin	1	96.464	3	NLVPGEAVYNEK(1)R	-0.10478
Niben101Scf00866g00008.1	190	K	sp|Q9ZPY7|XPO2_ARATH Exportin-2	1	98.048	2	ECLDK(1)FAK	-0.094619
Niben101Scf00866g00008.1	68	K	sp|Q9ZPY7|XPO2_ARATH Exportin-2	1	102.52	4	HAAAVNFK(1)NHLK	0.75714
Niben101Scf01102g00009.1	269	K	AT5G07030.1 Eukaryotic aspartyl protease family protein LENGTH=455	1	78.932	2	IK(1)TTQLLR	-1.0614
Niben101Scf01102g00009.1	266	K	AT5G07030.1 Eukaryotic aspartyl protease family protein LENGTH=455	1	128	2	LGPNGQPK(1)R	0.35058
Niben101Scf03264g02013.1	344	K	sp|P47445|PARE_MYCGE DNA topoisomerase 4 subunit B	0.997608	42.976	3	NK(0.002)NANIK(0.998)AHAVK	1.6905
Niben101Scf03264g01004.1	124	K	sp|P80680|FTRV_MAIZE Ferredoxin-thioredoxin reductase, variable chain	1	52.579	3	QYVGFHK(1)GK	-1.3977
Niben101Scf05827g04015.1	24	K	sp|Q8SRH0|PRS4_ENCCU 26S protease regulatory subunit 4 homolog	1	45.614	3	CTK(1)IISPNTEDAK	-0.6917
Niben101Scf05827g04015.1	280	K	sp|Q8SRH0|PRS4_ENCCU 26S protease regulatory subunit 4 homolog	1	114.45	3	TQIFK(1)IHTR	0.55649
Niben101Scf00870g03002.1	465	K	AT1G72330.3 alanine aminotransferase 2 LENGTH=553	1	82.651	3	AAEAAK(1)TAPDAFYAK	-0.28628
Niben101Scf00870g03002.1	474	K	AT1G72330.3 alanine aminotransferase 2 LENGTH=553	1	166.66	2	TAPDAFYAK(1)R	0.12605
Niben101Scf00870g03002.1	424	K	AT1G72330.3 alanine aminotransferase 2 LENGTH=553	1	63.302	3	AK(1)TLEDALNSLEGVTCNR	-0.18625
Niben101Scf00870g03002.1	61	K	AT1G72330.3 alanine aminotransferase 2 LENGTH=553	1	60.489	3	DTLNPK(1)VLNCEYAVR	3.2908
Niben101Scf00870g03002.1	297	K	AT1G72330.3 alanine aminotransferase 2 LENGTH=553	1	106.42	2	EIVEFCK(1)R	0.025932
Niben101Scf00870g03002.1	355	K	AT1G72330.3 alanine aminotransferase 2 LENGTH=553	1	81.972	2	GFYGECGK(1)R	-0.1011
Niben101Scf00870g03002.1	523	K	AT1G72330.3 alanine aminotransferase 2 LENGTH=553	1	124.62	3	LTEFHEK(1)FMNEFR	-2.4117
Niben101Scf00870g07009.1	236	K	sp|P25792|CYSP_SCHMA Cathepsin B-like cysteine proteinase	1	52.49	3	FDNTK(1)VAAK	0.53672
Niben101Scf00870g07010.1	265	K	gb|AET01824.2| DNA-binding protein, putative [Medicago truncatula]	1	75.229	3	IHGK(1)NVCIDR	-0.003148
Niben101Scf00870g07010.1	636	K	gb|AET01824.2| DNA-binding protein, putative [Medicago truncatula]	1	150.27	3	QHQAQIAAK(1)R	0.40558
Niben101Scf00870g12003.1	263	K	sp|O65351|SUBL_ARATH Subtilisin-like protease	1	43.03	3	NVGK(1)NTDAVYEVK	2.5132
Niben101Scf00873g02003.1	142	K	AT2G20670.1 Protein of unknown function (DUF506) LENGTH=294	1	40.103	4	HK(1)YMQAK	4.3994
Niben101Scf00879g05002.1	80	K	sp|P74367|PSB27_SYNY3 Photosystem II lipoprotein Psb27	1	101.65	3	EASEVIK(1)K	0.46437
Niben101Scf00879g05002.1	112	K	sp|P74367|PSB27_SYNY3 Photosystem II lipoprotein Psb27	1	123.26	2	EASNYWVAK(1)YR	3.1676
Niben101Scf00883g10001.1	137	K	gb|KFB84379.1| multidrug MFS transporter [Calothrix sp. 336/3]	1	149.36	4	VTSK(1)VVDLINNSQDDDRPK	0.41746
Niben101Scf04664g00002.1	66	K	AT2G21270.3 ubiquitin fusion degradation 1 LENGTH=340	1	89.029	2	VK(1)NVTLPK	-1.1606
Niben101Scf05146g06007.1	244	K	sp|Q7XSA2|AGO1B_ORYSJ Protein argonaute 1B	1	65.676	3	ESHLGK(1)R	0.1183
Niben101Scf05146g06007.1	423	K	sp|Q7XSA2|AGO1B_ORYSJ Protein argonaute 1B	1	51.762	3	GVK(1)VEVTHR	-0.30522
Niben101Scf08137g01038.1	486	K	gb|AES64131.2| nucleoporin protein Ndc1-Nup [Medicago truncatula]	1	106.62	2	DSAAGVAGK(1)R	-3.7931
Niben101Scf00890g01028.1	34	K	sp|P62482|KCAB2_MOUSE Voltage-gated potassium channel subunit beta-2	1	94.692	2	EAK(1)SLLQK	0.41409
Niben101Scf00890g01028.1	39	K	sp|P62482|KCAB2_MOUSE Voltage-gated potassium channel subunit beta-2	1	97.093	2	SLLQK(1)CR	-0.33188
Niben101Scf00890g01028.1	223	K	sp|P62482|KCAB2_MOUSE Voltage-gated potassium channel subunit beta-2	1	56.205	3	FALENYK(1)NLANR	-0.55263
Niben101Scf00890g01028.1	93	K	sp|P62482|KCAB2_MOUSE Voltage-gated potassium channel subunit beta-2	1	115.04	3	IFWGGSGPNDK(1)GLSR	-2.853
Niben101Scf00890g01028.1	98	K	sp|P62482|KCAB2_MOUSE Voltage-gated potassium channel subunit beta-2	1	115.78	2	K(1)HIIEGTK	-0.23863
Niben101Scf00890g01028.1	4	K	sp|P62482|KCAB2_MOUSE Voltage-gated potassium channel subunit beta-2	1	77.318	2	MQYK(1)NLGR	0.79411
Niben101Scf00893g01029.1	284	K	AT4G39210.1 Glucose-1-phosphate adenylyltransferase family protein LENGTH=521	1	64.374	2	AADFGLVK(1)IDSR	0.66132
Niben101Scf00894g01011.1	299	K	sp|P40227|TCPZ_HUMAN T-complex protein 1 subunit zeta	1	83.456	3	HK(1)FDVDTR	-0.3211
Niben101Scf00894g01011.1	380	K	sp|P40227|TCPZ_HUMAN T-complex protein 1 subunit zeta	1	81.656	3	NK(1)VCAGNDNNFVIINQK	-3.3414
Niben101Scf00894g01011.1	223	K	sp|P40227|TCPZ_HUMAN T-complex protein 1 subunit zeta	1	99.5	2	VLVDGFEIAK(1)R	-1.2029
Niben101Scf00894g01011.1	373	K	sp|P40227|TCPZ_HUMAN T-complex protein 1 subunit zeta	1	103.88	2	VQK(1)IIDLK	0.18239
Niben101Scf10375g01007.1	228	K	sp|Q9M884|MPI1_ARATH Mannose-6-phosphate isomerase 1	1	65.313	3	LHIK(1)NQAR	1.8088
Niben101Scf04174g05001.1	170	K	sp|A1AHE2|LLDD_ECOK1 L-lactate dehydrogenase	1	136.57	3	READIK(1)NR	-1.2145
Niben101Scf00897g03001.1	197	K	sp|P46417|GSTX3_SOYBN Glutathione S-transferase 3	1	101.89	3	ESVSK(1)SLVDPGK	-0.36817
Niben101Scf00898g01009.1	456	K	AT1G27150.1 Tetratricopeptide repeat (TPR)-like superfamily protein LENGTH=468	0.999993	56.205	3	KQEAIDAGK(1)K	-0.70118
Niben101Scf00898g02014.1	310	K	emb|CDY14706.1| BnaC05g19630D [Brassica napus]	1	51.193	3	EGHQVK(1)LR	-0.47377
Niben101Scf00905g12005.1	146	K	gb|KEH17617.1| structural constituent of cell wall protein, putative [Medicago truncatula]	1	54.772	4	ALEK(1)HVQEVHR	0.23341
Niben101Scf12589g00002.1	521	K	AT1G06820.1 carotenoid isomerase LENGTH=595	1	61.78	3	EVGTPK(1)THR	-0.94162
Niben101Scf03138g01017.1	63	K	sp|P49215|RS17_SOLLC 40S ribosomal protein S17	1	108.92	2	IQK(1)GPVR	0.29772
Niben101Scf01551g00019.1	121	K	sp|P35614|ERF1Z_ARATH Eukaryotic peptide chain release factor subunit 1-3	1	66.004	3	EVLHK(1)FTVDLPK	-1.259
Niben101Scf00916g01007.1	151	K	sp|Q9SIQ9|VA712_ARATH Vesicle-associated membrane protein 712	1	92.866	3	ELDETK(1)IILHK	0.035144
Niben101Scf00917g01017.1	797	K	sp|Q54GS1|CL16A_DICDI Protein CLEC16A homolog	1	55.531	3	IDEK(1)HLR	0.13529
Niben101Scf00919g02002.1	230	K	emb|CDX81152.1| BnaC03g04060D [Brassica napus]	1	60.788	3	AGLK(1)HLK	-0.1147
Niben101Scf05492g00001.1	346	K	AT3G07700.3 Protein kinase superfamily protein LENGTH=724	1	63.624	2	IDPK(1)SDGAK	-0.96072
Niben101Scf05492g00001.1	678	K	AT3G07700.3 Protein kinase superfamily protein LENGTH=724	1	69.721	2	LEQGDLK(1)LR	0.49
Niben101Scf17635g01019.1	253	K	sp|Q6ICB0|DESI1_HUMAN Desumoylating isopeptidase 1	1	67.519	2	ASEAAALATK(1)R	1.1184
Niben101Scf02114g00010.1	296	K	sp|P49420|DHAS_PROMA Aspartate-semialdehyde dehydrogenase	1	44.734	3	DILK(1)NAPGIIIIDDR	-0.30717
Niben101Scf00929g03009.1	21	K	AT2G18600.1 Ubiquitin-conjugating enzyme family protein LENGTH=185	1	54.09	3	EQAENANGK(1)PPVK	1.9008
Niben101Scf00929g03009.1	25	K	AT2G18600.1 Ubiquitin-conjugating enzyme family protein LENGTH=185	0.998547	68.044	4	EQAENANGK(0.001)PPVK(0.999)K	0.023623
Niben101Scf03110g02006.1	316	K	sp|P48368|CRTE_CYAPA Geranylgeranyl diphosphate synthase	1	50.354	3	DLVVDK(1)TTYPK	-0.95829
Niben101Scf00934g02005.1	91	K	sp|Q9ZT66|E134_MAIZE Endo-1,3;1,4-beta-D-glucanase	1	58.167	3	GFEDAK(1)K	-0.36687
Niben101Scf04906g00025.1	219	K	sp|P42327|ADH2_GEOSE Alcohol dehydrogenase	1	85.676	2	LLK(1)SDVK	-0.061549
Niben101Scf09604g00009.1	428	K	sp|Q9SV21|COPB1_ARATH Coatomer subunit beta-1	1	79.659	2	EIIETNPK(1)LR	-0.85053
Niben101Scf00949g02005.1	55	K	AT3G20790.1 NAD(P)-binding Rossmann-fold superfamily protein LENGTH=355	1	57.785	3	K(1)HFPDVECK	-3.2131
Niben101Scf00949g03003.1	408	K	AT5G22640.1 MORN (Membrane Occupation and Recognition Nexus) repeat-containing protein LENGTH=871	1	66.27	3	YAGQWK(1)HGR	0.56873
Niben101Scf00952g03003.1	421	K	sp|P04770|GLNA1_PHAVU Glutamine synthetase PR-1	1	122.7	3	EEGGFEVIK(1)K	0.67073
Niben101Scf00952g03003.1	169	K	sp|P04770|GLNA1_PHAVU Glutamine synthetase PR-1	1	84.479	3	HK(1)AAQVFSDSK	1.0875
Niben101Scf00952g03003.1	449	K	sp|P04770|GLNA1_PHAVU Glutamine synthetase PR-1	1	89.613	3	LTGK(1)HETASIDK	1.2788
Niben101Scf00952g03003.1	480	K	sp|P04770|GLNA1_PHAVU Glutamine synthetase PR-1	1	79.659	2	QGK(1)GYLEDR	-0.2632
Niben101Scf00952g03003.1	102	K	sp|P04770|GLNA1_PHAVU Glutamine synthetase PR-1	1	101.72	2	TISK(1)PVK	0.47953
Niben101Scf00953g02002.1	89	K	emb|CDX83090.1| BnaA01g20900D [Brassica napus]	1	103.87	3	KFEQAAAK(1)R	0.81209
Niben101Scf00953g06001.1	98	K	sp|Q4L6X5|SYD_STAHJ Aspartate--tRNA ligase	1	42.314	3	TQYCGELSENDVGK(1)R	0.1956
Niben101Scf00953g08007.1	1073	K	AT1G50030.1 target of rapamycin LENGTH=2481	1	81.547	2	GAIK(1)TLTR	1.8578
Niben101Scf00953g08007.1	1195	K	AT1G50030.1 target of rapamycin LENGTH=2481	1	41.684	3	QLK(1)SHQVNDGR	-0.59627
Niben101Scf00959g00018.1	128	K	sp|Q9DC07|LNEBL_MOUSE LIM zinc-binding domain-containing Nebulette	1	102.52	3	HHHIQLIK(1)EK	-0.83154
Niben101Scf00960g03014.1	31	K	sp|Q9LZM3|PPCS2_ARATH Phosphopantothenate--cysteine ligase 2	1	123.63	3	VVCVTSGGTTVPLEK(1)R	-0.49499
Niben101Scf00960g15006.1	56	K	AT1G36160.1 acetyl-CoA carboxylase 1 LENGTH=2254	1	62.685	3	AEVAEFCNALGGK(1)R	-2.4093
Niben101Scf00960g15006.1	1160	K	AT1G36160.1 acetyl-CoA carboxylase 1 LENGTH=2254	1	54.191	3	PLVEK(1)HSER	-1.8741
Niben101Scf00962g01012.1	170	K	AT1G77800.1 PHD finger family protein LENGTH=1375	1	125.53	3	SDDITVDSAVAGK(1)R	0.39022
Niben101Scf00963g01022.1	103	K	sp|Q9ASR4|BCAL2_ARATH Branched-chain-amino-acid aminotransferase-like protein 2	1	95.531	3	GK(1)HFILIR	-0.064513
Niben101Scf00963g01022.1	305	K	sp|Q9ASR4|BCAL2_ARATH Branched-chain-amino-acid aminotransferase-like protein 2	1	66.267	3	LFK(1)LEEHLDR	-0.38306
Niben101Scf00963g01022.1	100	K	sp|Q9ASR4|BCAL2_ARATH Branched-chain-amino-acid aminotransferase-like protein 2	1	53.237	3	VPGLTNELMK(1)R	0.41561
Niben101Scf07980g00010.1	161	K	AT3G54640.1 tryptophan synthase alpha chain LENGTH=312	1	92.781	2	GTEK(1)FMATVR	0.14142
Niben101Scf08724g04008.1	101	K	sp|P41098|RL34_TOBAC 60S ribosomal protein L34	1	91.549	3	AFLVEEQK(1)IVK	-0.48148
Niben101Scf08724g04008.1	43	K	sp|P41098|RL34_TOBAC 60S ribosomal protein L34	1	92.65	2	ASGPK(1)CPVTGK(1)R	0.47901
Niben101Scf08724g04008.1	49	K	sp|P41098|RL34_TOBAC 60S ribosomal protein L34	1	92.65	2	ASGPK(1)CPVTGK(1)R	0.47901
Niben101Scf08724g04008.1	63	K	sp|P41098|RL34_TOBAC 60S ribosomal protein L34	1	43.548	4	IQGIPHLRPTEYK(1)R	1.658
Niben101Scf08724g04008.1	36	K	sp|P41098|RL34_TOBAC 60S ribosomal protein L34	1	93.162	3	LIYQSTK(1)K	1.2424
Niben101Scf08724g04008.1	29	K	sp|P41098|RL34_TOBAC 60S ribosomal protein L34	1	43.03	3	TPGGK(1)LIYQSTK	-0.61696
Niben101Scf15972g02017.1	80	K	sp|A5VSE2|ATPG_BRUO2 ATP synthase gamma chain	1	140.14	2	AIQTK(1)TENSR	-0.17045
Niben101Scf15972g02017.1	73	K	sp|A5VSE2|ATPG_BRUO2 ATP synthase gamma chain	1	49.85	2	MVAASK(1)LR	-0.31898
Niben101Scf15972g02017.1	61	K	sp|A5VSE2|ATPG_BRUO2 ATP synthase gamma chain	1	97.431	2	NIQK(1)ITK	-0.56802
Niben101Scf15972g02017.1	57	K	sp|A5VSE2|ATPG_BRUO2 ATP synthase gamma chain	1	116.25	2	SVK(1)NIQK	0.01241
Niben101Scf15972g02017.1	151	K	sp|A5VSE2|ATPG_BRUO2 ATP synthase gamma chain	1	93.096	2	YVVLGEK(1)AK	0.1393
Niben101Scf03545g00014.1	328	K	AT5G61910.1 DCD (Development and Cell Death) domain protein LENGTH=738	1	86.898	2	VLGLPASK(1)K	-0.25412
Niben101Scf00975g03011.1	44	K	sp|Q0CGL5|NACB_ASPTN Nascent polypeptide-associated complex subunit beta	1	113.5	2	LQSTLK(1)R	-0.65062
Niben101Scf02665g04015.1	584	K	sp|P34114|PHS2_DICDI Glycogen phosphorylase 2	1	113.99	2	AFATYTNAK(1)R	-0.12098
Niben101Scf00978g08004.1	486	K	sp|Q00766|PHS1_DICDI Glycogen phosphorylase 1	1	51.454	3	FQNK(1)TNGITPR	0.12625
Niben101Scf02665g04015.1	778	K	sp|P34114|PHS2_DICDI Glycogen phosphorylase 2	1	72.583	3	MSILSTAGSGK(1)FSSDR	-1.7513
Niben101Scf02665g04015.1	273	K	sp|P34114|PHS2_DICDI Glycogen phosphorylase 2	1	74.306	2	TK(1)NTNSLR	2.3091
Niben101Scf00978g09002.1	697	K	sp|Q304B9|NCASE_ARATH Neutral ceramidase	1	60.298	2	SK(1)ATIEWR	-0.089565
Niben101Scf00981g03004.1	43	K	sp|O82067|TOM7A_SOLTU Mitochondrial import receptor subunit TOM7-1	1	53.756	3	EWGTWTAK(1)K	1.114
Niben101Scf00983g02001.1	153	K	AT1G54340.1 isocitrate dehydrogenase LENGTH=416	1	143.56	2	ATDTVIQGPGK(1)LK	-2.0212
Niben101Scf00983g02001.1	91	K	AT1G54340.1 isocitrate dehydrogenase LENGTH=416	1	136.49	2	EFNLK(1)SMWR	-0.78471
Niben101Scf00983g02001.1	117	K	AT1G54340.1 isocitrate dehydrogenase LENGTH=416	1	113.69	3	EPIMCK(1)NIPR	-0.49612
Niben101Scf00983g02001.1	205	K	AT1G54340.1 isocitrate dehydrogenase LENGTH=416	1	127.02	3	SFAEASMNMAYQK(1)K	-0.28721
Niben101Scf00983g02001.1	26	K	AT1G54340.1 isocitrate dehydrogenase LENGTH=416	1	89.355	2	VIWK(1)SIK	-0.92046
Niben101Scf00986g01009.1	174	K	AT5G13410.1 FKBP-like peptidyl-prolyl cis-trans isomerase family protein LENGTH=256	0.999372	51.317	3	GGSFEGDDK(0.001)DFFK(0.999)FR	-0.10943
Niben101Scf01818g07001.1	327	K	sp|A0PPP5|TAL_MYCUA Transaldolase	1	106.04	2	WEALVK(1)K	-0.42565
Niben101Scf01818g05006.1	387	K	sp|Q9CZD3|SYG_MOUSE Glycine--tRNA ligase	1	94.82	3	DEQVSGQCAK(1)R	-0.66302
Niben101Scf01818g05006.1	202	K	sp|Q9CZD3|SYG_MOUSE Glycine--tRNA ligase	1	83.438	3	FTDLMVK(1)DEK	-1.6191
Niben101Scf01818g05006.1	660	K	sp|Q9CZD3|SYG_MOUSE Glycine--tRNA ligase	1	120.54	3	IDITGTSIGK(1)R	0.78406
Niben101Scf00986g02002.1	484	K	sp|A7X2W2|SYG_STAA1 Glycine--tRNA ligase	1	72.797	3	SSVALVAQEK(1)FAEPR	0.41141
Niben101Scf01818g05006.1	699	K	sp|Q9CZD3|SYG_MOUSE Glycine--tRNA ligase	1	120.59	2	VSTDK(1)VASVVR	-0.010349
Niben101Scf00991g05009.1	107	K	sp|P51414|RL261_ARATH 60S ribosomal protein L26-1	1	108.7	2	VFITK(1)LR	-1.2575
Niben101Scf02386g00005.1	235	K	sp|Q86AV6|CISYC_DICDI Citrate synthase	1	81.92	2	AALSDEYFVK(1)R	1.1982
Niben101Scf02386g00005.1	36	K	sp|Q86AV6|CISYC_DICDI Citrate synthase	1	52.579	3	GQDIYK(1)SK	0.30205
Niben101Scf07973g00002.1	506	K	sp|Q08AV6|TBCC1_XENLA TBCC domain-containing protein 1	1	61.56	3	NHK(1)NLEENK	-0.37382
Niben101Scf07973g00002.1	375	K	sp|Q08AV6|TBCC1_XENLA TBCC domain-containing protein 1	1	91.783	3	VHVIAAAK(1)R	0.59828
Niben101Scf05916g00001.1	59	K	AT2G26980.4 CBL-interacting protein kinase 3 LENGTH=451	1	91.069	2	MAEQIK(1)R	1.9864
Niben101Scf01001g07020.1	189	K	ref|WP_017309877.1| epimerase [Fischerella sp. PCC 9339]	1	127.71	2	NLVSALPQSLK(1)R	-0.39957
Niben101Scf01002g10009.1	434	K	sp|B7MCM0|HCHA_ECO45 Molecular chaperone Hsp31 and glyoxalase 3	1	101.65	2	EVLELAK(1)K	0.048
Niben101Scf01002g11011.1	731	K	AT3G14980.1 Acyl-CoA N-acyltransferase with RING/FYVE/PHD-type zinc finger protein LENGTH=1189	1	52.49	3	GGK(1)HLIEAK	-1.0628
Niben101Scf01002g11011.1	624	K	AT3G14980.1 Acyl-CoA N-acyltransferase with RING/FYVE/PHD-type zinc finger protein LENGTH=1189	1	169.3	3	SSESQDNTEQSNFK(1)K	0.069465
Niben101Scf01005g01002.1	38	K	sp|O42993|FKBP_SCHPO Peptidyl-prolyl cis-trans isomerase	1	81.625	3	DLNQK(1)FWSTK	-1.316
Niben101Scf01005g01002.1	53	K	sp|O42993|FKBP_SCHPO Peptidyl-prolyl cis-trans isomerase	1	60.549	3	DPNQQPFSFK(1)VGQGR	-0.81237
Niben101Scf01005g04004.1	367	K	ref|WP_014243176.1| 2-oxoglutarate translocator [Bacteriovorax marinus] ref|YP_005034360.1| putative membrane transport protein [Bacteriovorax marinus SJ] emb|CBW25389.1| putative membrane transport protein [Bacteriovorax marinus SJ]	1	105.65	3	DTPDAPAMAAK(1)K	-0.82908
Niben101Scf01005g04005.1	267	K	sp|Q9JZ77|RIBB_NEIMB 3,4-dihydroxy-2-butanone 4-phosphate synthase	1	55.898	3	YRPGGVLK(1)R	0.71657
Niben101Scf01005g11015.1	117	K	sp|Q9FE06|EXOL2_ARATH Protein EXORDIUM-like 2	1	94.487	3	QILDENCSLGK(1)SLK	2.3839
Niben101Scf11891g01019.1	125	K	sp|Q54VX4|MCFJ_DICDI Mitochondrial substrate carrier family protein J	1	68.626	2	VPTEVIK(1)QR	0.5903
Niben101Scf01009g01015.1	317	K	AT5G42870.1 phosphatidic acid phosphohydrolase 2 LENGTH=930	1	51.726	3	HLDQTPENDLK(1)NR	3.3251
Niben101Scf01010g00009.1	53	K	AT5G19760.1 Mitochondrial substrate carrier family protein LENGTH=298	1	146.86	3	IQLGQGSAVDVTK(1)TMLK	1.4702
Niben101Scf01010g00009.1	57	K	AT5G19760.1 Mitochondrial substrate carrier family protein LENGTH=298	1	60.157	3	TMLK(1)NEGFGAFYK	-3.1114
Niben101Scf01020g00009.1	42	K	sp|P27495|CB24_TOBAC Chlorophyll a-b binding protein 40, chloroplastic	1	145.69	3	AK(1)PASSGSPWYGPDR	0.27911
Niben101Scf01020g02003.1	81	K	sp|A4XJ48|LEUC_CALS8 3-isopropylmalate dehydratase large subunit	1	69.105	3	VFLASGK(1)K	0.037783
Niben101Scf15694g00008.1	826	K	AT5G36670.1 RING/FYVE/PHD zinc finger superfamily protein LENGTH=1193	1	111.31	2	ECFDPIVAK(1)SGR	-0.62795
Niben101Scf01025g13001.1	336	K	sp|Q93Y40|ORP3C_ARATH Oxysterol-binding protein-related protein 3C	1	78.342	2	AADAPK(1)NDK	0.78954
Niben101Scf01025g13001.1	357	K	sp|Q93Y40|ORP3C_ARATH Oxysterol-binding protein-related protein 3C	1	63.415	3	INSFDTAPK(1)K	1.89
Niben101Scf03226g03002.1	176	K	sp|Q9FF55|PDI14_ARATH Protein disulfide isomerase-like 1-4	1	127.57	3	SKEDAASLIDEK(1)K	-1.6412
Niben101Scf01036g03001.1	156	K	sp|P15904|POR_AVESA Protochlorophyllide reductase	1	87.258	2	DFLK(1)TER	-0.41889
Niben101Scf01036g03001.1	377	K	sp|P15904|POR_AVESA Protochlorophyllide reductase	1	106.67	3	GFVSETESGK(1)R	0.42111
Niben101Scf01036g03007.1	118	K	AT4G03520.1 Thioredoxin superfamily protein LENGTH=186	1	94.487	3	FYK(1)VNTDESPAIATR	-0.97806
Niben101Scf01037g00005.1	129	K	sp|Q9LVE0|PTR33_ARATH Protein NRT1/ PTR FAMILY 6.4	1	108.68	2	SMK(1)PPECDSR	-0.89702
Niben101Scf03563g00036.1	600	K	sp|B8J4E4|SYT_DESDA Threonine--tRNA ligase	1	136.34	3	VLPVTDAQLQYCNEVGK(1)K	0.016736
Niben101Scf01521g01017.1	47	K	sp|Q5RC80|RBM39_PONAB RNA-binding protein 39	1	58.829	3	TPLDMATQK(1)HR	-0.38572
Niben101Scf07073g02007.1	43	K	AT5G26780.3 serine hydroxymethyltransferase 2 LENGTH=533	1	88.596	2	EK(1)NGVTWPK	0.55302
Niben101Scf07073g02007.1	472	K	AT5G26780.3 serine hydroxymethyltransferase 2 LENGTH=533	1	90.263	3	GEAQGTK(1)LK	-0.67353
Niben101Scf07073g02007.1	465	K	AT5G26780.3 serine hydroxymethyltransferase 2 LENGTH=533	1	75.819	2	IK(1)GEAQGTK	-0.1344
Niben101Scf07073g02007.1	415	K	AT5G26780.3 serine hydroxymethyltransferase 2 LENGTH=533	1	74.287	4	VLEAVHIAANK(1)NTVPGDVSAMVPGGIR	0.69954
Niben101Scf01050g00011.1	168	K	AT5G57330.1 Galactose mutarotase-like superfamily protein LENGTH=312	1	65.157	3	VAILDHEK(1)K	-2.1615
Niben101Scf01051g04005.1	115	K	AT4G16566.1 histidine triad nucleotide-binding 4 LENGTH=146	1	69.375	3	DAPQCK(1)HNR	0.6269
Niben101Scf01051g09003.1	217	K	sp|Q99L47|F10A1_MOUSE Hsc70-interacting protein	0.999995	56.432	5	KIEEHHK(1)K	-0.27004
Niben101Scf01051g09003.1	387	K	sp|Q99L47|F10A1_MOUSE Hsc70-interacting protein	1	113.93	2	MMSK(1)FAGPK	-0.0017535
Niben101Scf01051g09003.1	370	K	sp|Q99L47|F10A1_MOUSE Hsc70-interacting protein	1	101.89	3	NPANLAK(1)HQANPK	-0.77131
Niben101Scf03038g06010.1	104	K	sp|Q93Y35|PSMD6_ARATH 26S proteasome non-ATPase regulatory subunit 6 homolog	1	51.726	3	EAHLAK(1)SLFYIR	3.4854
Niben101Scf03038g06010.1	313	K	sp|Q93Y35|PSMD6_ARATH 26S proteasome non-ATPase regulatory subunit 6 homolog	1	85.563	4	IDK(1)VAGVLETNRPDAK	-0.1897
Niben101Scf03038g06010.1	310	K	sp|Q93Y35|PSMD6_ARATH 26S proteasome non-ATPase regulatory subunit 6 homolog	1	79.116	3	LHCK(1)IDK	0.29762
Niben101Scf06734g01027.1	73	K	sp|Q9ZUI6|AP1G2_ARATH AP-1 complex subunit gamma-2	1	58.829	3	LIASPGFPEK(1)R	0.70103
Niben101Scf03224g05003.1	43	K	sp|Q9XHS0|RS12_HORVU 40S ribosomal protein S12	1	46.768	4	AHGGLAK(1)GLHEGAK	1.7514
Niben101Scf03224g05003.1	50	K	sp|Q9XHS0|RS12_HORVU 40S ribosomal protein S12	1	74.962	3	GLHEGAK(1)VIEK	-0.22423
Niben101Scf03224g06001.1	388	K	AT1G15910.1 XH/XS domain-containing protein LENGTH=634	1	86.794	3	LVEEHK(1)R	1.7468
Niben101Scf01611g04022.1	340	K	AT2G25800.1 Protein of unknown function (DUF810) LENGTH=987	1	78.287	2	ENEIFSPILK(1)R	-2.3101
Niben101Scf01061g00001.1	8	K	sp|P49211|RL321_ARATH 60S ribosomal protein L32-1	1	105.1	2	AVPLLTK(1)K	-0.6171
Niben101Scf01395g03019.1	97	K	AT4G20820.1 FAD-binding Berberine family protein LENGTH=532	1	78.178	3	K(1)HGLQIR	-0.39368
Niben101Scf03962g02003.1	473	K	sp|F4KIB2|TMN8_ARATH Transmembrane 9 superfamily member 8	1	41.399	3	K(1)PAIEDPVK	0.55339
Niben101Scf01062g08013.1	229	K	sp|F4KIB2|TMN8_ARATH Transmembrane 9 superfamily member 8	1	83.358	3	LTTCDPHAK(1)R	-0.6512
Niben101Scf03962g02003.1	244	K	sp|F4KIB2|TMN8_ARATH Transmembrane 9 superfamily member 8	1	63.29	3	TVTSSDSPQEVEDK(1)K	0.19151
Niben101Scf03326g04013.1	138	K	emb|CDY16984.1| BnaC09g41110D [Brassica napus]	1	66.504	2	EAMVAQK(1)R	-2.8977
Niben101Scf03326g04012.1	189	K	ref|XP_007029644.1| Plasma membrane isoform 4 [Theobroma cacao] gb|EOY10146.1| Plasma membrane isoform 4 [Theobroma cacao]	1	50.703	3	GAFHGGK(1)K	0.59102
Niben101Scf03341g00002.1	435	K	AT1G53780.2 peptidyl-prolyl cis-trans isomerases;hydrolases;nucleoside-triphosphatases;ATP binding;nucleotide binding;ATPases LENGTH=620	1	138.63	3	NK(1)TYMSEAQR	0.073859
Niben101Scf01063g06008.1	188	K	ref|XP_003605681.1| Ripening-related protein [Medicago truncatula]	1	60.489	4	IHNIGAALVGVDK(1)FGNK	-1.3218
Niben101Scf01063g09017.1	163	K	AT5G17170.1 rubredoxin family protein LENGTH=271	1	99.539	2	FAK(1)YDVNTGR	-0.10378
Niben101Scf01063g09017.1	136	K	AT5G17170.1 rubredoxin family protein LENGTH=271	1	87.184	3	LGFTK(1)TAIQAK	0.66788
Niben101Scf04231g01030.1	250	K	sp|A1L2R7|T120A_XENLA Transmembrane protein 120A	1	40.496	3	QDLK(1)SEGAK	1.5932
Niben101Scf01065g08001.1	25	K	AT5G07990.1 Cytochrome P450 superfamily protein LENGTH=513	1	134.06	2	LLNIK(1)NK	-0.5807
Niben101Scf14374g00001.1	134	K	sp|B9E9K7|RL18_MACCJ 50S ribosomal protein L18	1	90.05	2	GITK(1)VAFDR	0.15103
Niben101Scf01068g05007.1	50	K	sp|Q9PTW9|PSA7_CARAU Proteasome subunit alpha type-7	1	63.091	3	AANGVVIATEK(1)K	0.45766
Niben101Scf01070g03003.1	238	K	sp|Q9YGP5|RBPMS_XENLA RNA-binding protein with multiple splicing	1	120.32	2	LQFSK(1)FPGPR	0.49845
Niben101Scf01072g03005.1	297	K	sp|Q1ICA8|CLPP_PSEE4 ATP-dependent Clp protease proteolytic subunit	1	91.867	2	GVISDLK(1)K	-0.57708
Niben101Scf15538g00001.1	230	K	gb|ABD64919.1| Lil3 protein, putative [Brassica oleracea]	1	43.297	3	K(1)NEDIETVK	0.65839
Niben101Scf15538g00001.1	238	K	gb|ABD64919.1| Lil3 protein, putative [Brassica oleracea]	1	103.91	2	NEDIETVK(1)K	0.24251
Niben101Scf01073g03007.1	381	K	emb|CDY27635.1| BnaA09g27720D [Brassica napus]	1	66.19	2	VVSSSSAPK(1)R	0.53842
Niben101Scf01073g05003.1	118	K	sp|P78958|G3P1_SCHPO Glyceraldehyde-3-phosphate dehydrogenase 1	1	80.688	3	AAAHLK(1)GGAK	-0.39295
Niben101Scf04905g04004.1	112	K	sp|P09317|G3P_USTMA Glyceraldehyde-3-phosphate dehydrogenase	1	60.828	3	DK(1)AAAHLK	0.46215
Niben101Scf04905g04004.1	65	K	sp|P09317|G3P_USTMA Glyceraldehyde-3-phosphate dehydrogenase	1	83.182	3	HHELK(1)VK	0.37987
Niben101Scf04905g04004.1	70	K	sp|P09317|G3P_USTMA Glyceraldehyde-3-phosphate dehydrogenase	0.99174	85.837	3	VK(0.008)DEK(0.992)TLLFGEK	0.31584
Niben101Scf04905g04004.1	8	K	sp|P09317|G3P_USTMA Glyceraldehyde-3-phosphate dehydrogenase	1	120.22	2	IK(1)IGINGFGR	0.99433
Niben101Scf04905g04004.1	77	K	sp|P09317|G3P_USTMA Glyceraldehyde-3-phosphate dehydrogenase	1	110.64	2	TLLFGEK(1)SVR	1.4719
Niben101Scf04905g04004.1	127	K	sp|P09317|G3P_USTMA Glyceraldehyde-3-phosphate dehydrogenase	1	178.95	3	TVDGPSMK(1)DWR	-0.14325
Niben101Scf01075g02028.1	151	K	sp|Q7SYV0|SYFAB_XENLA Phenylalanine--tRNA ligase alpha subunit B	1	110.12	3	IQNGEAVNQEDIDALK(1)R	-0.2613
Niben101Scf01076g05021.1	416	K	sp|Q9M158|STR4_ARATH Rhodanese-like domain-containing protein 4, chloroplastic	1	69.786	2	ADALPK(1)SSR	-0.16696
Niben101Scf01977g01002.1	312	K	sp|Q9M158|STR4_ARATH Rhodanese-like domain-containing protein 4, chloroplastic	1	109.66	2	K(1)LLFAEDR	0.10027
Niben101Scf01084g02006.1	30	K	sp|Q5VRJ8|PX115_ORYSJ Peroxisomal membrane protein 11-5	1	92.051	2	ELK(1)NTDK	-0.5053
Niben101Scf06507g00015.1	118	K	sp|D0MGU8|FTSH_RHOM4 ATP-dependent zinc metalloprotease FtsH	1	60.255	2	K(1)IEFPLPDR	-0.66043
Niben101Scf12321g01026.1	393	K	sp|Q6ZMY6|WDR88_HUMAN WD repeat-containing protein 88	1	45.368	3	ELECWK(1)GHR	-1.7039
Niben101Scf01468g00006.1	464	K	sp|Q6Q1P4|SMC1_ARATH Structural maintenance of chromosomes protein 1	1	72.243	4	K(1)HDEELKR	-0.55391
Niben101Scf01468g00006.1	470	K	sp|Q6Q1P4|SMC1_ARATH Structural maintenance of chromosomes protein 1	1	68.846	4	KHDEELK(1)R	-0.96479
Niben101Scf01091g00033.1	215	K	sp|Q9D0W5|PPIL1_MOUSE Peptidyl-prolyl cis-trans isomerase-like 1	1	143.76	3	SK(1)ADHGVELLNK	-0.40609
Niben101Scf01091g00033.1	213	K	sp|Q9D0W5|PPIL1_MOUSE Peptidyl-prolyl cis-trans isomerase-like 1	1	65.179	3	TLIVSGLAK(1)SK	-1.6471
Niben101Scf06614g02002.1	162	K	AT4G36180.1 Leucine-rich receptor-like protein kinase family protein LENGTH=1136	1	79.795	2	FK(1)NVNDLTVSR	-3.4942
Niben101Scf04395g00001.1	33	K	AT1G28510.1 Optic atrophy 3 protein (OPA3) LENGTH=171	1	94.692	3	QQAGLHPK(1)FR	-0.1212
Niben101Scf04727g03006.1	10	K	sp|Q2SD23|FADA_HAHCH 3-ketoacyl-CoA thiolase	1	147.62	2	APAAADSIK(1)PR	-0.21166
Niben101Scf05108g04019.1	149	K	AT4G12700.1 unknown protein; BEST Arabidopsis thaliana protein match is: unknown protein . LENGTH=561	1	103.74	2	AAIEK(1)FK	-0.41066
Niben101Scf05108g04019.1	151	K	AT4G12700.1 unknown protein; BEST Arabidopsis thaliana protein match is: unknown protein . LENGTH=561	1	94.85	3	FK(1)DIHFFR	-0.19183
Niben101Scf01107g00018.1	277	K	AT5G10330.1 histidinol phosphate aminotransferase 1 LENGTH=417	1	85.29	3	K(1)HENLIVLR	0.14805
Niben101Scf04749g00009.1	105	K	sp|A2Y0J7|RU1A_ORYSI U1 small nuclear ribonucleoprotein A	1	82.417	2	TK(1)SDVVAK	1.0579
Niben101Scf01124g16003.1	284	K	sp|Q8LG50|LPAT2_ARATH 1-acyl-sn-glycerol-3-phosphate acyltransferase 2	1	213.05	4	LLDK(1)HIAEDTFGEEQLQDIGRPVK	0.62099
Niben101Scf01124g16003.1	385	K	sp|Q8LG50|LPAT2_ARATH 1-acyl-sn-glycerol-3-phosphate acyltransferase 2	0.772632	54.402	3	NVNQPTGNGQDK(0.773)K(0.227)D	-0.44645
Niben101Scf01125g03020.1	33	K	sp|O04016|P5CR_ACTCH Pyrroline-5-carboxylate reductase	1	72.891	2	GVVK(1)SGILPASR	-0.73155
Niben101Scf03390g08002.1	47	K	sp|O22478|IMA_SOLLC Importin subunit alpha	1	103.83	2	EESLLK(1)K	0.037073
Niben101Scf13164g00010.1	234	K	sp|Q71VM4|IMA1A_ORYSJ Importin subunit alpha-1a	1	73.082	3	GK(1)PQPPFEQVR	-0.88421
Niben101Scf08843g01007.1	53	K	ref|XP_002533162.1| conserved hypothetical protein [Ricinus communis] gb|EEF29221.1| conserved hypothetical protein [Ricinus communis]	1	48.091	4	EHAEAK(1)HPK	-0.25971
Niben101Scf01142g00013.1	354	K	AT1G52510.1 alpha/beta-Hydrolases superfamily protein LENGTH=380	1	49.472	3	ANPDSVK(1)LK	-1.0437
Niben101Scf04951g03026.1	415	K	AT4G19120.1 S-adenosyl-L-methionine-dependent methyltransferases superfamily protein LENGTH=600	1	52.403	3	HDDDK(1)WK	-0.76724
Niben101Scf01146g09022.1	584	K	sp|A8ABN0|SYM_IGNH4 Methionine--tRNA ligase	1	126.21	2	EK(1)FAGSQADR	0.15942
Niben101Scf01146g09022.1	124	K	sp|A8ABN0|SYM_IGNH4 Methionine--tRNA ligase	1	118.21	3	TSTPQQTEVCQAIFK(1)K	-0.23378
Niben101Scf01148g02008.1	253	K	sp|Q6UNT2|RL5_CUCSA 60S ribosomal protein L5	1	51.066	2	ADPTFK(1)K	0.039932
Niben101Scf01148g02008.1	177	K	sp|Q6UNT2|RL5_CUCSA 60S ribosomal protein L5	1	122.1	3	GALDGGLDIPHSEK(1)R	0.49159
Niben101Scf01148g02008.1	41	K	sp|Q6UNT2|RL5_CUCSA 60S ribosomal protein L5	1	81.296	3	LINQDK(1)NK	-0.21092
Niben101Scf01148g02008.1	19	K	sp|Q6UNT2|RL5_CUCSA 60S ribosomal protein L5	1	98.418	3	RFQVK(1)FK	1.1407
Niben101Scf01150g03006.1	55	K	sp|A0AUR5|F188A_DANRE Protein FAM188A	1	50.354	2	ELMAAAAEK(1)R	-0.39097
Niben101Scf01150g03006.1	62	K	sp|A0AUR5|F188A_DANRE Protein FAM188A	1	92.939	3	MIVAAK(1)NVAEPLAEK	0.14312
Niben101Scf01150g04004.1	311	K	sp|Q30ZN0|F16PA_DESAG Fructose-1,6-bisphosphatase class 1	1	42.599	3	ALDLVPK(1)K	-0.96225
Niben101Scf01150g04004.1	220	K	sp|Q30ZN0|F16PA_DESAG Fructose-1,6-bisphosphatase class 1	1	100.02	3	IYSVNEGNAK(1)NWDGPTSK	3.6587
Niben101Scf01150g04004.1	74	K	sp|Q30ZN0|F16PA_DESAG Fructose-1,6-bisphosphatase class 1	1	86.548	3	LLGLAGETNVQGEDQK(1)K	-0.97674
Niben101Scf01150g04004.1	243	K	sp|Q30ZN0|F16PA_DESAG Fructose-1,6-bisphosphatase class 1	1	96.371	2	YPTDGSSPK(1)SLR	-0.41198
Niben101Scf05374g04014.1	332	K	sp|Q39117|TGT2_ARATH Trihelix transcription factor GT-2	1	93.096	2	EK(1)WENINK	-0.48792
Niben101Scf01153g00016.1	179	K	sp|Q9FC99|PFKA3_STRCO ATP-dependent 6-phosphofructokinase 3	1	76.17	3	VVNDIHK(1)R	0.3413
Niben101Scf01154g02003.1	48	K	AT2G44830.1 Protein kinase superfamily protein LENGTH=765	1	77.279	2	IEK(1)NFVITDPR	3.1221
Niben101Scf01154g16001.1	506	K	sp|Q9SJ40|VPS11_ARATH Vacuolar protein-sorting-associated protein 11 homolog	1	97.033	2	AVLETK(1)R	0.50937
Niben101Scf01155g00008.1	340	K	sp|A7RK30|QORL2_NEMVE Quinone oxidoreductase-like protein 2 homolog	1	114.72	3	FVVTSNAEMLK(1)K	-0.27328
Niben101Scf08637g01001.1	227	K	sp|P46512|CAH1_FLALI Carbonic anhydrase 1	1	65.252	3	ICLPAK(1)AK	0.19103
Niben101Scf01155g01009.1	67	K	sp|P46512|CAH1_FLALI Carbonic anhydrase 1	1	78.505	3	QLTAELEGAGGK(1)K	-0.87982
Niben101Scf01156g00002.1	122	K	AT5G12040.1 Nitrilase/cyanide hydratase and apolipoprotein N-acyltransferase family protein LENGTH=369	1	77.318	3	GELTAK(1)HR	0.38747
Niben101Scf01156g01016.1	260	K	gb|AIW09143.1| progesterone 5-beta-reductase 1 [Catharanthus roseus]	1	67.252	3	HEGLPLK(1)FPGVK	-0.27994
Niben101Scf05385g04005.1	20	K	emb|CDI54575.1| conserved hypothetical protein [Melanopsichium pennsylvanicum 4]	1	153.24	3	GITIHQPK(1)R	-0.53892
Niben101Scf01157g00004.1	449	K	sp|A6TWP7|FTSH2_ALKMQ ATP-dependent zinc metalloprotease FtsH 2	1	73.499	2	DVDFEK(1)IAR	-0.72373
Niben101Scf01157g00004.1	508	K	sp|A6TWP7|FTSH2_ALKMQ ATP-dependent zinc metalloprotease FtsH 2	1	75.387	3	NAVVSEEK(1)K	0.41343
Niben101Scf01158g01007.1	203	K	ref|XP_007035479.1| NAD(P)-binding R isoform 1 [Theobroma cacao]	1	88.561	4	KFEGFTGTSGPLGK(1)K	2.731
Niben101Scf01164g00008.1	71	K	sp|Q3ED65|MENG_ARATH 2-phytyl-1,4-beta-naphthoquinone methyltransferase, chloroplastic	1	91.853	2	TCYK(1)NIK	-1.0984
Niben101Scf01166g05001.1	5	K	sp|P0CT30|SGT2_USTMA Small glutamine-rich tetratricopeptide repeat-containing protein 2	1	63.212	2	LK(1)TDSPLSR	-0.87506
Niben101Scf01170g01014.1	782	K	AT3G09090.1 defective in exine formation protein (DEX1) LENGTH=896	1	93.162	3	IFGQPGK(1)HR	0.32818
Niben101Scf09123g01002.1	92	K	AT4G14600.1 Target SNARE coiled-coil domain protein LENGTH=137	1	121.5	2	AQAGVK(1)NNMR	-0.032585
Niben101Scf01171g02009.1	396	K	sp|Q4PE39|SEC23_USTMA Protein transport protein SEC23	1	59.067	2	LCAK(1)FGDYR	-0.95485
Niben101Scf07161g00011.1	435	K	AT4G13930.1 serine hydroxymethyltransferase 4 LENGTH=471	1	103.43	3	DFNK(1)GLVNNK	-2.7131
Niben101Scf01592g01001.1	159	K	sp|P50250|SAHH_PLAF7 Adenosylhomocysteinase	1	81.771	2	AEEEYAK(1)SGK	0.31767
Niben101Scf01592g01001.1	186	K	sp|P50250|SAHH_PLAF7 Adenosylhomocysteinase	1	78.342	2	DGLK(1)TDPLK	-0.4937
Niben101Scf01592g01001.1	282	K	sp|P50250|SAHH_PLAF7 Adenosylhomocysteinase	1	79.07	3	GCAAALK(1)QAGAR	1.3313
Niben101Scf01592g01001.1	446	K	sp|P50250|SAHH_PLAF7 Adenosylhomocysteinase	1	110.38	4	HLDEK(1)VAALHLGK	0.66667
Niben101Scf01592g01001.1	454	K	sp|P50250|SAHH_PLAF7 Adenosylhomocysteinase	1	59.177	3	VAALHLGK(1)LGAR	-3.1806
Niben101Scf01592g01001.1	211	K	sp|P50250|SAHH_PLAF7 Adenosylhomocysteinase	1	120.87	2	LVGVSEETTTGVK(1)R	0.46245
Niben101Scf01592g01001.1	237	K	sp|P50250|SAHH_PLAF7 Adenosylhomocysteinase	1	89.356	2	SK(1)FDNLYGCR	0.31734
Niben101Scf01592g01001.1	53	K	sp|P50250|SAHH_PLAF7 Adenosylhomocysteinase	1	73.881	3	TEFGPSQPFK(1)GAK	0.60897
Niben101Scf01592g01001.1	441	K	sp|P50250|SAHH_PLAF7 Adenosylhomocysteinase	1	85.813	3	VYVLPK(1)HLDEK	-0.97441
Niben101Scf01171g06004.1	83	K	sp|A1RSE1|RL13_PYRIL 50S ribosomal protein L13	1	88.177	2	APSK(1)ILWR	0.18036
Niben101Scf01171g06004.1	119	K	sp|A1RSE1|RL13_PYRIL 50S ribosomal protein L13	1	45.825	3	VYEGVPPPYDK(1)VK	0.45505
Niben101Scf07247g00001.1	400	K	AT3G15350.1 Core-2/I-branching beta-1,6-N-acetylglucosaminyltransferase family protein LENGTH=424	0.999996	62.558	3	LKPGPGAK(1)R	-1.0395
Niben101Scf01181g03001.1	493	K	sp|P27806|H1_WHEAT Histone H1	1	73.877	3	SYSAIAAPPTVK(1)R	0.75993
Niben101Scf01249g05003.1	370	K	sp|B9MS26|PYRDB_CALBD Dihydroorotate dehydrogenase B (NAD(+)), catalytic subunit	1	77.597	3	K(1)HNFSSIEDFR	0.73653
Niben101Scf01249g05003.1	244	K	sp|B9MS26|PYRDB_CALBD Dihydroorotate dehydrogenase B (NAD(+)), catalytic subunit	1	90.412	3	MTPNITDITK(1)PAR	-0.55864
Niben101Scf01249g06003.1	26	K	sp|Q9XEG7|RS3A_TORRU 40S ribosomal protein S3a	1	83.998	2	AADPYAK(1)K	-0.03447
Niben101Scf01249g06003.1	41	K	sp|Q9XEG7|RS3A_TORRU 40S ribosomal protein S3a	1	114.86	3	APSVFDIK(1)NVGK	-0.69516
Niben101Scf01249g06003.1	45	K	sp|Q9XEG7|RS3A_TORRU 40S ribosomal protein S3a	1	76.228	2	NVGK(1)TLVTR	0.9579
Niben101Scf01249g06003.1	187	K	sp|Q9XEG7|RS3A_TORRU 40S ribosomal protein S3a	1	62.287	3	ELVAK(1)FIPESIGR	0.14428
Niben101Scf01249g06003.1	62	K	sp|Q9XEG7|RS3A_TORRU 40S ribosomal protein S3a	1	110.79	3	IASEGLK(1)HR	-3.4592
Niben101Scf01249g06003.1	116	K	sp|Q9XEG7|RS3A_TORRU 40S ribosomal protein S3a	1	101.3	3	K(1)WQTLIEAHVDVK	0.92537
Niben101Scf01249g06003.1	151	K	sp|Q9XEG7|RS3A_TORRU 40S ribosomal protein S3a	1	182.95	3	RPNQQK(1)R	0.4647
Niben101Scf01249g06003.1	55	K	sp|Q9XEG7|RS3A_TORRU 40S ribosomal protein S3a	1	49.62	3	TQGTK(1)IASEGLK	1.3194
Niben101Scf01184g09001.1	10	K	AT5G07990.1 Cytochrome P450 superfamily protein LENGTH=513	1	52.372	4	TFDK(1)FHNIVLDDHR	-0.37364
Niben101Scf01188g03008.1	165	K	AT1G34220.1 Regulator of Vps4 activity in the MVB pathway protein LENGTH=649	1	40.724	3	APAPDVK(1)LK	-2.5829
Niben101Scf02407g13010.1	106	K	sp|P22128|RAB8_DIPOM Ras-related protein Rab-8	1	102.97	3	ILVGNK(1)SDLTANR	-0.94293
Niben101Scf01189g04012.1	198	K	ref|WP_007527442.1| glutamine amidotransferase [Desulfovibrio sp. A2] gb|EGY24267.1| intracellular protease, PfpI family protein [Desulfovibrio sp. A2]	1	176.87	2	ALGGSIVGSGK(1)R	0.38342
Niben101Scf01189g04012.1	300	K	ref|WP_007527442.1| glutamine amidotransferase [Desulfovibrio sp. A2] gb|EGY24267.1| intracellular protease, PfpI family protein [Desulfovibrio sp. A2]	1	73.885	3	LVK(1)EFMQSK	-0.51311
Niben101Scf01190g00006.1	519	K	sp|Q8W4S4|VHAA3_ARATH V-type proton ATPase subunit a3	1	62.861	3	DPSCGDSTSAGLIK(1)VR	-1.318
Niben101Scf15022g00007.1	92	K	sp|Q8W4S4|VHAA3_ARATH V-type proton ATPase subunit a3	1	160.56	2	TYATQIK(1)R	-0.71687
Niben101Scf01191g01007.1	55	K	sp|O15488|GLYG2_HUMAN Glycogenin-2	1	58.699	2	CK(1)FQNLMNK(1)R	1.2027
Niben101Scf01191g01007.1	62	K	sp|O15488|GLYG2_HUMAN Glycogenin-2	1	58.699	2	CK(1)FQNLMNK(1)R	1.2027
Niben101Scf01191g04002.1	43	K	sp|Q9LZB2|GDL74_ARATH GDSL esterase/lipase	1	57.59	3	LVNCK(1)FDK	-0.70089
Niben101Scf14587g00001.1	265	K	sp|Q0WWQ1|ATG3_ARATH Autophagy-related protein 3	1	67.035	3	HGAVMK(1)K	-1.5651
Niben101Scf14587g00001.1	27	K	sp|Q0WWQ1|ATG3_ARATH Autophagy-related protein 3	1	82.261	2	TVSAFK(1)EK	-1.3237
Niben101Scf03644g03008.1	40	K	ref|NP_001052968.1| product [Oryza sativa Japonica Group]	1	72.891	2	GK(1)SVYIPDLEK	-0.99824
Niben101Scf01208g01004.1	521	K	sp|Q9PKU9|MALQ_CHLMU 4-alpha-glucanotransferase	1	90.434	3	DLDQHSQNVLK(1)R	-0.41252
Niben101Scf01208g01004.1	227	K	sp|Q9PKU9|MALQ_CHLMU 4-alpha-glucanotransferase	1	49.715	3	FSEFSK(1)EK	0.8722
Niben101Scf01208g01014.1	230	K	sp|A0A361|PSBB_COFAR Photosystem II CP47 reaction center protein	1	110.12	3	IPEK(1)LAFYDYIGNNPAK	1.0675
Niben101Scf01209g00003.1	19	K	sp|A2BPP8|LEPA_PROMS Elongation factor 4	1	95.815	2	ALTQK(1)LK	0.10982
Niben101Scf01209g04001.1	127	K	ref|XP_007048513.1| BTB/POZ domain-containing protein TNFAIP1 isoform 1 [Theobroma cacao] gb|EOX92670.1| BTB/POZ domain-containing protein TNFAIP1 isoform 1 [Theobroma cacao]	1	120.87	2	VLMASNK(1)R	-0.35035
Niben101Scf01209g04002.1	473	K	sp|Q58321|Y911_METJA Magnesium-chelatase subunit ChlI homolog	1	48.794	2	AAAPYQK(1)LR	-2.8398
Niben101Scf01209g04002.1	435	K	sp|Q58321|Y911_METJA Magnesium-chelatase subunit ChlI homolog	1	84.479	3	AK(1)NVIFSEDR	0.63563
Niben101Scf01209g04002.1	705	K	sp|Q58321|Y911_METJA Magnesium-chelatase subunit ChlI homolog	1	66.692	2	DALSALK(1)ES	-0.03783
Niben101Scf01209g04002.1	117	K	sp|Q58321|Y911_METJA Magnesium-chelatase subunit ChlI homolog	1	80.782	2	GTAK(1)TVMAR	-1.7649
Niben101Scf01209g04002.1	384	K	sp|Q58321|Y911_METJA Magnesium-chelatase subunit ChlI homolog	1	83.948	2	VGVDELK(1)K	-1.5452
Niben101Scf06761g00020.1	113	K	emb|CDX87093.1| BnaC09g04080D [Brassica napus]	1	65.157	3	ILHNGK(1)PDR	0.46971
Niben101Scf09454g00008.1	297	K	sp|P48000|KNAT3_ARATH Homeobox protein knotted-1-like 3	1	54.982	3	QELK(1)HELK	0.76385
Niben101Scf07687g02008.1	206	K	sp|P27061|PPA1_SOLLC Acid phosphatase 1	1	43.03	3	GQEDECK(1)SAQGFK	-0.1527
Niben101Scf01221g02001.1	541	K	sp|Q9RTI6|LEUC2_DEIRA 3-isopropylmalate dehydratase large subunit 2	1	76.478	3	LFLASGK(1)K	-1.8025
Niben101Scf01221g02002.1	118	K	sp|B2V844|LEUC_SULSY 3-isopropylmalate dehydratase large subunit	1	66.692	3	EQFGQK(1)AK	-0.7158
Niben101Scf02280g08005.1	42	K	sp|O04197|COI1_ARATH Coronatine-insensitive protein 1	1	137.98	2	DAVSTVCK(1)R	0.40667
Niben101Scf01230g04021.1	84	K	AT5G23250.1 Succinyl-CoA ligase, alpha subunit LENGTH=341	1	96.342	2	MVGGVTPK(1)K	-0.93124
Niben101Scf01232g00009.1	609	K	sp|Q9C8H0|AB12C_ARATH ABC transporter C family member 12	1	65.056	3	GVNLSGGQK(1)QR	-0.82602
Niben101Scf06085g00014.1	67	K	AT1G58470.1 RNA-binding protein 1 LENGTH=360	1	43.308	3	EK(1)HIIDGR	-0.2681
Niben101Scf10277g01006.1	32	K	sp|Q9LRP1|NPS13_ARATH Novel plant SNARE 13	1	70.089	2	QLEELTGK(1)MR	-0.7582
Niben101Scf01236g02016.1	67	K	sp|Q8GTL5|METK_CARPA S-adenosylmethionine synthase	1	100.07	2	ATIDYEK(1)IVR	0.55595
Niben101Scf01236g02016.1	291	K	sp|Q8GTL5|METK_CARPA S-adenosylmethionine synthase	1	132.09	2	QAAK(1)SIVANGLAR	0.95004
Niben101Scf04451g00026.1	179	K	sp|Q9Z9C4|SODM_CHLPN Superoxide dismutase [Mn]	1	127.71	3	NVRPDYLK(1)NIWK	-0.41992
Niben101Scf01241g02002.1	72	K	AT2G37870.1 Bifunctional inhibitor/lipid-transfer protein/seed storage 2S albumin superfamily protein LENGTH=115	1	76.833	3	NRPVGK(1)R	0.029978
Niben101Scf04286g01033.1	126	K	sp|B0KCK8|RL29_THEP3 50S ribosomal protein L29	1	64.224	3	ERELEEGINK(1)R	0.90384
Niben101Scf04286g01033.1	97	K	sp|B0KCK8|RL29_THEP3 50S ribosomal protein L29	1	146.36	2	NEFK(1)SSEFLR	-0.28653
Niben101Scf04286g01033.1	149	K	sp|B0KCK8|RL29_THEP3 50S ribosomal protein L29	1	56.29	3	SIVPRPPPSLK(1)K	0.041723
Niben101Scf03094g05009.1	165	K	sp|Q6AYK6|CYBP_RAT Calcyclin-binding protein	0.934558	62.799	3	EDK(0.935)FK(0.065)PNLDK	-0.10226
Niben101Scf01267g11013.1	13	K	gb|AFW56318.1| ABA-responsive protein [Zea mays]	1	44.318	3	DVLGQWGK(1)K	-0.70732
Niben101Scf01267g11013.1	43	K	gb|AFW56318.1| ABA-responsive protein [Zea mays]	1	83.823	3	IAQGTK(1)VLAEGGYEK	0.69022
Niben101Scf10749g02005.1	112	K	AT1G50700.1 calcium-dependent protein kinase 33 LENGTH=521	0.998674	66.708	3	LVTK(0.999)ADK(0.001)DDMR	-1.0216
Niben101Scf01272g01027.1	437	K	AT5G16960.1 Zinc-binding dehydrogenase family protein LENGTH=346	1	126.07	3	LSGNTVVATCGGTEK(1)AK	0.48607
Niben101Scf01281g02006.1	194	K	sp|Q47N43|RUVB_THEFY Holliday junction ATP-dependent DNA helicase RuvB	1	59.728	3	VQSGDVIAIDK(1)ASGK	0.25787
Niben101Scf14708g00023.1	469	K	AT4G14210.1 phytoene desaturase 3 LENGTH=566	1	89.507	3	LFPDEISADQSK(1)AK	0.2047
Niben101Scf14708g00023.1	394	K	AT4G14210.1 phytoene desaturase 3 LENGTH=566	1	139.64	2	LK(1)NTSDNLLFSR	-0.30782
Niben101Scf01451g05003.1	62	K	sp|Q9LHE5|TO401_ARATH Mitochondrial import receptor subunit TOM40-1	1	58.699	3	FDFTK(1)GLNQR	-1.2241
Niben101Scf01291g02013.1	92	K	sp|Q9UUB6|UBLH2_SCHPO Ubiquitin carboxyl-terminal hydrolase 2	1	56.205	3	EFTK(1)NFPAELK	0.34152
Niben101Scf17834g00014.1	147	K	sp|A0PMB8|RL17_MYCUA 50S ribosomal protein L17	1	107.32	3	DGTLHK(1)R	-0.11894
Niben101Scf17834g00014.1	115	K	sp|A0PMB8|RL17_MYCUA 50S ribosomal protein L17	1	127.83	3	GLTTQLLK(1)HGR	1.2922
Niben101Scf03254g13007.1	7	K	Unknown	1	86.135	2	GK(1)DITELIAAGR	-0.19059
Niben101Scf01300g04001.1	412	K	AT2G16890.2 UDP-Glycosyltransferase superfamily protein LENGTH=478	1	55.084	2	WEGLEK(1)PVR	-2.896
Niben101Scf01301g04002.1	85	K	sp|Q8LG98|OTUBL_ARATH Ubiquitin thioesterase otubain-like	1	84.498	3	ASIEECK(1)K	-0.018379
Niben101Scf01302g03003.1	115	K	sp|Q61LA8|ARF12_CAEBR ADP-ribosylation factor 1-like 2	1	70.056	3	TELHELLK(1)K	-0.25902
Niben101Scf01304g06001.1	275	K	sp|Q84WU2|UBP13_ARATH Ubiquitin carboxyl-terminal hydrolase 13	1	104.22	2	GLK(1)SELEK	-1.0432
Niben101Scf01304g06001.1	369	K	sp|Q84WU2|UBP13_ARATH Ubiquitin carboxyl-terminal hydrolase 13	1	73.834	3	TSGK(1)TSSSTDGDVK	-1.7469
Niben101Scf01304g13012.1	82	K	sp|Q9M0E2|RL282_ARATH 60S ribosomal protein L28-2	1	86.488	4	AVSNQVADNYYRPDLK(1)K	1.6019
Niben101Scf01305g01003.1	116	K	AT2G26150.1 heat shock transcription factor A2 LENGTH=345	1	60.972	3	GQK(1)HLLR	4.0267
Niben101Scf01305g02005.1	516	K	sp|Q4WKB9|CWC22_ASPFU Pre-mRNA-splicing factor cwc22	1	71.066	3	GILHEGEIDK(1)R	0.21165
Niben101Scf01308g03004.1	128	K	sp|Q9TL08|CHLI_NEPOL Magnesium-chelatase subunit ChlI	1	73.887	2	GTGK(1)STTVR	-0.25843
Niben101Scf06347g04035.1	62	K	sp|C1DFM2|DNAJ_AZOVD Chaperone protein DnaJ	0.998918	59.198	3	ATDSDK(0.001)DTK(0.999)VR	0.038791
Niben101Scf02053g01004.1	152	K	sp|A7MNR3|MDH_CROS8 Malate dehydrogenase	1	72.29	3	TLCEGIAK(1)CCPK	-0.090107
Niben101Scf01322g03005.1	271	K	AT1G77210.1 sugar transporter 14 LENGTH=504	1	80.462	3	AIK(1)HPFR	1.1142
Niben101Scf01323g03005.1	331	K	sp|Q67ZE1|HSDD2_ARATH 3beta-hydroxysteroid-dehydrogenase/decarboxylase isoform 2	1	78.324	2	TFSCSK(1)ANDR	-0.51708
Niben101Scf01326g04004.1	16	K	sp|P41098|RL34_TOBAC 60S ribosomal protein L34	1	76.1	3	HSYATK(1)SNK	0.44824
Niben101Scf01326g08023.1	111	K	sp|Q9GKX6|GALM_PIG Aldose 1-epimerase	1	111.61	2	GFSK(1)VVWK	-0.66967
Niben101Scf06172g00021.1	398	K	gb|KEH40157.1| FACT complex subunit SSRP1 [Medicago truncatula]	1	166.29	3	LK(1)TEQEHLFR	-1.5233
Niben101Scf11767g01011.1	163	K	sp|P27522|CB13_SOLLC Chlorophyll a-b binding protein 8, chloroplastic	1	91.812	3	FQDWAK(1)PGSMGK	-0.56531
Niben101Scf11767g01011.1	214	K	sp|P27522|CB13_SOLLC Chlorophyll a-b binding protein 8, chloroplastic	0.996748	59.645	3	LK(0.003)EVK(0.997)NGR	-0.62872
Niben101Scf07984g02016.1	169	K	sp|Q2HJI8|RAB8B_BOVIN Ras-related protein Rab-8B	1	126.07	2	TASTIYK(1)K	-0.17357
Niben101Scf01328g02008.1	703	K	sp|Q9C810|Y1342_ARATH PHD finger protein	1	72.848	2	GGVGK(1)SLTNAV	1.8993
Niben101Scf11384g00024.1	229	K	AT3G51870.1 Mitochondrial substrate carrier family protein LENGTH=381	1	55.084	2	LTTFDTVK(1)R	-0.90919
Niben101Scf01333g00001.1	750	K	sp|O48837|LRKS2_ARATH Receptor like protein kinase S.2	1	56.013	3	VHEFEVQK(1)R	0.28176
Niben101Scf01334g06002.1	13	K	AT5G22580.1 Stress responsive A/B Barrel Domain LENGTH=111	1	79.469	3	HILLAK(1)FK	-0.28608
Niben101Scf01334g06002.1	7	K	AT5G22580.1 Stress responsive A/B Barrel Domain LENGTH=111	1	58.981	3	VK(1)HILLAK	-0.067008
Niben101Scf01671g02002.1	65	K	sp|P0A9P2|DLDH_ECO57 Dihydrolipoyl dehydrogenase	1	91.62	3	AAQLGLK(1)TTCIEK	0.15472
Niben101Scf01671g02002.1	71	K	sp|P0A9P2|DLDH_ECO57 Dihydrolipoyl dehydrogenase	1	130.28	2	TTCIEK(1)R	-0.18988
Niben101Scf01671g02002.1	141	K	sp|P0A9P2|DLDH_ECO57 Dihydrolipoyl dehydrogenase	1	117.89	2	GIEGLFK(1)K	-1.2971
Niben101Scf01671g02002.1	175	K	sp|P0A9P2|DLDH_ECO57 Dihydrolipoyl dehydrogenase	1	89.46	2	GK(1)NIIIATGSDVK	-2.789
Niben101Scf01671g02002.1	144	K	sp|P0A9P2|DLDH_ECO57 Dihydrolipoyl dehydrogenase	1	116.88	2	NK(1)VNYVK	0.37325
Niben101Scf01671g02002.1	196	K	sp|P0A9P2|DLDH_ECO57 Dihydrolipoyl dehydrogenase	1	124.38	2	SLPGLTIDEK(1)R	-0.79767
Niben101Scf01671g02002.1	274	K	sp|P0A9P2|DLDH_ECO57 Dihydrolipoyl dehydrogenase	1	88.768	3	TK(1)VVSVETVGDGVK	0.56637
Niben101Scf01338g03019.1	1103	K	AT3G25690.1 Hydroxyproline-rich glycoprotein family protein LENGTH=1004	1	54.343	3	AVLK(1)HFDWPEGK	-0.87509
Niben101Scf01338g03019.1	997	K	AT3G25690.1 Hydroxyproline-rich glycoprotein family protein LENGTH=1004	1	45.368	3	GGAGGDK(1)VHR	-0.48542
Niben101Scf01338g03019.1	284	K	AT3G25690.1 Hydroxyproline-rich glycoprotein family protein LENGTH=1004	1	104.01	3	NK(1)ELQHEK	1.0793
Niben101Scf09436g05005.1	54	K	sp|Q6LXN1|RS13_METMP 30S ribosomal protein S13	1	49.833	2	ADIDMSK(1)R	-2.0234
Niben101Scf04448g02007.1	94	K	sp|A0RY01|RS13_CENSY 30S ribosomal protein S13	1	101.01	3	DGK(1)FSQVTSNALDMK	-0.24819
Niben101Scf04448g02007.1	106	K	sp|A0RY01|RS13_CENSY 30S ribosomal protein S13	1	139.66	3	FSQVTSNALDMK(1)LR	0.95104
Niben101Scf04448g02007.1	46	K	sp|A0RY01|RS13_CENSY 30S ribosomal protein S13	1	57.047	3	FANIACK(1)K	-0.14454
Niben101Scf04448g02007.1	137	K	sp|A0RY01|RS13_CENSY 30S ribosomal protein S13	1	119.21	3	GQHTK(1)TTGR	-0.41343
Niben101Scf04448g02007.1	144	K	sp|A0RY01|RS13_CENSY 30S ribosomal protein S13	1	59.84	3	RGK(1)TVGVSK	0.88868
Niben101Scf04448g02007.1	23	K	sp|A0RY01|RS13_CENSY 30S ribosomal protein S13	1	92.247	3	VQNTNVDGK(1)QK	-0.3339
Niben101Scf01346g01023.1	24	K	sp|Q9FNP8|RS193_ARATH 40S ribosomal protein S19-3	1	99.442	3	AYATHLK(1)R	-1.133
Niben101Scf04448g02007.1	54	K	sp|A0RY01|RS13_CENSY 30S ribosomal protein S13	1	84.498	3	ADIDMNK(1)R	0.0078132
Niben101Scf01350g03009.1	257	K	AT4G34200.1 D-3-phosphoglycerate dehydrogenase LENGTH=603	1	118.9	3	ILNDETFAK(1)MK	0.012971
Niben101Scf03473g01015.1	271	K	sp|Q5IH81|EIF3I_RABIT Eukaryotic translation initiation factor 3 subunit I	1	55.064	3	FEAK(1)FYDK	-0.86737
Niben101Scf01369g05023.1	122	K	sp|P94915|G3P_MYCAV Glyceraldehyde-3-phosphate dehydrogenase	1	152.06	4	DSPLDVVVVNDSGGVK(1)NASHLLK	0.58258
Niben101Scf01369g05023.1	129	K	sp|P94915|G3P_MYCAV Glyceraldehyde-3-phosphate dehydrogenase	1	131.18	3	NASHLLK(1)YDSMLGTFK	-1.3142
Niben101Scf01369g05023.1	157	K	sp|P94915|G3P_MYCAV Glyceraldehyde-3-phosphate dehydrogenase	1	78.192	3	HIK(1)VVSSR	0.697
Niben101Scf03133g00003.1	154	K	sp|Q5HF86|G3P2_STAAC Glyceraldehyde-3-phosphate dehydrogenase 2	1	140.96	3	IVDNETISVDGK(1)HIK	0.048322
Niben101Scf03133g00003.1	85	K	sp|Q5HF86|G3P2_STAAC Glyceraldehyde-3-phosphate dehydrogenase 2	1	98.04	2	LK(1)VAINGFGR	-0.67057
Niben101Scf03133g00003.1	138	K	sp|Q5HF86|G3P2_STAAC Glyceraldehyde-3-phosphate dehydrogenase 2	1	79.089	3	YDSMLGTFK(1)ADVK	-0.93661
Niben101Scf01371g07009.1	203	K	gb|KEH36144.1| DUF4091 domain protein [Medicago truncatula]	1	89.542	3	VEK(1)HQLYR	-0.092351
Niben101Scf08020g01012.1	264	K	sp|Q61171|PRDX2_MOUSE Peroxiredoxin-2	1	68.847	2	GSK(1)EYFASI	0.19023
Niben101Scf08020g01012.1	107	K	sp|Q61171|PRDX2_MOUSE Peroxiredoxin-2	1	103.55	2	LSEYIGK(1)K	0.24694
Niben101Scf08020g01012.1	100	K	sp|Q61171|PRDX2_MOUSE Peroxiredoxin-2	1	80.688	3	VK(1)LSEYIGK	-1.0007
Niben101Scf21202g00009.1	86	K	sp|B9K895|RS17_THENN 30S ribosomal protein S17	1	51.335	3	LAPHPK(1)YK	-0.41716
Niben101Scf04494g00023.1	214	K	sp|B1JH01|GHRB_YERPY Glyoxylate/hydroxypyruvate reductase B	1	137.93	2	FSGK(1)SVGIIGLGR	0.91848
Niben101Scf04494g00023.1	201	K	sp|B1JH01|GHRB_YERPY Glyoxylate/hydroxypyruvate reductase B	1	107.06	2	GLWK(1)SGDFK	0.99865
Niben101Scf04494g00023.1	210	K	sp|B1JH01|GHRB_YERPY Glyoxylate/hydroxypyruvate reductase B	1	82.008	2	LTSK(1)FSGK	0.12428
Niben101Scf01374g03036.1	3	K	sp|Q8LEM8|RL373_ARATH 60S ribosomal protein L37-3	1	95.618	2	GK(1)GTGSFGK	-0.0097029
Niben101Scf01374g03036.1	10	K	sp|Q8LEM8|RL373_ARATH 60S ribosomal protein L37-3	1	111.06	2	GTGSFGK(1)R	0.78784
Niben101Scf01374g03036.1	46	K	sp|Q8LEM8|RL373_ARATH 60S ribosomal protein L37-3	1	116.24	3	K(1)YNWSEK(1)ALR	-0.16014
Niben101Scf01374g03036.1	52	K	sp|Q8LEM8|RL373_ARATH 60S ribosomal protein L37-3	1	116.24	2	YNWSEK(1)ALR	-0.36685
Niben101Scf01374g03036.1	14	K	sp|Q8LEM8|RL373_ARATH 60S ribosomal protein L37-3	1	137.95	3	NK(1)THTLCVR	-0.33933
Niben101Scf01374g03036.1	31	K	sp|Q8LEM8|RL373_ARATH 60S ribosomal protein L37-3	1	103.55	3	SFHLQK(1)SR	0.12326
Niben101Scf01374g15012.1	178	K	sp|P27061|PPA1_SOLLC Acid phosphatase 1	1	95.236	3	GVNDTGSSVMYK(1)SGK	-1.0146
Niben101Scf01374g15012.1	141	K	sp|P27061|PPA1_SOLLC Acid phosphatase 1	1	51.463	3	PVFITGTK(1)EEFR	0.61924
Niben101Scf28925g00001.1	46	K	sp|Q9SUT9|RTNLB_ARATH Reticulon-like protein B2	1	49.3	3	ISPVEAVK(1)AK	-0.91951
Niben101Scf01375g06006.1	369	K	sp|Q0JL44|SGT1_ORYSJ Protein SGT1 homolog	1	132.84	3	KVEGSPPDGMELK(1)K	-0.73214
Niben101Scf01376g04029.1	27	K	sp|O64517|MCA4_ARATH Metacaspase-4	1	104.01	2	GCINDVK(1)R	-0.25473
Niben101Scf01376g04029.1	275	K	sp|O64517|MCA4_ARATH Metacaspase-4	1	67.881	3	VIFNK(1)LQHGK	0.035529
Niben101Scf01377g02001.1	154	K	AT4G32520.1 serine hydroxymethyltransferase 3 LENGTH=529	1	58.699	2	YSEGLPGK(1)R	-0.23001
Niben101Scf01379g00004.1	335	K	sp|Q14591|ZN271_HUMAN Zinc finger protein 271	1	43.308	3	MYMCNRCNK(1)K	4.2869
Niben101Scf01382g01004.1	588	K	sp|Q76E23|IF4G_ARATH Eukaryotic translation initiation factor 4G	1	106.2	2	SNPDELK(1)R	0.56838
Niben101Scf01382g03002.1	183	K	AT4G30690.1 Translation initiation factor 3 protein LENGTH=281	1	57.811	3	AAQK(1)FLK	0.028036
Niben101Scf01382g04008.1	95	K	sp|P40339|RFC4_YEAST Replication factor C subunit 4	0.999685	120.11	3	AQNAGGSSSVNEKPPAAK(1)R	0.25007
Niben101Scf01382g04008.1	75	K	sp|P40339|RFC4_YEAST Replication factor C subunit 4	1	51.445	2	VEEVSAK(1)R	0.81599
Niben101Scf01382g05008.1	387	K	sp|Q9LX65|VATH_ARATH V-type proton ATPase subunit H	1	73.573	3	IIVNDLK(1)AK	-0.9803
Niben101Scf01382g05008.1	336	K	sp|Q9LX65|VATH_ARATH V-type proton ATPase subunit H	1	86.898	2	LSSFDK(1)YK	2.0092
Niben101Scf01392g01024.1	54	K	sp|Q9W4D2|RNP4F_DROME RNA-binding protein 4F	1	70.563	3	IQPVSLPPIAGK(1)R	-0.071625
Niben101Scf01393g01005.1	68	K	sp|P48724|IF5_PHAVU Eukaryotic translation initiation factor 5	1	49.593	3	YFGCELGAQSK(1)FDEK	0.48658
Niben101Scf01395g03012.1	58	K	AT1G30760.1 FAD-binding Berberine family protein LENGTH=534	1	55.902	3	K(1)HGVQIR	0.16132
Niben101Scf01396g05008.1	196	K	ref|NP_001053188.1| product [Oryza sativa Japonica Group]	1	85.533	2	ATNK(1)NLLK	-0.13208
Niben101Scf01396g05008.1	310	K	ref|NP_001053188.1| product [Oryza sativa Japonica Group]	1	40.015	3	DTLK(1)VPYESK	-1.7753
Niben101Scf01396g05008.1	316	K	ref|NP_001053188.1| product [Oryza sativa Japonica Group]	1	72.928	2	VPYESK(1)GK	-0.17399
Niben101Scf01396g06004.1	407	K	sp|Q5RE95|WDR5B_PONAB WD repeat-containing protein 5B	1	61.942	3	DK(1)FNLGQQGLGDQNNVLGR	0.75996
Niben101Scf08341g01001.1	145	K	sp|Q9VUN3|RANL_DROME GTP-binding nuclear protein Ran-like	0.781174	108.66	3	K(0.219)K(0.781)NLQYYEISAK	-0.39127
Niben101Scf08341g01001.1	102	K	sp|Q9VUN3|RANL_DROME GTP-binding nuclear protein Ran-like	1	91.123	3	LTYK(1)NVPTWHR	-0.040589
Niben101Scf08341g01001.1	26	K	sp|Q9VUN3|RANL_DROME GTP-binding nuclear protein Ran-like	1	71.08	3	LVIVGDGGTGK(1)TTFVK	-0.99511
Niben101Scf08341g01001.1	126	K	sp|Q9VUN3|RANL_DROME GTP-binding nuclear protein Ran-like	1	182.49	3	VCENIPIVLCGNK(1)VDVK	-2.0475
Niben101Scf04028g02002.1	52	K	sp|P46290|RL31_NICGU 60S ribosomal protein L31	1	73.573	2	AMGTK(1)DVR	-0.66485
Niben101Scf04028g02002.1	39	K	sp|P46290|RL31_NICGU 60S ribosomal protein L31	1	96.82	2	K(1)APTAIK(1)EIR	-0.65486
Niben101Scf04028g02002.1	23	K	sp|P46290|RL31_NICGU 60S ribosomal protein L31	1	128.28	3	EYTINLHK(1)R	-1.9856
Niben101Scf04028g02002.1	33	K	sp|P46290|RL31_NICGU 60S ribosomal protein L31	1	96.82	2	K(1)APTAIK(1)EIR	-0.65486
Niben101Scf04028g02002.1	31	K	sp|P46290|RL31_NICGU 60S ribosomal protein L31	1	93.162	3	LHSCTFK(1)K	0.040397
Niben101Scf01399g00012.1	175	K	sp|A9IYW8|ATPG_BART1 ATP synthase gamma chain	1	69.352	3	ALGIEYTIISVGK(1)K	0.80741
Niben101Scf01399g00012.1	152	K	sp|A9IYW8|ATPG_BART1 ATP synthase gamma chain	1	199.82	2	GLCGGFNNYLIK(1)K	-1.7747
Niben101Scf01399g00012.1	68	K	sp|A9IYW8|ATPG_BART1 ATP synthase gamma chain	1	99.688	3	IDSVK(1)NTQK	-0.045738
Niben101Scf01399g00012.1	305	K	sp|A9IYW8|ATPG_BART1 ATP synthase gamma chain	1	197.47	3	MSAMSAATDNASELK(1)K	-0.85659
Niben101Scf06280g02016.1	259	K	sp|O64740|SC13B_ARATH Protein transport protein SEC13 homolog B	1	83.647	2	DFK(1)TPVWR	0.14718
Niben101Scf04368g00007.1	391	K	sp|Q9STF0|LRKS3_ARATH Receptor like protein kinase S.3	1	62.104	3	K(1)HGDAAFR	-1.1228
Niben101Scf01406g03019.1	132	K	sp|B7VKW7|F16PA_VIBTL Fructose-1,6-bisphosphatase class 1	1	97.69	3	AGISNLTGVQGAVNIQGEDQK(1)K	0.56786
Niben101Scf01504g02002.1	710	K	AT1G18160.1 Protein kinase superfamily protein LENGTH=992	1	83.623	2	GSDVAIK(1)R	1.3293
Niben101Scf11123g00026.1	140	K	sp|P51297|SECY_PORPU Protein translocase subunit SecY	1	94.309	2	GPLPGK(1)FLK	-2.3074
Niben101Scf03194g00008.1	22	K	sp|Q9STT2|VPS29_ARATH Vacuolar protein sorting-associated protein 29	1	82.417	2	AADLPAK(1)FK	0.088835
Niben101Scf03194g00008.1	74	K	sp|Q9STT2|VPS29_ARATH Vacuolar protein sorting-associated protein 29	1	79.467	4	GEYDEETRYPETK(1)TLTIGQFK	-0.74313
Niben101Scf02014g00008.1	285	K	sp|Q9DC48|PRP17_MOUSE Pre-mRNA-processing factor 17	1	48.948	3	AANDHCFIPK(1)R	1.2586
Niben101Scf01413g01011.1	245	K	ref|WP_030609432.1| NADPH:quinone oxidoreductase [Streptomyces achromogenes]	1	74.133	3	EVEK(1)NVWPAIAAGK	0.47493
Niben101Scf01418g01007.1	7	K	gb|AAR87850.2| fertilization-related kinase 1 [Solanum chacoense]	1	46.129	2	MAEALWK(1)R	0.62377
Niben101Scf01427g01013.1	572	K	sp|O18413|PRS8_DROME 26S protease regulatory subunit 8	1	117.4	2	ELFDK(1)AR	-0.46299
Niben101Scf01427g02007.1	109	K	sp|Q9Y5A7|NUB1_HUMAN NEDD8 ultimate buster 1	1	74.464	2	AAATSLSK(1)R	1.1128
Niben101Scf03523g01022.1	153	K	sp|Q9LUQ6|RL192_ARATH 60S ribosomal protein L19-2	1	72.891	3	EK(1)TLSDQFEAR	0.85786
Niben101Scf03523g01022.1	133	K	sp|Q9LUQ6|RL192_ARATH 60S ribosomal protein L19-2	1	142.43	2	VK(1)GNVFK(1)NK	0.0034802
Niben101Scf03523g01022.1	135	K	sp|Q9LUQ6|RL192_ARATH 60S ribosomal protein L19-2	1	141.52	2	GNVFK(1)NK(1)R	-1.6048
Niben101Scf03523g01022.1	80	K	sp|Q9LUQ6|RL192_ARATH 60S ribosomal protein L19-2	1	130.04	3	HSGYGK(1)R	0.56756
Niben101Scf03523g01022.1	43	K	sp|Q9LUQ6|RL192_ARATH 60S ribosomal protein L19-2	1	103.08	3	K(1)LVK(1)DGFIIR	0.37494
Niben101Scf03523g01022.1	46	K	sp|Q9LUQ6|RL192_ARATH 60S ribosomal protein L19-2	1	103.08	3	K(1)LVK(1)DGFIIR	0.37494
Niben101Scf03523g01022.1	53	K	sp|Q9LUQ6|RL192_ARATH 60S ribosomal protein L19-2	1	99.257	3	K(1)PTK(1)IHSR	-0.055497
Niben101Scf03523g01022.1	56	K	sp|Q9LUQ6|RL192_ARATH 60S ribosomal protein L19-2	1	99.257	3	K(1)PTK(1)IHSR	-0.055497
Niben101Scf03523g01022.1	92	K	sp|Q9LUQ6|RL192_ARATH 60S ribosomal protein L19-2	1	133.23	2	LPTK(1)VLWMR	0.14116
Niben101Scf03523g01022.1	128	K	sp|Q9LUQ6|RL192_ARATH 60S ribosomal protein L19-2	1	142.43	2	VK(1)GNVFK(1)NK	0.0034802
Niben101Scf03523g01022.1	5	K	sp|Q9LUQ6|RL192_ARATH 60S ribosomal protein L19-2	1	67.897	2	VSLK(1)LQK	-0.2058
Niben101Scf03523g01022.1	8	K	sp|Q9LUQ6|RL192_ARATH 60S ribosomal protein L19-2	0.999794	40.724	3	VSLKLQK(1)R	1.6804
Niben101Scf07034g08029.1	286	K	sp|Q9SD34|C3H44_ARATH Zinc finger CCCH domain-containing protein 44	1	85.536	3	SIAGK(1)SFDYIEQK	0.064678
Niben101Scf02010g01011.1	423	K	sp|Q9NQW7|XPP1_HUMAN Xaa-Pro aminopeptidase 1	1	73.927	2	AVK(1)NDAELEGMR	-0.57317
Niben101Scf01506g02001.1	37	K	sp|Q41238|LOX16_SOLTU Linoleate 9S-lipoxygenase 6	1	58.981	3	GTVVLMK(1)K	0.71846
Niben101Scf01434g03006.1	359	K	sp|Q41238|LOX16_SOLTU Linoleate 9S-lipoxygenase 6	1	57.973	3	YPTPQVIQEDK(1)TAWR	2.1458
Niben101Scf08843g00001.1	189	K	ref|XP_002509463.1| structural constituent of cell wall, putative [Ricinus communis] gb|EEF50850.1| structural constituent of cell wall, putative [Ricinus communis]	1	82.287	2	VFLAK(1)SPK	-0.15407
Niben101Scf01436g03010.1	172	K	sp|Q5Z1Q5|RS5_NOCFA 30S ribosomal protein S5	1	76.221	3	AIVVVGDK(1)K	0.30125
Niben101Scf01436g03010.1	192	K	sp|Q5Z1Q5|RS5_NOCFA 30S ribosomal protein S5	1	151.22	2	EVIAAVQK(1)SAVNAR	-0.51784
Niben101Scf01436g03010.1	159	K	sp|Q5Z1Q5|RS5_NOCFA 30S ribosomal protein S5	1	75.738	3	GGK(1)QLHFR	0.2713
Niben101Scf01436g03010.1	182	K	sp|Q5Z1Q5|RS5_NOCFA 30S ribosomal protein S5	1	68.536	3	GQVGVGVGK(1)AK	-0.68366
Niben101Scf01436g03010.1	131	K	sp|Q5Z1Q5|RS5_NOCFA 30S ribosomal protein S5	1	94.692	2	TTAFGK(1)TK	0.14516
Niben101Scf01436g04002.1	213	K	sp|Q9SKU1|CLC1_ARATH Clathrin light chain 1	1	93.374	3	EVATIEK(1)K	-0.17855
Niben101Scf01436g04002.1	249	K	sp|Q9SKU1|CLC1_ARATH Clathrin light chain 1	1	62.714	3	HILLK(1)LK	-1.058
Niben101Scf04398g06018.1	468	K	sp|O27123|RPOB2_METTH DNA-directed RNA polymerase subunit B''	1	51.949	3	AHIK(1)HAER	0.22884
Niben101Scf10026g01008.1	134	K	AT5G57440.1 Haloacid dehalogenase-like hydrolase (HAD) superfamily protein LENGTH=240	1	81.642	3	HFDLK(1)TQR	0.36736
Niben101Scf01440g02013.1	31	K	sp|Q9X248|FABG_THEMA 3-oxoacyl-[acyl-carrier-protein] reductase FabG	1	93.162	2	LFLK(1)NGAK	0.59421
Niben101Scf01445g00016.1	159	K	sp|P43157|CYSP_SCHJA Cathepsin B-like cysteine proteinase	1	141.54	2	EAGIVSPVK(1)NQGK	-0.58139
Niben101Scf01445g00016.1	241	K	sp|P43157|CYSP_SCHJA Cathepsin B-like cysteine proteinase	1	85.006	3	NGLCK(1)FSSENVGVK	-0.68423
Niben101Scf02537g04006.1	230	K	ref|XP_003615152.1| 2-dehydro-3-deoxyphosphoheptonate aldolase (3-deoxy-d-arabino-heptulosonate 7-phosphate synthase) [Medicago truncatula] gb|AES98110.1| phospho-2-dehydro-3-deoxyheptonate aldolase [Medicago truncatula]	1	41.542	3	GDNVNGDAFDAK(1)SR	0.18063
Niben101Scf01450g01008.1	40	K	AT1G78290.2 Protein kinase superfamily protein LENGTH=343	1	55.806	4	GHK(1)IDEHVQR	-0.22492
Niben101Scf01450g01008.1	247	K	AT1G78290.2 Protein kinase superfamily protein LENGTH=343	1	83.783	2	IFVADPEK(1)R	-0.092869
Niben101Scf01451g04016.1	172	K	ref|WP_009632881.1| Protein of unknown function (DUF2996) [Synechocystis sp. PCC 7509]	1	59.908	3	HVVFWVEK(1)R	-0.3246
Niben101Scf01451g04016.1	164	K	ref|WP_009632881.1| Protein of unknown function (DUF2996) [Synechocystis sp. PCC 7509]	1	45.207	3	ITAK(1)HVVFWVEK	0.3017
Niben101Scf07631g01011.1	40	K	sp|Q9PKF7|FABG_CHLMU 3-oxoacyl-[acyl-carrier-protein] reductase FabG	1	73.248	4	LFHK(1)HGAK	-0.1631
Niben101Scf01453g06001.1	261	K	sp|Q96520|PER12_ARATH Peroxidase 12	1	104.22	2	SPNK(1)FDNK	0.20652
Niben101Scf16107g00007.1	204	K	sp|Q96520|PER12_ARATH Peroxidase 12	1	95.311	2	TFANNLK(1)R	-0.41128
Niben101Scf02156g09007.1	19	K	sp|Q9ZTW3|VA721_ARATH Vesicle-associated membrane protein 721	1	77.031	4	IELLVDK(1)TENLHHQAQDFR	0.55547
Niben101Scf01459g01006.1	179	K	AT5G17770.1 NADH:cytochrome B5 reductase 1 LENGTH=281	1	89.266	3	AILENPTDK(1)TK	-0.53413
Niben101Scf01459g01006.1	248	K	AT5G17770.1 NADH:cytochrome B5 reductase 1 LENGTH=281	1	40.996	3	EMIQTHCPAPAADIK(1)ILR	-1.9001
Niben101Scf01459g01006.1	61	K	AT5G17770.1 NADH:cytochrome B5 reductase 1 LENGTH=281	1	114.86	3	TQLSHNVAK(1)FR	-1.5479
Niben101Scf01460g02001.1	344	K	AT4G38970.1 fructose-bisphosphate aldolase 2 LENGTH=398	1	232.79	4	ALQNTVLK(1)TWQGRPENVDAAQK	-0.43677
Niben101Scf01460g02001.1	277	K	AT4G38970.1 fructose-bisphosphate aldolase 2 LENGTH=398	1	45.661	3	EK(1)SSPDTIAK	2.5315
Niben101Scf01460g02001.1	78	K	AT4G38970.1 fructose-bisphosphate aldolase 2 LENGTH=398	1	126.71	2	GILAIDESNATCGK(1)R	-0.16118
Niben101Scf05536g01013.1	58	K	AT4G38970.1 fructose-bisphosphate aldolase 2 LENGTH=398	1	96.82	2	TAK(1)TIASPGR	-0.22315
Niben101Scf01460g02001.1	385	K	AT4G38970.1 fructose-bisphosphate aldolase 2 LENGTH=398	1	64.121	3	YSAAGESEEAK(1)K	-0.63879
Niben101Scf01460g04019.1	267	K	sp|A3MYM7|NQRF_ACTP2 Na(+)-translocating NADH-quinone reductase subunit F	1	124.68	3	AK(1)NIFSPQSTGAVLCGQK	-1.109
Niben101Scf01460g04019.1	209	K	sp|A3MYM7|NQRF_ACTP2 Na(+)-translocating NADH-quinone reductase subunit F	1	110.91	2	SLIEAGFSADK(1)R	0.76657
Niben101Scf01460g04019.1	255	K	sp|A3MYM7|NQRF_ACTP2 Na(+)-translocating NADH-quinone reductase subunit F	1	105.28	2	VVPVLSQPDDAWTGK(1)R	0.3888
Niben101Scf01462g02022.1	17	K	sp|Q6XJG8|PSD2B_ARATH 26S proteasome non-ATPase regulatory subunit 2 homolog B	1	47.302	3	K(1)HTGEEATVK	-0.18434
Niben101Scf01462g02022.1	575	K	sp|Q6XJG8|PSD2B_ARATH 26S proteasome non-ATPase regulatory subunit 2 homolog B	1	63.21	3	TFHEK(1)IR	0.84966
Niben101Scf01463g00018.1	189	K	sp|Q9LJX4|PUM5_ARATH Pumilio homolog 5	1	87.083	3	FIQQK(1)LENCSIEEK	-3.5934
Niben101Scf01463g04006.1	398	K	AT3G48050.1 BAH domain ;TFIIS helical bundle-like domain LENGTH=1613	1	70.028	3	QHK(1)NTEIQR	-0.97634
Niben101Scf01463g05007.1	86	K	sp|Q2H080|RM04_CHAGB 54S ribosomal protein L4, mitochondrial	1	67.507	3	IK(1)HVLTER	3.0784
Niben101Scf01464g00001.1	20	K	sp|O49118|H2B_CAPAN Histone H2B	1	73.632	3	KPVAAEEK(1)K	-0.032322
Niben101Scf01464g00001.1	47	K	sp|O49118|H2B_CAPAN Histone H2B	1	46.88	3	LPEAGASGADK(1)K	-0.0097465
Niben101Scf16215g01001.1	70	K	AT4G37040.1 methionine aminopeptidase 1D LENGTH=350	1	72.2	3	NVDELPNTK(1)R	-0.83409
Niben101Scf16215g01001.1	262	K	AT4G37040.1 methionine aminopeptidase 1D LENGTH=350	1	81.017	4	TIHDLADK(1)HR	0.47141
Niben101Scf03538g02003.1	442	K	sp|P43672|UUP_ECOLI ABC transporter ATP-binding protein uup	1	54.199	3	VLFK(1)NANLTIER	4.0353
Niben101Scf01474g01010.1	99	K	AT3G45050.2 unknown protein; FUNCTIONS IN: molecular_function unknown; INVOLVED IN: biological_process unknown; LOCATED IN: chloroplast; EXPRESSED IN: 22 plant structures; EXPRESSED DURING: 13 growth stages; Has 28 Blast hits to 28 proteins in 12 species: Archae - 0; Bacteria - 2; Metazoa - 0; Fungi - 0; Plants - 26; Viruses - 0; Other Eukaryotes - 0 (source: NCBI BLink). LENGTH=158	1	82.75	2	GEGFVLK(1)R	0.9544
Niben101Scf01474g01010.1	114	K	AT3G45050.2 unknown protein; FUNCTIONS IN: molecular_function unknown; INVOLVED IN: biological_process unknown; LOCATED IN: chloroplast; EXPRESSED IN: 22 plant structures; EXPRESSED DURING: 13 growth stages; Has 28 Blast hits to 28 proteins in 12 species: Archae - 0; Bacteria - 2; Metazoa - 0; Fungi - 0; Plants - 26; Viruses - 0; Other Eukaryotes - 0 (source: NCBI BLink). LENGTH=158	1	68.49	2	LMAK(1)NAATR	-0.33462
Niben101Scf01476g00023.1	63	K	sp|P46290|RL31_NICGU 60S ribosomal protein L31	1	51.528	3	LNK(1)HIWSR	-1.2282
Niben101Scf02553g02002.1	189	K	AT3G48730.1 glutamate-1-semialdehyde 2,1-aminomutase 2 LENGTH=472	1	95.205	4	IIK(1)FEGCYHGHADPFLVK	-0.56026
Niben101Scf01478g05007.1	503	K	AT3G48730.1 glutamate-1-semialdehyde 2,1-aminomutase 2 LENGTH=472	1	90.15	2	SDAAK(1)FAK	0.40856
Niben101Scf01478g05007.1	136	K	AT3G48730.1 glutamate-1-semialdehyde 2,1-aminomutase 2 LENGTH=472	1	73.233	3	SEEAFNK(1)AK	-0.20675
Niben101Scf03595g00003.1	156	K	AT3G19960.2 myosin 1 LENGTH=1176	1	41.631	3	MSHQK(1)FAR	-0.74373
Niben101Scf01485g00002.1	175	K	sp|Q503V9|ENDUB_DANRE Poly(U)-specific endoribonuclease-B	1	58.172	3	DYQIDCGEGK(1)K	0.54026
Niben101Scf01485g00002.1	264	K	sp|Q503V9|ENDUB_DANRE Poly(U)-specific endoribonuclease-B	1	65.879	3	VVSGDYEEFK(1)R	-0.79557
Niben101Scf01486g04012.1	237	K	AT2G37180.1 Aquaporin-like superfamily protein LENGTH=285	1	68.463	3	SFGAAVIYNK(1)EK	-1.1201
Niben101Scf01486g04012.1	3	K	AT2G37180.1 Aquaporin-like superfamily protein LENGTH=285	1	71.08	4	SK(1)DVIEEGQTHQHGK	1.3297
Niben101Scf18396g00002.1	88	K	sp|A6UWV8|RS5_META3 30S ribosomal protein S5	1	51.252	3	DEVMK(1)IMPVQK	-2.3455
Niben101Scf18396g00002.1	211	K	sp|A6UWV8|RS5_META3 30S ribosomal protein S5	1	168.98	2	GSTK(1)TLGNFVK	1.0723
Niben101Scf18396g00002.1	45	K	sp|A6UWV8|RS5_META3 30S ribosomal protein S5	1	83.309	2	WVPVTK(1)LGR	-1.147
Niben101Scf07457g00004.1	425	K	sp|Q647I9|NALP5_BOVIN NACHT, LRR and PYD domains-containing protein 5	1	94.122	3	ALAEVLK(1)FHGNVK	0.89513
Niben101Scf07457g00004.1	244	K	sp|Q647I9|NALP5_BOVIN NACHT, LRR and PYD domains-containing protein 5	1	68.657	2	GLEGNK(1)SLR	-0.23641
Niben101Scf07457g00004.1	37	K	sp|Q647I9|NALP5_BOVIN NACHT, LRR and PYD domains-containing protein 5	1	50.897	3	TSAEESK(1)STEGVK	1.8205
Niben101Scf01494g08004.1	78	K	AT1G23750.1 Nucleic acid-binding, OB-fold-like protein LENGTH=137	1	66.299	2	AK(1)VDMFK	-1.7403
Niben101Scf01497g03008.1	218	K	sp|P45739|CATA_HELAN Catalase	1	87.258	2	AGK(1)STYVK	-0.4133
Niben101Scf01497g03008.1	424	K	sp|P45739|CATA_HELAN Catalase	1	97.565	3	CVIQK(1)ENNFK	0.095112
Niben101Scf01497g03008.1	429	K	sp|P45739|CATA_HELAN Catalase	1	135.1	2	ENNFK(1)QPGDR	0.43799
Niben101Scf01497g03008.1	227	K	sp|P45739|CATA_HELAN Catalase	1	60.102	3	FHWK(1)PTCGVK	-0.68305
Niben101Scf01497g03008.1	233	K	sp|P45739|CATA_HELAN Catalase	0.99993	123.55	4	FHWKPTCGVK(1)SLLEDEAAR	-1.5236
Niben101Scf01497g03008.1	481	K	sp|P45739|CATA_HELAN Catalase	1	69.276	2	SLGQK(1)LASR	-2.1074
Niben101Scf01497g03008.1	416	K	sp|P45739|CATA_HELAN Catalase	1	140.45	2	YPIPSTMCTGK(1)R	-0.20365
Niben101Scf04992g01013.1	140	K	sp|Q5R5W8|GBB1_PONAB Guanine nucleotide-binding protein G(I)/G(S)/G(T) subunit beta-1	1	65.313	3	HLAEVK(1)R	-0.56511
Niben101Scf10213g00017.1	116	K	sp|Q9LIC2|TMN7_ARATH Transmembrane 9 superfamily member 7	1	76.228	3	LDAESAK(1)NFK	-2.9249
Niben101Scf01505g00005.1	245	K	sp|Q9LIC2|TMN7_ARATH Transmembrane 9 superfamily member 7	1	107.65	3	NPQVSTCNENTK(1)K	0.22095
Niben101Scf01506g02001.1	332	K	sp|Q41238|LOX16_SOLTU Linoleate 9S-lipoxygenase 6	1	86.898	4	LPDHHLNK(1)LR	-0.24053
Niben101Scf01511g01006.1	258	K	sp|Q2TA14|PCP_BOVIN Lysosomal Pro-X carboxypeptidase	1	45.829	3	HEEGLTK(1)VSK	-0.14521
Niben101Scf01511g02020.1	76	K	AT5G58070.1 temperature-induced lipocalin LENGTH=186	1	66.056	3	ANPK(1)SDEAK	0.68932
Niben101Scf01511g02020.1	34	K	AT5G58070.1 temperature-induced lipocalin LENGTH=186	1	92.866	2	NQPK(1)NGVNTR	-0.68978
Niben101Scf01511g02020.1	143	K	AT5G58070.1 temperature-induced lipocalin LENGTH=186	1	79.148	3	YNMLIEK(1)AK	-0.21972
Niben101Scf01512g06008.1	57	K	sp|Q2P0V6|NUOB_XANOM NADH-quinone oxidoreductase subunit B	1	99.407	3	APPPSTSSPAGISK(1)TAEYVISK	0.48775
Niben101Scf11253g00004.1	8	K	sp|Q63347|PRS7_RAT 26S protease regulatory subunit 7	1	43.297	2	ASADVEK(1)SR	1.5819
Niben101Scf11253g00004.1	408	K	sp|Q63347|PRS7_RAT 26S protease regulatory subunit 7	1	68.536	2	ETEK(1)NMSLR	-0.3556
Niben101Scf11253g00004.1	341	K	sp|Q63347|PRS7_RAT 26S protease regulatory subunit 7	1	86.276	3	LDILK(1)IHSR	-0.48278
Niben101Scf11253g00004.1	48	K	sp|Q63347|PRS7_RAT 26S protease regulatory subunit 7	1	118.5	3	QK(1)THNLNR	2.0436
Niben101Scf11253g00004.1	232	K	sp|Q63347|PRS7_RAT 26S protease regulatory subunit 7	1	87.429	3	VSGSELVQK(1)YIGEGSR	-0.41765
Niben101Scf01520g08010.1	95	K	ref|WP_029077665.1| alkyl hydroperoxide reductase [Bradyrhizobium sp. th.b2]	1	93.162	2	NNIDK(1)FK	0.078332
Niben101Scf01520g08010.1	53	K	ref|WP_029077665.1| alkyl hydroperoxide reductase [Bradyrhizobium sp. th.b2]	1	44.045	3	SWDEGVSSK(1)FSTTPLK	-2.608
Niben101Scf03671g00015.1	293	K	AT4G39210.1 Glucose-1-phosphate adenylyltransferase family protein LENGTH=521	1	57.788	3	AMAVDTSVLGLSPEEAK(1)K	1.6381
Niben101Scf03671g00015.1	473	K	AT4G39210.1 Glucose-1-phosphate adenylyltransferase family protein LENGTH=521	1	100.88	2	ECIIDK(1)NAR	0.030579
Niben101Scf03671g00015.1	105	K	AT4G39210.1 Glucose-1-phosphate adenylyltransferase family protein LENGTH=521	1	138.33	2	LFPLTK(1)R	-1.1599
Niben101Scf05391g03013.1	344	K	sp|P29463|TPT_SOLTU Triose phosphate/phosphate translocator, chloroplastic	1	211.77	2	VAPLTHAVGNVLK(1)R	-0.96446
Niben101Scf01521g16018.1	129	K	ref|WP_025946871.1| MULTISPECIES: ribonuclease P [Prochlorococcus]	1	57.55	3	SDFSYK(1)VVK	-2.0092
Niben101Scf04122g06005.1	288	K	AT4G21490.1 NAD(P)H dehydrogenase B3 LENGTH=580	1	97.633	3	ITAFAEEK(1)FQR	-0.92242
Niben101Scf01534g00002.1	86	K	sp|O43396|TXNL1_HUMAN Thioredoxin-like protein 1	1	53.237	3	GPEEEGPK(1)TVK	-1.3362
Niben101Scf01534g00018.1	217	K	AT2G01290.1 ribose-5-phosphate isomerase 2 LENGTH=265	1	133.23	2	AEGVDAK(1)LR	0.37876
Niben101Scf01534g00018.1	65	K	AT2G01290.1 ribose-5-phosphate isomerase 2 LENGTH=265	1	102.4	3	LAADK(1)AVEYVK	0.33002
Niben101Scf01534g02014.1	58	K	Unknown protein	1	70.942	3	DVEK(1)GEITSK	-1.8699
Niben101Scf01534g02024.1	135	K	sp|Q9ZVJ6|ANXD4_ARATH Annexin D4	1	47.712	3	VNDDLAK(1)SEAK	-0.34839
Niben101Scf01538g00028.1	323	K	sp|O83615|RS2_TREPA 30S ribosomal protein S2	1	45.68	3	VLEK(1)HPNK	0.55775
Niben101Scf01538g01009.1	116	K	AT1G17580.1 myosin 1 LENGTH=1520	1	43.272	3	ALEDSLCK(1)R	-1.5233
Niben101Scf01538g01009.1	550	K	AT1G17580.1 myosin 1 LENGTH=1520	1	76.17	3	LDFEK(1)HLR	0.26913
Niben101Scf01538g01009.1	381	K	AT1G17580.1 myosin 1 LENGTH=1520	1	52.705	3	TEVLAHAAK(1)R	-1.5296
Niben101Scf04318g01016.1	42	K	sp|P12062|CB26_PETSP Chlorophyll a-b binding protein 37, chloroplastic	1	179.46	3	TVK(1)SAPQSIWYGEDRPK	-0.58881
Niben101Scf01550g01003.1	80	K	sp|Q94A65|STR14_ARATH Rhodanese-like domain-containing protein 14, chloroplastic	1	100.39	2	AYLLEK(1)R	-0.93032
Niben101Scf01552g05010.1	12	K	sp|Q6YW46|EF1G2_ORYSJ Elongation factor 1-gamma 2	1	43.548	3	ALVLHSGSNNK(1)NALK	0.28648
Niben101Scf10540g00002.1	230	K	sp|Q6YW46|EF1G2_ORYSJ Elongation factor 1-gamma 2	0.997075	72.928	3	EPAK(0.003)PK(0.997)AK	-0.12596
Niben101Scf10540g00002.1	256	K	sp|Q6YW46|EF1G2_ORYSJ Elongation factor 1-gamma 2	0.996339	112.42	3	FEEEEEAPK(0.004)PK(0.996)AK	0.39076
Niben101Scf10540g00002.1	282	K	sp|Q6YW46|EF1G2_ORYSJ Elongation factor 1-gamma 2	1	197.73	2	LYSNTK(1)TNFR	-0.73434
Niben101Scf10540g00002.1	275	K	sp|Q6YW46|EF1G2_ORYSJ Elongation factor 1-gamma 2	1	51.113	2	MILDEWK(1)R	-0.60848
Niben101Scf01552g05010.1	32	K	sp|Q6YW46|EF1G2_ORYSJ Elongation factor 1-gamma 2	1	77.372	3	VELTK(1)NFEMGVSNK	2.2318
Niben101Scf01552g05010.1	135	K	sp|Q6YW46|EF1G2_ORYSJ Elongation factor 1-gamma 2	1	193.51	3	VFIPPAEEAAVAALK(1)R	-0.039576
Niben101Scf10540g00002.1	381	K	sp|Q6YW46|EF1G2_ORYSJ Elongation factor 1-gamma 2	1	96.367	2	VK(1)GLWLFR	-0.028078
Niben101Scf10540g00002.1	177	K	sp|Q6YW46|EF1G2_ORYSJ Elongation factor 1-gamma 2	1	50.108	3	YIMTK(1)SFTK	-0.54426
Niben101Scf01552g05013.1	177	K	sp|Q6YW46|EF1G2_ORYSJ Elongation factor 1-gamma 2	1	111.22	4	MIMTK(1)SFTEEFPHVER	-2.0831
Niben101Scf10540g00002.1	41	K	sp|Q6YW46|EF1G2_ORYSJ Elongation factor 1-gamma 2	1	45.438	3	NFEMGVSNK(1)TPEFIK	-1.5119
Niben101Scf10540g00002.1	32	K	sp|Q6YW46|EF1G2_ORYSJ Elongation factor 1-gamma 2	1	74.789	3	VELAK(1)NFEMGVSNK	0.012106
Niben101Scf16082g00007.1	364	K	sp|Q40412|ABA2_NICPL Zeaxanthin epoxidase, chloroplastic	1	125.67	3	DIYDRPPTFNWGK(1)GR	-0.98215
Niben101Scf01556g01007.1	78	K	sp|P19595|UGPA_SOLTU UTP--glucose-1-phosphate uridylyltransferase	1	46.318	3	MEIIPNPK(1)EVDGVK	-0.46973
Niben101Scf01556g01007.1	158	K	sp|P19595|UGPA_SOLTU UTP--glucose-1-phosphate uridylyltransferase	1	133.86	3	SNPSNPAIELGPEFK(1)K	-0.71736
Niben101Scf01556g01007.1	202	K	sp|P19595|UGPA_SOLTU UTP--glucose-1-phosphate uridylyltransferase	1	73.499	3	VTVAAK(1)SGVK	1.8723
Niben101Scf03973g01004.1	290	K	sp|Q8LPL6|AP2A1_ARATH AP-2 complex subunit alpha-1	1	115.33	3	ILMGTDVVK(1)NVNK	0.38803
Niben101Scf03973g01001.1	248	K	sp|Q48HZ1|ARNA_PSE14 Bifunctional polymyxin resistance protein ArnA	1	50.305	3	REPLK(1)LVDGGESQR	-0.17009
Niben101Scf02252g01033.1	130	K	sp|A8A2C2|ARNA_ECOHS Bifunctional polymyxin resistance protein ArnA	1	83.998	2	YCSENGK(1)R	0.0065139
Niben101Scf01568g01024.1	57	K	sp|Q089P5|RS17_SHEFN 30S ribosomal protein S17	1	79.659	3	EAIEGTYIDK(1)K	-0.28343
Niben101Scf02220g06001.1	20	K	sp|Q089P5|RS17_SHEFN 30S ribosomal protein S17	1	58.63	3	QPGVFLSSK(1)K	0.28709
Niben101Scf02220g06001.1	44	K	sp|Q089P5|RS17_SHEFN 30S ribosomal protein S17	1	91.123	2	SIGLGFK(1)TPR	-1.0845
Niben101Scf02220g06001.1	150	K	sp|Q089P5|RS17_SHEFN 30S ribosomal protein S17	1	84.31	3	VIPAGSAGGGK(1)K	-0.76892
Niben101Scf05146g03009.1	141	K	sp|B9SXY8|CSPLE_RICCO CASP-like protein 4D1	1	68.536	2	TESK(1)K(1)FFDR	-0.54963
Niben101Scf05146g03009.1	142	K	sp|B9SXY8|CSPLE_RICCO CASP-like protein 4D1	1	68.536	2	TESK(1)K(1)FFDR	-0.54963
Niben101Scf01576g01001.1	740	K	AT5G45560.1 Pleckstrin homology (PH) domain-containing protein / lipid-binding START domain-containing protein LENGTH=719	1	50.354	2	VK(1)VDSAVPLEG	0.50147
Niben101Scf01577g01017.1	274	K	sp|P21873|ODPA_GEOSE Pyruvate dehydrogenase E1 component subunit alpha	1	98.882	3	EHALK(1)NGPIILEMDTYR	-0.27234
Niben101Scf01577g01017.1	338	K	sp|P21873|ODPA_GEOSE Pyruvate dehydrogenase E1 component subunit alpha	0.999943	61.765	3	ELKDIEK(1)EK	0.038442
Niben101Scf01577g01017.1	269	K	sp|P21873|ODPA_GEOSE Pyruvate dehydrogenase E1 component subunit alpha	1	46.462	3	FAK(1)EHALK	2.2091
Niben101Scf01577g01017.1	80	K	sp|P21873|ODPA_GEOSE Pyruvate dehydrogenase E1 component subunit alpha	1	94.767	3	MEIAADSLYK(1)AK	1.7625
Niben101Scf01577g01017.1	266	K	sp|P21873|ODPA_GEOSE Pyruvate dehydrogenase E1 component subunit alpha	1	85.212	2	QACK(1)FAK	-0.70451
Niben101Scf01578g01006.1	519	K	AT3G19870.1 unknown protein; Has 84 Blast hits to 64 proteins in 35 species: Archae - 0; Bacteria - 0; Metazoa - 31; Fungi - 0; Plants - 24; Viruses - 0; Other Eukaryotes -	1	85.38	3	LLTCQK(1)HR	0.8276
Niben101Scf07252g00007.1	4	K	sp|A7RWP6|EIF3E_NEMVE Eukaryotic translation initiation factor 3 subunit E	1	52.167	2	AAK(1)YDLTPR	-0.61294
Niben101Scf01579g01031.1	156	K	sp|Q14498|RBM39_HUMAN RNA-binding protein 39	1	52.725	3	RQDALAAVK(1)R	-1.0129
Niben101Scf10448g01003.1	385	K	AT4G18030.1 S-adenosyl-L-methionine-dependent methyltransferases superfamily protein LENGTH=621	1	56.548	2	DTDNVWYK(1)K	0.94729
Niben101Scf03065g00008.1	256	K	sp|P60039|RL73_ARATH 60S ribosomal protein L7-3	1	108.46	2	APLGGLK(1)K	0.30586
Niben101Scf03065g00008.1	113	K	sp|P60039|RL73_ARATH 60S ribosomal protein L7-3	1	63.662	3	LK(1)GGFYVDPEAK	-1.2919
Niben101Scf01585g01017.1	37	K	sp|Q9LHP1|RL74_ARATH 60S ribosomal protein L7-4	1	72.2	3	TQELEAAK(1)K	-0.90239
Niben101Scf01587g02020.1	150	K	sp|A6QSQ0|FAL1_AJECN ATP-dependent RNA helicase FAL1	1	78.95	3	K(1)LEHGVQVVSGTPGR	-2.3262
Niben101Scf01591g00022.1	98	K	sp|P46279|RPB7_SOYBN DNA-directed RNA polymerase II subunit RPB7	1	130.31	3	ILK(1)HGVFLR	-0.25077
Niben101Scf01596g12004.1	241	K	sp|Q39817|CALX_SOYBN Calnexin homolog	1	43.308	3	AK(1)IPDPDAK	-1.6537
Niben101Scf01596g12004.1	319	K	sp|Q39817|CALX_SOYBN Calnexin homolog	1	70.089	2	CAEGPGCGEWK(1)R	-0.24447
Niben101Scf01596g12004.1	150	K	sp|Q39817|CALX_SOYBN Calnexin homolog	1	71.176	3	CGATNK(1)VHFILK	-1.1115
Niben101Scf01596g12004.1	156	K	sp|Q39817|CALX_SOYBN Calnexin homolog	1	97.798	4	VHFILK(1)HK	-0.28242
Niben101Scf01596g12004.1	331	K	sp|Q39817|CALX_SOYBN Calnexin homolog	1	84.173	3	GK(1)WHAPLIDNPNYK	-0.90795
Niben101Scf01596g12004.1	406	K	sp|Q39817|CALX_SOYBN Calnexin homolog	0.993255	92.856	3	TAWK(0.007)PK(0.993)FDAEK	0.25382
Niben101Scf01603g00005.1	183	K	sp|Q9DB29|IAH1_MOUSE Isoamyl acetate-hydrolyzing esterase 1 homolog	1	55.314	3	MQETEGWQK(1)K	1.7329
Niben101Scf01606g02018.1	418	K	sp|Q47DJ8|MUTS_DECAR DNA mismatch repair protein MutS	1	66.267	2	DVK(1)NANAEIR	0.63078
Niben101Scf07937g01004.1	177	K	sp|B2UDA1|BIOB_RALPJ Biotin synthase	1	118.5	3	LETLK(1)HVR	1.0754
Niben101Scf07937g01004.1	142	K	sp|B2UDA1|BIOB_RALPJ Biotin synthase	1	80.219	3	QQALELK(1)K	-1.0332
Niben101Scf07629g00002.1	381	K	sp|Q9SIU2|NCBP1_ARATH Nuclear cap-binding protein subunit 1	1	76.679	3	QK(1)HEAELK	0.11567
Niben101Scf01619g00018.1	84	K	sp|F4I096|MED13_ARATH Mediator of RNA polymerase II transcription subunit 13	1	93.325	2	DTSSIIQSK(1)R	-0.11535
Niben101Scf02693g02014.1	316	K	sp|B8BMI1|MCM7_ORYSI DNA replication licensing factor MCM7	1	76.01	3	SLAPEIFGHEDIK(1)K	2.1351
Niben101Scf07984g02015.1	473	K	AT4G39210.1 Glucose-1-phosphate adenylyltransferase family protein LENGTH=521	1	93.649	2	AIIDK(1)NAR	0.18517
Niben101Scf07984g02015.1	462	K	AT4G39210.1 Glucose-1-phosphate adenylyltransferase family protein LENGTH=521	1	44.132	3	GSVPIGIGK(1)NSHIK	1.1151
Niben101Scf07984g02015.1	223	K	AT4G39210.1 Glucose-1-phosphate adenylyltransferase family protein LENGTH=521	1	120.06	3	MDYEK(1)FIQAHR	-0.60828
Niben101Scf02949g14009.1	50	K	sp|P42791|RL182_ARATH 60S ribosomal protein L18-2	1	99.305	2	FNAVILK(1)R	-0.3024
Niben101Scf01628g04009.1	163	K	sp|P42791|RL182_ARATH 60S ribosomal protein L18-2	1	66.826	5	HFGAAPGVPHSHTK(1)PFVR	-1.8904
Niben101Scf02949g14009.1	43	K	sp|P42791|RL182_ARATH 60S ribosomal protein L18-2	1	92.295	2	TGSK(1)FNAVILK	0.86957
Niben101Scf01631g00004.1	181	K	sp|Q9FGF0|PGML1_ARATH Phosphoglycerate mutase-like protein 1	1	86.911	3	EHLGVHWCDK(1)R	-1.5011
Niben101Scf01633g00024.1	266	K	sp|P22413|ENPP1_HUMAN Ectonucleotide pyrophosphatase/phosphodiesterase family member 1	1	44.82	3	TIFIAHGPK(1)FAR	0.28163
Niben101Scf11084g00011.1	32	K	sp|Q9HDW7|ATC2_SCHPO Calcium-transporting ATPase 2	1	70.363	2	DAVSLVK(1)NR	-0.24146
Niben101Scf11084g00011.1	623	K	sp|Q9HDW7|ATC2_SCHPO Calcium-transporting ATPase 2	1	116.88	3	HVLVK(1)NLR	1.0159
Niben101Scf01634g07031.1	580	K	sp|Q9HDW7|ATC2_SCHPO Calcium-transporting ATPase 2	1	83.883	3	VEPFNSAK(1)K	0.23474
Niben101Scf01634g07031.1	160	K	sp|Q9HDW7|ATC2_SCHPO Calcium-transporting ATPase 2	1	47.548	3	VSSNEGVK(1)SSDVPVR	1.3107
Niben101Scf01638g01003.1	33	K	ref|NP_197212.2| Cystatin/monellin superfamily protein [Arabidopsis thaliana] gb|AAX55193.1| hypothetical protein [Arabidopsis thaliana] gb|AAZ52754.1| hypothetical protein [Arabidopsis thaliana] gb|AED92383.1| Cystatin/monellin superfamily protein [Arabidopsis thaliana]	1	47.603	3	K(1)HFPDDGK	0.0078867
Niben101Scf02740g03004.1	79	K	sp|Q5JPI9|MET10_HUMAN Methyltransferase-like protein 10	1	79.346	3	GTLDAIGLHPDGPIK(1)R	1.0423
Niben101Scf01641g01011.1	87	K	sp|Q72GU1|ODBA_THET2 2-oxoisovalerate dehydrogenase subunit alpha	1	117.02	2	FIAESSEK(1)R	0.22076
Niben101Scf01641g01011.1	438	K	sp|Q72GU1|ODBA_THET2 2-oxoisovalerate dehydrogenase subunit alpha	1	81.239	3	VPLNLQEQHK(1)FIR	0.86807
Niben101Scf09544g01010.1	324	K	sp|B7J0N5|FTSH_BORBZ ATP-dependent zinc metalloprotease FtsH	1	84.507	3	ILK(1)NEEEFQNK	-0.40517
Niben101Scf01642g01013.1	128	K	sp|Q8WNV7|DHRS4_PIG Dehydrogenase/reductase SDR family member 4	1	44.425	3	GVVAGIK(1)HAAR	0.55225
Niben101Scf02583g02013.1	175	K	sp|Q06721|RCA_ANASC Ribulose bisphosphate carboxylase/oxygenase activase	1	139.73	3	GQGK(1)SFQCELVFR	-0.92776
Niben101Scf05368g03015.1	413	K	sp|Q06721|RCA_ANASC Ribulose bisphosphate carboxylase/oxygenase activase	1	172.91	3	LLEYGNMLVQEQENVK(1)R	-0.27457
Niben101Scf05368g03015.1	307	K	sp|Q06721|RCA_ANASC Ribulose bisphosphate carboxylase/oxygenase activase	1	86.772	2	MEK(1)FYWAPTR	-0.24306
Niben101Scf05368g03015.1	156	K	sp|Q06721|RCA_ANASC Ribulose bisphosphate carboxylase/oxygenase activase	1	168.26	2	NFLK(1)LPNIK	-0.8949
Niben101Scf02583g02013.1	419	K	sp|Q06721|RCA_ANASC Ribulose bisphosphate carboxylase/oxygenase activase	1	52.579	3	VQLADK(1)YLK	-0.89931
Niben101Scf03768g03025.1	501	K	AT5G01560.1 lectin receptor kinase a4.3 LENGTH=691	1	47.574	3	QLAHK(1)NVK	0.14133
Niben101Scf23111g00011.1	46	K	sp|Q8LFH7|RL371_ARATH 60S ribosomal protein L37-1	1	155.48	2	K(1)YNWSVK(1)ALR	0.064654
Niben101Scf23111g00011.1	52	K	sp|Q8LFH7|RL371_ARATH 60S ribosomal protein L37-1	1	155.48	2	K(1)YNWSVK(1)ALR	0.064654
Niben101Scf01661g01020.1	278	K	AT1G73990.1 signal peptide peptidase LENGTH=677	1	105.36	2	YK(1)SAGDQLMR	-0.066971
Niben101Scf18639g00023.1	60	K	AT5G08160.1 serine/threonine protein kinase 3 LENGTH=347	1	97.073	3	EVISDTSNPGLSNK(1)FK	1.7683
Niben101Scf01663g00003.1	627	K	AT5G36740.1 Acyl-CoA N-acyltransferase with RING/FYVE/PHD-type zinc finger protein LENGTH=1179	1	86.772	3	K(1)LGANTEDGK(1)HR	0.035034
Niben101Scf01663g00003.1	636	K	AT5G36740.1 Acyl-CoA N-acyltransferase with RING/FYVE/PHD-type zinc finger protein LENGTH=1179	1	137.78	3	LGANTEDGK(1)HR	0.13099
Niben101Scf01664g02022.1	374	K	AT5G66120.2 3-dehydroquinate synthase, putative LENGTH=442	1	98.048	2	SIMAVDK(1)K	1.6364
Niben101Scf01669g04023.1	36	K	sp|Q22888|IF4E4_CAEEL Eukaryotic translation initiation factor 4E-4	1	58.981	4	AGLHPLK(1)HK	-0.036971
Niben101Scf01669g04023.1	7	K	sp|Q22888|IF4E4_CAEEL Eukaryotic translation initiation factor 4E-4	1	85.212	3	MEVTAEK(1)R	-2.6361
Niben101Scf01669g04023.1	61	K	sp|Q22888|IF4E4_CAEEL Eukaryotic translation initiation factor 4E-4	1	79.492	3	TQTSYEDNIK(1)K	0.56659
Niben101Scf01670g04003.1	120	K	sp|Q5NP36|SYE1_ZYMMO Glutamate--tRNA ligase 1	1	70.412	2	GK(1)SLFMPLR	0.37144
Niben101Scf01670g04003.1	109	K	sp|Q5NP36|SYE1_ZYMMO Glutamate--tRNA ligase 1	1	83.614	3	WVK(1)NFGK	0.25185
Niben101Scf01673g01007.1	150	K	sp|Q3M8C8|SYK_ANAVT Lysine--tRNA ligase	1	124.12	3	FHSGVK(1)R	-0.0071901
Niben101Scf01673g01007.1	163	K	sp|Q3M8C8|SYK_ANAVT Lysine--tRNA ligase	1	111.7	3	RGDIVGITGCPGK(1)SK	0.30534
Niben101Scf01673g01007.1	68	K	sp|Q3M8C8|SYK_ANAVT Lysine--tRNA ligase	1	54.259	4	NPYPHK(1)FEHK	-0.086513
Niben101Scf01676g00026.1	47	K	sp|Q9FJZ9|PER72_ARATH Peroxidase 72	1	117.27	2	AQEIVK(1)SVVAR	1.2854
Niben101Scf01676g00026.1	280	K	sp|Q9FJZ9|PER72_ARATH Peroxidase 72	1	118.52	3	GLLNSDQVLATK(1)SK	-0.13567
Niben101Scf03050g04002.1	40	K	sp|P42743|UBC15_ARATH Ubiquitin-conjugating enzyme 15	1	78.816	3	HK(1)VTDNLQR	-0.10988
Niben101Scf01677g04003.1	296	K	sp|Q928B5|TRXB_LISIN Thioredoxin reductase	1	69.314	2	GVFAAGDVQDK(1)K	-0.10581
Niben101Scf01677g04003.1	233	K	sp|Q928B5|TRXB_LISIN Thioredoxin reductase	1	55.724	3	VK(1)NVVNGEVSDLK	-1.3873
Niben101Scf01681g04005.1	121	K	AT1G74040.1 2-isopropylmalate synthase 1 LENGTH=631	1	92.051	2	FK(1)SVAEK	0.29691
Niben101Scf01681g10001.1	96	K	sp|Q4QRJ7|EIF2A_DANRE Eukaryotic translation initiation factor 2A	1	97.273	3	VPCTSAK(1)FSEDGSK	-0.90482
Niben101Scf01681g13001.1	175	K	sp|Q3J8A0|GPH_NITOC Phosphoglycolate phosphatase	1	71.451	3	WIEDHCLK(1)R	-0.44405
Niben101Scf01685g12005.1	295	K	sp|Q8LDW9|XTH9_ARATH Xyloglucan endotransglucosylase/hydrolase protein 9	1	67.136	5	FPVAPVECQHHQHK(1)HK	-0.72902
Niben101Scf03222g01003.1	78	K	AT2G34160.1 Alba DNA/RNA-binding protein LENGTH=130	1	76.228	3	NNGFAVEK(1)K	-1.5707
Niben101Scf01688g02005.1	85	K	AT3G03590.1 SWIB/MDM2 domain superfamily protein LENGTH=143	1	59.418	3	THNLQNPANK(1)R	-0.89603
Niben101Scf01688g02006.1	423	K	sp|Q8L831|NUDT3_ARATH Nudix hydrolase 3	1	71.98	3	GTSMVMLK(1)NVSEAK	-1.9533
Niben101Scf01688g02006.1	429	K	sp|Q8L831|NUDT3_ARATH Nudix hydrolase 3	1	60.019	3	NVSEAK(1)FK	1.6326
Niben101Scf01688g02006.1	374	K	sp|Q8L831|NUDT3_ARATH Nudix hydrolase 3	1	66.777	3	NLPMDNIYK(1)SENVTAAPIR	4.3237
Niben101Scf01689g00003.1	188	K	ref|XP_007030936.1| Mog1/PsbP/DUF1795-like phot isoform 1 [Theobroma cacao]	1	53.013	2	WNDDGLK(1)LR	1.827
Niben101Scf01693g01003.1	76	K	sp|Q42891|LGUL_SOLLC Lactoylglutathione lyase	1	79.148	2	VLGMSLLK(1)R	0.34164
Niben101Scf01695g00003.1	230	K	sp|Q75LL6|TADA2_ORYSJ Transcriptional adapter ADA2	1	115.04	3	LNSVSITGTTGIK(1)K	-0.87186
Niben101Scf03129g01013.1	223	K	sp|Q02336|ADA2_YEAST Transcriptional adapter 2	1	118.52	3	PK(1)SLK(1)DDGSSLMK	-0.164
Niben101Scf03129g01013.1	226	K	sp|Q02336|ADA2_YEAST Transcriptional adapter 2	1	118.52	3	PK(1)SLK(1)DDGSSLMK	-0.164
Niben101Scf03129g01013.1	172	K	sp|Q02336|ADA2_YEAST Transcriptional adapter 2	1	57.885	3	VEDSHK(1)NGPLGR	-1.6134
Niben101Scf01695g06009.1	433	K	AT4G02930.1 GTP binding Elongation factor Tu family protein LENGTH=454	1	82.279	3	RIEK(1)HWR	1.7518
Niben101Scf01695g06009.1	405	K	AT4G02930.1 GTP binding Elongation factor Tu family protein LENGTH=454	1	166.19	3	VVAVK(1)NVFAK	-0.73917
Niben101Scf01696g05014.1	112	K	sp|Q9NQP4|PFD4_HUMAN Prefoldin subunit 4	1	85.554	3	ESVVSQMAELK(1)K	-0.043811
Niben101Scf01696g06036.1	119	K	sp|Q3L181|PERR_RAUSE Perakine reductase	1	137.95	2	ACCEASLK(1)R	-0.70307
Niben101Scf01696g06036.1	246	K	sp|Q3L181|PERR_RAUSE Perakine reductase	1	95.531	2	LEGIAK(1)K	1.7999
Niben101Scf01697g23018.1	291	K	sp|Q23919|PGM1_DICDI Phosphoglucomutase-1	1	92.187	2	NMVLGK(1)R	-0.94863
Niben101Scf01701g07007.1	135	K	sp|P25792|CYSP_SCHMA Cathepsin B-like cysteine proteinase	1	107.29	2	GVVTK(1)VK	1.1159
Niben101Scf01701g07009.1	15	K	AT1G19730.1 Thioredoxin superfamily protein LENGTH=119	1	93.633	4	AAASEEGQVFGCHK(1)IEEWNEQFQK	-1.8393
Niben101Scf01701g07009.1	113	K	AT1G19730.1 Thioredoxin superfamily protein LENGTH=119	1	142.26	3	KEELQQTIVK(1)HAAPATVTA	0.6259
Niben101Scf01702g02006.1	475	K	sp|Q2HJG5|VPS35_BOVIN Vacuolar protein sorting-associated protein 35	1	61.161	3	K(1)HIMTGGPK	-0.40531
Niben101Scf07036g02001.1	146	K	sp|A9BNG6|DNAJ_DELAS Chaperone protein DnaJ	1	93.098	3	TAPHDQFK(1)R	2.1529
Niben101Scf13150g04023.1	72	K	AT1G34760.1 general regulatory factor 11 LENGTH=255	1	78.884	3	ILSSIEQK(1)EESR	0.23045
Niben101Scf13150g04023.1	53	K	AT1G34760.1 general regulatory factor 11 LENGTH=255	1	102.15	3	NLLSVGYK(1)NVVGSR	0.30229
Niben101Scf01710g01013.1	139	K	AT2G42590.3 general regulatory factor 9 LENGTH=276	1	61.344	3	YLAEFK(1)SGNDK	-0.65634
Niben101Scf01711g00010.1	152	K	sp|Q975I1|RL3_SULTO 50S ribosomal protein L3	1	125.54	2	DINAQLEK(1)MK	-0.070049
Niben101Scf01716g00024.1	343	K	sp|Q9LMM0|GPAT4_ARATH Glycerol-3-phosphate 2-O-acyltransferase 4	1	61.161	2	EADAAMIK(1)K	-0.63633
Niben101Scf01718g01001.1	239	K	sp|A4W577|GHRB_ENT38 Glyoxylate/hydroxypyruvate reductase B	1	115.57	2	ASGEQPVTWK(1)R	-0.21366
Niben101Scf01718g01001.1	46	K	sp|A4W577|GHRB_ENT38 Glyoxylate/hydroxypyruvate reductase B	1	101.54	3	LEICTEK(1)K	0.10377
Niben101Scf01718g01001.1	15	K	sp|A4W577|GHRB_ENT38 Glyoxylate/hydroxypyruvate reductase B	1	90.689	3	PVQIEVWNPNGK(1)YR	-1.726
Niben101Scf01718g01001.1	399	K	sp|A4W577|GHRB_ENT38 Glyoxylate/hydroxypyruvate reductase B	1	63.076	2	TLGLPVSK(1)L	1.0659
Niben101Scf01718g01001.1	270	K	sp|A4W577|GHRB_ENT38 Glyoxylate/hydroxypyruvate reductase B	1	71.066	3	TTYHLVNK(1)ER	-1.1953
Niben101Scf01718g01010.1	3	K	AT2G37180.1 Aquaporin-like superfamily protein LENGTH=285	1	92.38	4	SK(1)DVIEEGQVHQQHGK	-0.3429
Niben101Scf12083g00014.1	322	K	sp|Q9LQR8|PSD3B_ARATH 26S proteasome non-ATPase regulatory subunit 3 homolog B	1	93.096	2	ISLVDVAK(1)K	-1.0047
Niben101Scf12083g00014.1	249	K	sp|Q9LQR8|PSD3B_ARATH 26S proteasome non-ATPase regulatory subunit 3 homolog B	1	65.842	3	TVFMQK(1)GMEK	-1.0859
Niben101Scf01718g06002.1	63	K	sp|Q8H0U4|TNPO1_ARATH Transportin-1	1	85.355	2	AEGK(1)SVDVR	0.15567
Niben101Scf01718g06002.1	76	K	sp|Q8H0U4|TNPO1_ARATH Transportin-1	1	130.44	2	QAAGLLLK(1)NNLR	3.0745
Niben101Scf01719g08010.1	540	K	sp|O34392|YTRE_BACSU ABC transporter ATP-binding protein YtrE	1	105.19	2	NK(1)ALIDELSVPR	0.19955
Niben101Scf06583g03008.1	720	K	sp|O34392|YTRE_BACSU ABC transporter ATP-binding protein YtrE	1	116.04	3	WK(1)HIVAGGTEPLGAAVVR	1.0865
Niben101Scf01735g00005.1	687	K	AT1G37130.1 nitrate reductase 2 LENGTH=917	1	60.064	3	GNFLVHGK(1)QK	-1.9965
Niben101Scf01738g04008.1	49	K	sp|P34120|PSA7_DICDI Proteasome subunit alpha type-7	1	49.3	3	DGVVLVGEK(1)K	-0.37173
Niben101Scf01739g08024.1	230	K	sp|F4JJE0|CCT2_ARATH Choline-phosphate cytidylyltransferase 2	1	82.529	3	IQTVAK(1)HR	1.1628
Niben101Scf01749g01001.1	286	K	ref|WP_009634204.1| outer membrane protein/protective antigen OMA87 [Synechocystis sp. PCC 7509]	1	42.3	3	FLDK(1)TGEPTVEK	-1.1822
Niben101Scf10366g00014.1	262	K	AT5G62790.2 1-deoxy-D-xylulose 5-phosphate reductoisomerase LENGTH=497	1	109.66	2	DLPVEK(1)LK	0.093426
Niben101Scf10366g00014.1	267	K	AT5G62790.2 1-deoxy-D-xylulose 5-phosphate reductoisomerase LENGTH=497	1	62.466	2	EVK(1)VADALK	-2.6688
Niben101Scf10366g00014.1	273	K	AT5G62790.2 1-deoxy-D-xylulose 5-phosphate reductoisomerase LENGTH=497	1	93.348	3	VADALK(1)HPNWNMGK	-0.17663
Niben101Scf10366g00014.1	434	K	AT5G62790.2 1-deoxy-D-xylulose 5-phosphate reductoisomerase LENGTH=497	1	90.263	3	IVELTCAK(1)HR	0.15859
Niben101Scf10366g00014.1	127	K	AT5G62790.2 1-deoxy-D-xylulose 5-phosphate reductoisomerase LENGTH=497	1	82.494	3	TFRPK(1)LVAVR	0.24147
Niben101Scf01775g00008.1	208	K	AT1G57600.1 MBOAT (membrane bound O-acyl transferase) family protein LENGTH=533	1	49.489	3	FDQEK(1)HVQR	-0.44239
Niben101Scf01777g03022.1	473	K	sp|P30925|EF2_SULSO Elongation factor 2	1	114.4	2	DLYVK(1)NVQR	0.037142
Niben101Scf01777g03022.1	361	K	sp|P30925|EF2_SULSO Elongation factor 2	1	62.463	3	ELMGK(1)ALMK	-0.15779
Niben101Scf01777g03022.1	617	K	sp|P30925|EF2_SULSO Elongation factor 2	1	110.54	2	ETVLEK(1)SCR	0.29519
Niben101Scf01777g03022.1	352	K	sp|P30925|EF2_SULSO Elongation factor 2	1	81.92	2	LGVTMK(1)SEEK	1.738
Niben101Scf01777g03022.1	356	K	sp|P30925|EF2_SULSO Elongation factor 2	1	80.231	3	SEEK(1)ELMGK	0.44928
Niben101Scf01777g03022.1	267	K	sp|P30925|EF2_SULSO Elongation factor 2	1	102.33	3	LWGENFFDPATK(1)K	0.63491
Niben101Scf01777g03022.1	244	K	sp|P30925|EF2_SULSO Elongation factor 2	1	108.72	3	MYASK(1)FGVDESK	-0.19007
Niben101Scf01777g03022.1	16	K	sp|P30925|EF2_SULSO Elongation factor 2	1	105.4	3	NIMDYK(1)HNIR	-0.31919
Niben101Scf01777g03022.1	303	K	sp|P30925|EF2_SULSO Elongation factor 2	1	160.84	3	QIINTCMNDQK(1)DK	-0.63056
Niben101Scf01777g03022.1	664	K	sp|P30925|EF2_SULSO Elongation factor 2	1	52.5	3	SK(1)ILSEEFGWDK	-0.91735
Niben101Scf01777g03022.1	484	K	sp|P30925|EF2_SULSO Elongation factor 2	1	120.15	2	TVIWMGK(1)K	-1.0227
Niben101Scf01777g03022.1	542	K	sp|P30925|EF2_SULSO Elongation factor 2	1	66.989	3	VAVQCK(1)LASDLPK	0.28737
Niben101Scf01777g03022.1	454	K	sp|P30925|EF2_SULSO Elongation factor 2	1	63.673	2	VCTGMK(1)VR	-0.92347
Niben101Scf01777g03022.1	448	K	sp|P30925|EF2_SULSO Elongation factor 2	1	133.32	2	VFAGK(1)VCTGMK	0.5823
Niben101Scf01777g03022.1	3	K	sp|P30925|EF2_SULSO Elongation factor 2	1	122.69	2	VK(1)FTAEELR	-0.34883
Niben101Scf01777g03022.1	272	K	sp|P30925|EF2_SULSO Elongation factor 2	1	96.23	3	WTTK(1)STGSATCK	-2.359
Niben101Scf01779g01002.1	137	K	sp|Q9YA64|SYY_AERPE Tyrosine--tRNA ligase	1	53.377	3	CMWK(1)NLSVEESQR	-0.1175
Niben101Scf01779g01002.1	39	K	sp|Q9YA64|SYY_AERPE Tyrosine--tRNA ligase	1	78.113	3	LIDK(1)FGCQR	1.5002
Niben101Scf01779g01002.1	362	K	sp|Q9YA64|SYY_AERPE Tyrosine--tRNA ligase	1	90.15	2	MLTGEVK(1)K	-0.57142
Niben101Scf25021g01016.1	201	K	sp|Q9SQL2|CB24_PEA Chlorophyll a-b binding protein P4, chloroplastic	1	89.301	3	DIENAHDWK(1)LK	2.6398
Niben101Scf05409g00002.1	148	K	ref|WP_006041652.1| peptidase S41 [Synechococcus sp. WH 7805] gb|EAR17961.1| carboxyl-terminal processing protease [Synechococcus sp. WH 7805]	1	73.616	3	AHDIIK(1)R	0.13428
Niben101Scf01785g05008.1	147	K	ref|WP_026721777.1| glycerol dehydrogenase [Fischerella sp. PCC 9431]	1	50.088	3	EFGENVFVGGK(1)NR	-1.7826
Niben101Scf01789g02047.1	322	K	sp|P50455|LEU3_SULTO 3-isopropylmalate dehydrogenase	1	106.67	3	HLELHDK(1)ADR	-0.46178
Niben101Scf32212g00014.1	353	K	sp|Q29068|TCPG_PIG T-complex protein 1 subunit gamma	1	165.42	4	ACGAVIVNRPDELQESDVGTGAGLFEVK(1)K	0.48244
Niben101Scf32212g00014.1	228	K	sp|Q29068|TCPG_PIG T-complex protein 1 subunit gamma	1	72.325	2	DVVAPGK(1)MR	-0.40563
Niben101Scf32212g00014.1	76	K	sp|Q29068|TCPG_PIG T-complex protein 1 subunit gamma	1	119.8	3	ELDLAHPAAK(1)SMIELSR	-0.91562
Niben101Scf32212g00014.1	286	K	sp|Q29068|TCPG_PIG T-complex protein 1 subunit gamma	1	86.772	3	FK(1)PDVVITEK	-1.1296
Niben101Scf32212g00014.1	425	K	sp|Q29068|TCPG_PIG T-complex protein 1 subunit gamma	1	99.5	3	QK(1)SSSIEGIEK	0.18835
Niben101Scf03251g00008.1	336	K	sp|Q40831|TBA1_PELFA Tubulin alpha-1 chain	1	119.25	3	DVNAAVATIK(1)TK	-0.80041
Niben101Scf03251g00008.1	401	K	sp|Q40831|TBA1_PELFA Tubulin alpha-1 chain	1	105.52	2	FDLMYAK(1)R	-0.042046
Niben101Scf03251g00008.1	326	K	sp|Q40831|TBA1_PELFA Tubulin alpha-1 chain	1	118.5	3	GDVVPK(1)DVNAAVATIK	-0.35125
Niben101Scf03251g00008.1	394	K	sp|Q40831|TBA1_PELFA Tubulin alpha-1 chain	1	90.614	3	IDHK(1)FDLMYAK	-0.29797
Niben101Scf03251g00008.1	163	K	sp|Q40831|TBA1_PELFA Tubulin alpha-1 chain	1	78.556	3	LSVDYGK(1)K	-0.1021
Niben101Scf03251g00008.1	96	K	sp|Q40831|TBA1_PELFA Tubulin alpha-1 chain	1	135.12	3	QLFHPEQLISGK(1)EDAANNFAR	-0.85502
Niben101Scf03251g00008.1	60	K	sp|Q40831|TBA1_PELFA Tubulin alpha-1 chain	1	164.18	4	TVGGGDDAFNTFFSETGAGK(1)HVPR	-0.1926
Niben101Scf01797g01008.1	8	K	sp|P49211|RL321_ARATH 60S ribosomal protein L32-1	1	122.74	2	AVPLLNK(1)K	-0.92626
Niben101Scf01797g01008.1	30	K	sp|P49211|RL321_ARATH 60S ribosomal protein L32-1	1	65.157	2	ITVK(1)PSWR	1.1267
Niben101Scf01798g05009.1	169	K	sp|O65570|VILI4_ARATH Villin-4	1	65.842	2	TSTSK(1)TGALR	0.73884
Niben101Scf01798g05009.1	515	K	sp|O65570|VILI4_ARATH Villin-4	1	100.67	2	VAALLK(1)R	-0.13082
Niben101Scf01799g02002.1	151	K	AT5G16710.1 dehydroascorbate reductase 1 LENGTH=258	1	95.502	2	FVAFLK(1)SK	1.4066
Niben101Scf01799g02002.1	87	K	AT5G16710.1 dehydroascorbate reductase 1 LENGTH=258	1	76.064	3	NK(1)PEWFLK	0.0099474
Niben101Scf01799g02002.1	56	K	AT5G16710.1 dehydroascorbate reductase 1 LENGTH=258	1	45.347	3	QSLTTPNK(1)LGDCPFTQR	-0.6952
Niben101Scf04003g04001.1	312	K	AT4G36945.1 PLC-like phosphodiesterases superfamily protein LENGTH=408	1	87.258	3	TCFEAAGK(1)R	-0.50983
Niben101Scf01802g02003.1	428	K	sp|Q9VQX4|PNCB_DROME Nicotinate phosphoribosyltransferase	1	43.761	3	LSEDVSK(1)VSIPCK	-2.2225
Niben101Scf01812g02025.1	524	K	sp|A1KTL3|METE_NEIMF 5-methyltetrahydropteroyltriglutamate--homocysteine methyltransferase	1	56.569	2	CVK(1)PPIIYGDVSR	-0.056033
Niben101Scf01812g02025.1	18	K	sp|A1KTL3|METE_NEIMF 5-methyltetrahydropteroyltriglutamate--homocysteine methyltransferase	1	190.41	3	RELK(1)FALESFWDGK	0.86081
Niben101Scf01812g02025.1	28	K	sp|A1KTL3|METE_NEIMF 5-methyltetrahydropteroyltriglutamate--homocysteine methyltransferase	0.999996	155.1	4	FALESFWDGK(1)SSAEDLKK	0.055289
Niben101Scf01812g02025.1	35	K	sp|A1KTL3|METE_NEIMF 5-methyltetrahydropteroyltriglutamate--homocysteine methyltransferase	1	98.044	2	SSAEDLK(1)K	1.5869
Niben101Scf01812g02025.1	173	K	sp|A1KTL3|METE_NEIMF 5-methyltetrahydropteroyltriglutamate--homocysteine methyltransferase	1	46.89	3	GVEK(1)SFPLLSLLDK	-2.3567
Niben101Scf01812g02025.1	678	K	sp|A1KTL3|METE_NEIMF 5-methyltetrahydropteroyltriglutamate--homocysteine methyltransferase	1	98.105	2	SDEK(1)LLSVFR	-0.8342
Niben101Scf01812g02025.1	319	K	sp|A1KTL3|METE_NEIMF 5-methyltetrahydropteroyltriglutamate--homocysteine methyltransferase	1	61.344	3	SLEGIVGK(1)DK	-0.31511
Niben101Scf01818g00014.1	7	K	sp|O04893|AGLU_SPIOL Alpha-glucosidase	1	80.871	3	FVDK(1)LHQDGQK	0.31075
Niben101Scf01818g05006.1	484	K	sp|Q9CZD3|SYG_MOUSE Glycine--tRNA ligase	1	99.344	3	SSVALVAQEK(1)FSEPR	2.5388
Niben101Scf01854g00029.1	157	K	sp|Q4P7F2|FES1_USTMA Hsp70 nucleotide exchange factor FES1	1	103.08	3	K(1)LDHSEPEIR	1.1281
Niben101Scf02436g00004.1	294	K	sp|Q39639|PLSB_CUCSA Glycerol-3-phosphate acyltransferase, chloroplastic	1	90.15	3	K(1)HMGDDPK	-0.50091
Niben101Scf11361g02004.1	140	K	sp|Q2YDC9|PDCD2_BOVIN Programmed cell death protein 2	1	88.819	3	DQHEQWK(1)R	-0.14686
Niben101Scf01826g07010.1	58	K	sp|Q9SJM0|CALSA_ARATH Callose synthase 10	1	81.547	3	HK(1)VDDIQR	1.0408
Niben101Scf01826g07010.1	384	K	sp|Q9SJM0|CALSA_ARATH Callose synthase 10	1	43.502	3	TGK(1)STFVEHR	0.27915
Niben101Scf02853g02003.1	146	K	sp|Q94K71|GPPL2_ARATH Haloacid dehalogenase-like hydrolase domain-containing protein	1	42.21	4	K(1)QFIAGLHK(1)R	2.892
Niben101Scf02853g02003.1	154	K	sp|Q94K71|GPPL2_ARATH Haloacid dehalogenase-like hydrolase domain-containing protein	1	113.71	3	QFIAGLHK(1)R	-0.79274
Niben101Scf02853g02003.1	131	K	sp|Q94K71|GPPL2_ARATH Haloacid dehalogenase-like hydrolase domain-containing protein	1	83.37	3	MTAYFNK(1)VGWPENAPK	-1.5582
Niben101Scf01834g01011.1	153	K	sp|B0B7R0|DNAJ_CHLT2 Chaperone protein DnaJ	1	51.346	3	NVLCPK(1)CK	1.0654
Niben101Scf01834g01011.1	30	K	sp|B0B7R0|DNAJ_CHLT2 Chaperone protein DnaJ	1	105.52	3	TASPEDLK(1)K	0.01092
Niben101Scf01834g01011.1	141	K	sp|B0B7R0|DNAJ_CHLT2 Chaperone protein DnaJ	1	67.019	3	VSLDDLYNGTSK(1)K	-0.70093
Niben101Scf28230g00019.1	176	K	sp|P24806|XTH24_ARATH Xyloglucan endotransglucosylase/hydrolase protein 24	1	70.134	3	NAESIGVPFPK(1)NQPMR	-0.31058
Niben101Scf01841g03003.1	339	K	sp|Q17QU7|DHR13_BOVIN Dehydrogenase/reductase SDR family member 13	1	64.42	2	AFADK(1)FK	-1.2075
Niben101Scf04327g01005.1	146	K	AT2G21170.1 triosephosphate isomerase LENGTH=315	1	70.197	3	DLGCK(1)WVILGHSER	-1.1758
Niben101Scf01847g02012.1	231	K	AT2G21170.1 triosephosphate isomerase LENGTH=315	1	77.42	3	DWLTK(1)NVSAEVASK	-0.50374
Niben101Scf01847g02012.1	240	K	AT2G21170.1 triosephosphate isomerase LENGTH=315	1	89.231	2	NVSAEVASK(1)TR	0.76379
Niben101Scf16888g00015.1	183	K	AT2G21170.1 triosephosphate isomerase LENGTH=315	1	104.24	3	HVIGENDEFIGK(1)K	0.7292
Niben101Scf01847g03004.1	147	K	sp|P14851|PPIA_CRIGR Peptidyl-prolyl cis-trans isomerase A	1	121.99	3	HVVFGQVVEGYDAIK(1)K	0.42619
Niben101Scf01847g03004.1	98	K	sp|P14851|PPIA_CRIGR Peptidyl-prolyl cis-trans isomerase A	1	154.88	4	K(1)HTGPGVLSMANAGPGTNGSQFFICTAK	-2.796
Niben101Scf01847g03004.1	31	K	sp|P14851|PPIA_CRIGR Peptidyl-prolyl cis-trans isomerase A	1	133.86	3	VVMELFADTVPK(1)TAENFR	-0.72469
Niben101Scf01847g07003.1	1303	K	sp|Q41009|TOC34_PEA Translocase of chloroplast 34	1	50.805	3	DK(1)DHPLGR	-0.3553
Niben101Scf01847g07003.1	834	K	sp|Q41009|TOC34_PEA Translocase of chloroplast 34	1	141.83	3	ILHSVK(1)R	-0.743
Niben101Scf01847g08004.1	186	K	gb|ACM43715.1| phosphatidylinositol-specific phospholipase c [Listeria monocytogenes]	1	81.163	3	TVAELLPK(1)R	0.14875
Niben101Scf01847g08004.1	193	K	gb|ACM43715.1| phosphatidylinositol-specific phospholipase c [Listeria monocytogenes]	1	71.877	2	VICVWK(1)PR	-0.71631
Niben101Scf04327g02015.1	97	K	sp|P17742|PPIA_MOUSE Peptidyl-prolyl cis-trans isomerase A	1	106.62	3	FADENFVK(1)K	-0.325
Niben101Scf04327g02015.1	48	K	sp|P17742|PPIA_MOUSE Peptidyl-prolyl cis-trans isomerase A	1	87.696	2	GVGK(1)SGK	0.67917
Niben101Scf04327g02015.1	147	K	sp|P17742|PPIA_MOUSE Peptidyl-prolyl cis-trans isomerase A	1	109.79	3	HVVFGQVIEGMDVIK(1)K	-0.20747
Niben101Scf01852g04018.1	427	K	sp|P41390|PUR1_SCHPO Amidophosphoribosyltransferase	1	100.39	2	AVLEGK(1)R	-1.278
Niben101Scf03954g01001.1	118	K	AT1G76760.1 thioredoxin Y1 LENGTH=172	1	77.185	2	IQVVK(1)IDSEK	-0.33553
Niben101Scf01892g02015.1	521	K	sp|A0R5C5|GALE_MYCS2 UDP-glucose 4-epimerase	1	52.172	3	EEDTPNFAGSFYSK(1)TK	-3.7978
Niben101Scf01894g02004.1	641	K	sp|Q9FLG1|BXL4_ARATH Beta-D-xylosidase 4	1	59.198	2	ADPK(1)TGFPGR	-0.31327
Niben101Scf01894g02004.1	465	K	sp|Q9FLG1|BXL4_ARATH Beta-D-xylosidase 4	1	70.197	3	NSAGSLPLSPK(1)SIK	0.63422
Niben101Scf01897g04007.1	299	K	AT3G11000.2 DCD (Development and Cell Death) domain protein LENGTH=607	1	47.062	3	IGQETFQK(1)TQTLR	-1.5585
Niben101Scf01905g00009.1	699	K	AT5G35170.1 adenylate kinase family protein LENGTH=588	1	73.632	3	RVDESPGK(1)EK	-0.90081
Niben101Scf01907g00003.1	476	K	sp|Q9FKK7|XYLA_ARATH Xylose isomerase	1	76.073	3	ALEWGEPK(1)VPSGK	1.6094
Niben101Scf01907g00003.1	277	K	sp|Q9FKK7|XYLA_ARATH Xylose isomerase	1	68.657	3	FMEAAVAYK(1)K	2.0012
Niben101Scf15067g04023.1	410	K	sp|P45432|CSN1_ARATH COP9 signalosome complex subunit 1	1	67.548	4	ANLLK(1)HEHILR	1.0234
Niben101Scf01911g15015.1	509	K	sp|P48601|PRS4_DROME 26S protease regulatory subunit 4	1	84.821	3	FEK(1)FGMSPSK	-0.50915
Niben101Scf01911g15015.1	65	K	sp|P48601|PRS4_DROME 26S protease regulatory subunit 4	1	94.692	2	GDTILIK(1)GK	-1.9644
Niben101Scf01911g15015.1	662	K	sp|P48601|PRS4_DROME 26S protease regulatory subunit 4	1	57.55	3	HQIFK(1)ACLR	-0.91052
Niben101Scf01911g15015.1	390	K	sp|P48601|PRS4_DROME 26S protease regulatory subunit 4	1	79.469	3	IHTK(1)NMK	0.21292
Niben101Scf01911g15015.1	319	K	sp|P48601|PRS4_DROME 26S protease regulatory subunit 4	1	48.568	4	REK(1)THGEVER	0.53717
Niben101Scf01911g15015.1	240	K	sp|P48601|PRS4_DROME 26S protease regulatory subunit 4	1	85.676	2	SIGVK(1)PPK	-0.65678
Niben101Scf01911g15015.1	672	K	sp|P48601|PRS4_DROME 26S protease regulatory subunit 4	1	91.961	2	SPLSK(1)DVDLR	-0.088591
Niben101Scf01912g01008.1	122	K	sp|Q8LGG8|USPAL_ARATH Universal stress protein A-like protein	1	144.77	3	EVVCHEVK(1)R	-0.67767
Niben101Scf01912g01008.1	37	K	sp|Q8LGG8|USPAL_ARATH Universal stress protein A-like protein	1	87.476	3	GAFEWTLK(1)K	0.025232
Niben101Scf01912g01008.1	163	K	sp|Q8LGG8|USPAL_ARATH Universal stress protein A-like protein	1	54.259	3	HAECPVVTIK(1)R	-1.0195
Niben101Scf01917g08001.1	130	K	AT1G50320.1 thioredoxin X LENGTH=182	1	125.22	3	ITVVK(1)IDHDANPK	-0.01951
Niben101Scf01918g04015.1	446	K	sp|Q9DC48|PRP17_MOUSE Pre-mRNA-processing factor 17	1	83.226	3	ATCLK(1)FGPDAK	-0.834
Niben101Scf10557g01002.1	21	K	AT3G56240.1 copper chaperone LENGTH=121	1	85.271	3	VGMSCQGCVGAVK(1)R	-1.0311
Niben101Scf29076g00011.1	256	K	sp|P60364|CH601_RHOPA 60 kDa chaperonin 1	1	119.87	3	CELDDPLILIHEK(1)K	-0.83454
Niben101Scf01922g05005.1	376	K	sp|A8LJP9|CH60_DINSH 60 kDa chaperonin	1	55.724	3	DDTVILDGAGEK(1)K	-0.1005
Niben101Scf29076g00011.1	98	K	sp|P60364|CH601_RHOPA 60 kDa chaperonin 1	1	117.79	2	IK(1)NVGASLVK	-1.3014
Niben101Scf29076g00011.1	65	K	sp|P60364|CH601_RHOPA 60 kDa chaperonin 1	1	49.57	2	VTMGPK(1)GR	-0.2277
Niben101Scf03215g00003.1	156	K	AT2G32380.1 Transmembrane protein 97, predicted LENGTH=168	1	101.41	2	TMSIGK(1)R	0.63189
Niben101Scf01927g01013.1	47	K	sp|O22704|CYP5F_ARATH Cytochrome B5-like protein	1	98.233	3	AEVALHNK(1)R	0.47804
Niben101Scf03307g00020.1	275	K	sp|Q46HI6|SYR_PROMT Arginine--tRNA ligase	1	50.222	3	AVVSLQGGEEK(1)YR	0.22162
Niben101Scf03307g00020.1	442	K	sp|Q46HI6|SYR_PROMT Arginine--tRNA ligase	1	76.563	2	LVDLLDEAK(1)SR	1.8917
Niben101Scf03307g00020.1	341	K	sp|Q46HI6|SYR_PROMT Arginine--tRNA ligase	1	83.998	2	VIFIEGK(1)K	-1.5199
Niben101Scf02523g00009.1	80	K	ref|WP_013413882.1| arsenic transporter ATPase [Methanothermus fervidus] ref|YP_004004366.1| arsenite efflux ATP-binding protein arsa [Methanothermus fervidus DSM 2088] gb|ADP77604.1| arsenite efflux ATP-binding protein ArsA [Methanothermus fervidus DSM 2088]	1	132.08	3	GGVGK(1)TSCAASLAVK	-0.7832
Niben101Scf02523g00009.1	292	K	ref|WP_013413882.1| arsenic transporter ATPase [Methanothermus fervidus] ref|YP_004004366.1| arsenite efflux ATP-binding protein arsa [Methanothermus fervidus DSM 2088] gb|ADP77604.1| arsenite efflux ATP-binding protein ArsA [Methanothermus fervidus DSM 2088]	1	98.458	2	LCASLK(1)K	0.35287
Niben101Scf01934g02004.1	88	K	sp|Q01413|E13B_SOLLC Glucan endo-1,3-beta-glucosidase B	1	141.52	2	WWVQK(1)NVK	0.014744
Niben101Scf03905g01016.1	288	K	sp|O93988|ACL1_SORMK ATP-citrate synthase subunit 1	1	89.911	3	SGGEMESAQAK(1)NQALR	-0.56068
Niben101Scf01936g05001.1	241	K	sp|P31826|YDDA_ECOLI Inner membrane ABC transporter ATP-binding protein YddA	1	82.417	4	EDFHIQHK(1)FK	1.6945
Niben101Scf01936g06004.1	97	K	sp|Q9XEE2|ANXD2_ARATH Annexin D2	1	105.46	3	DAYLLNEATK(1)R	-0.37951
Niben101Scf01936g06004.1	170	K	sp|Q9XEE2|ANXD2_ARATH Annexin D2	1	54.259	3	K(1)EANILHEK	0.72799
Niben101Scf01936g06004.1	120	K	sp|Q9XEE2|ANXD2_ARATH Annexin D2	1	68.657	2	SSDDLVK(1)AR	0.10934
Niben101Scf01936g06010.1	131	K	AT4G39860.1 unknown protein; BEST Arabidopsis thaliana protein match is: unknown protein . LENGTH=299	1	100.82	3	TLFGGQITDEEAESLNK(1)R	-1.5708
Niben101Scf02268g00002.1	362	K	AT5G10240.1 asparagine synthetase 3 LENGTH=578	1	104.55	3	APNK(1)EEFHQETCR	-0.91406
Niben101Scf02268g00002.1	131	K	AT5G10240.1 asparagine synthetase 3 LENGTH=578	1	85.622	2	DK(1)SFIAAR	-0.0075076
Niben101Scf02268g00002.1	89	K	AT5G10240.1 asparagine synthetase 3 LENGTH=578	1	134.15	3	LK(1)SHQFR	-0.051097
Niben101Scf02268g00002.1	458	K	AT5G10240.1 asparagine synthetase 3 LENGTH=578	1	82.716	2	YFPK(1)NAAR	-0.95443
Niben101Scf08804g03003.1	362	K	AT1G48480.1 receptor-like kinase 1 LENGTH=655	1	60.301	3	GGESGGGNVVK(1)K	-2.4783
Niben101Scf01942g05024.1	57	K	gb|AGL09506.1| male gametophyte defective 1, partial [Thottea sp. JN-2013]	1	121.9	2	DIFYEVK(1)NK	2.8363
Niben101Scf01942g05024.1	59	K	gb|AGL09506.1| male gametophyte defective 1, partial [Thottea sp. JN-2013]	1	99.732	2	NK(1)LETALGVLR	-0.73211
Niben101Scf01942g05024.1	125	K	gb|AGL09506.1| male gametophyte defective 1, partial [Thottea sp. JN-2013]	1	93.374	2	TYLLK(1)LK	-0.59648
Niben101Scf01943g03007.1	41	K	AT2G31340.1 embryo defective 1381 LENGTH=559	1	52.576	2	GVGK(1)TTLILER	0.24606
Niben101Scf01945g01009.1	117	K	sp|P61992|RS4_PYRAB 30S ribosomal protein S4	1	66.708	3	LQTLVFK(1)TGMAK	0.29958
Niben101Scf01945g01009.1	12	K	sp|P61992|RS4_PYRAB 30S ribosomal protein S4	1	97.431	2	NYGK(1)TFK	-1.3811
Niben101Scf01945g01009.1	23	K	sp|P61992|RS4_PYRAB 30S ribosomal protein S4	1	97.431	3	RPFEK(1)ER	-0.081134
Niben101Scf01948g00002.1	161	K	sp|Q9K192|TRPC_NEIMB Indole-3-glycerol phosphate synthase	1	68.383	3	RPLIVLK(1)K	0.23862
Niben101Scf01948g00005.1	81	K	AT5G50240.1 protein-l-isoaspartate methyltransferase 2 LENGTH=309	1	73.273	2	NK(1)GMIEQLQR	-0.47494
Niben101Scf01948g01001.1	212	K	gb|ADN32810.1| sieve element occlusion a [Solanum phureja]	1	88.136	2	AILEVTK(1)R	-0.68037
Niben101Scf01948g01001.1	642	K	gb|ADN32810.1| sieve element occlusion a [Solanum phureja]	1	100.88	2	AK(1)SQIITK	-1.346
Niben101Scf01950g03015.1	308	K	AT1G67320.3 DNA primase, large subunit family LENGTH=490	1	40.496	4	EDHHLK(1)HGGR	0.4453
Niben101Scf01953g01013.1	112	K	sp|O80944|AKRC8_ARATH Aldo-keto reductase family 4 member C8	1	81.92	3	QVK(1)NDIVIATK	0.2421
Niben101Scf01958g05002.1	246	K	sp|P19595|UGPA_SOLTU UTP--glucose-1-phosphate uridylyltransferase	1	112.16	4	ILNHLIQNK(1)NEYCMEVTPK	-0.069286
Niben101Scf01958g05002.1	256	K	sp|P19595|UGPA_SOLTU UTP--glucose-1-phosphate uridylyltransferase	1	76.378	3	NEYCMEVTPK(1)TLADVK	-1.5741
Niben101Scf01958g05002.1	105	K	sp|P19595|UGPA_SOLTU UTP--glucose-1-phosphate uridylyltransferase	1	184.35	3	LNGGLGTTMGCTGPK(1)SVIEVR	-0.90033
Niben101Scf01962g01006.1	323	K	sp|Q948T6|LGUL_ORYSJ Lactoylglutathione lyase	1	76.478	2	LCGGK(1)ITR	-0.071973
Niben101Scf01962g01006.1	188	K	sp|Q948T6|LGUL_ORYSJ Lactoylglutathione lyase	1	90.15	2	TVELVK(1)AK	-0.10216
Niben101Scf01962g01006.1	113	K	sp|Q948T6|LGUL_ORYSJ Lactoylglutathione lyase	1	96.229	2	VGDLEK(1)TIK	0.20182
Niben101Scf01964g09004.1	68	K	AT1G09310.1 Protein of unknown function, DUF538 LENGTH=179	1	86.794	3	TEHK(1)FEK	0.29665
Niben101Scf01965g00011.1	149	K	sp|Q9UH99|SUN2_HUMAN SUN domain-containing protein 2	1	73.927	3	EIEK(1)HAADGLGR	0.18642
Niben101Scf01968g01006.1	509	K	sp|B5YIK7|ACCA_THEYD Acetyl-coenzyme A carboxylase carboxyl transferase subunit alpha	1	81.656	3	APLPDQPLNK(1)SLQEK	-0.43713
Niben101Scf01968g01006.1	559	K	sp|B5YIK7|ACCA_THEYD Acetyl-coenzyme A carboxylase carboxyl transferase subunit alpha	1	52.867	3	LK(1)TEVNQK	3.5104
Niben101Scf01968g01014.1	566	K	gb|AIE73986.1| Diaminohydroxyphosphoribosylaminopyrimidine deaminase / 5-amino-6-(5-phosphoribosylamino)uracil reductase [Synechocystis sp. PCC 6714]	1	91.658	3	EAFK(1)HMQQNR	-0.84078
Niben101Scf01970g01025.1	355	K	sp|A8FNQ9|HIS1_CAMJ8 ATP phosphoribosyltransferase	1	130.23	2	ALYK(1)SVQQLR	-1.4137
Niben101Scf01971g01006.1	109	K	gb|AIT42208.1| Kunitz-type inhibitor C [Solanum tuberosum]	1	136.57	3	DSLPGMPVK(1)FFTTHPR	0.69071
Niben101Scf01971g01006.1	295	K	gb|AIT42208.1| Kunitz-type inhibitor C [Solanum tuberosum]	1	79.86	3	DSLPGMPVK(1)FVTTHSR	-0.23623
Niben101Scf01971g01006.1	276	K	gb|AIT42208.1| Kunitz-type inhibitor C [Solanum tuberosum]	1	137.09	3	NTK(1)CPNGVFQHGK	-0.70805
Niben101Scf01977g01002.1	185	K	sp|Q9M158|STR4_ARATH Rhodanese-like domain-containing protein 4, chloroplastic	0.999996	73.499	3	GEDKPGFLK(1)K	-1.3629
Niben101Scf01980g10004.1	273	K	AT1G22400.1 UDP-Glycosyltransferase superfamily protein LENGTH=489	1	85.813	3	HADDENLK(1)GLR	0.26487
Niben101Scf01980g12010.1	82	K	sp|Q6ZKC0|14333_ORYSJ 14-3-3-like protein GF14-C	1	50.897	3	GNEDHVK(1)CIQEYR	-0.38944
Niben101Scf02367g05035.1	150	K	sp|Q9S7L9|CX6B1_ARATH Cytochrome c oxidase subunit 6b-1	1	64.121	3	GEGAPECDK(1)FAK	-0.15126
Niben101Scf04741g02009.1	88	K	AT1G53510.1 mitogen-activated protein kinase 18 LENGTH=615	1	49.472	3	HPDIVEIK(1)R	-0.26597
Niben101Scf02381g06003.1	317	K	sp|Q46909|YGCS_ECOLI Inner membrane metabolite transport protein YgcS	1	175.54	2	ISEAETSIK(1)R	-0.0749
Niben101Scf01991g04010.1	106	K	sp|P26573|RBS8_NICPL Ribulose bisphosphate carboxylase small chain 8B, chloroplastic	1	100.76	2	K(1)AYPQAWVR	-1.3933
Niben101Scf01991g04010.1	105	K	sp|P26573|RBS8_NICPL Ribulose bisphosphate carboxylase small chain 8B, chloroplastic	1	182.76	3	LPMFGCTDATQVLAEVEEAK(1)K	-1.3216
Niben101Scf01994g00006.1	223	K	AT5G12130.1 integral membrane TerC family protein LENGTH=384	1	78.95	3	TCQK(1)FIPITSEYDGNR	-1.1593
Niben101Scf01998g03010.1	571	K	sp|O27131|EF2_METTH Elongation factor 2	1	73.655	2	ETVLEK(1)SSR	0.54046
Niben101Scf01998g03010.1	16	K	sp|O27131|EF2_METTH Elongation factor 2	1	47.561	4	HIMDYK(1)HNIR	-0.20418
Niben101Scf01999g06011.1	108	K	sp|Q0BW82|DNAK_GRABC Chaperone protein DnaK	1	108.72	2	AELLVGTPAK(1)R	0.71783
Niben101Scf04886g05003.1	272	K	sp|P17879|HS71B_MOUSE Heat shock 70 kDa protein 1B	1	85.355	2	NTTIPTK(1)K	-0.88295
Niben101Scf01999g06011.1	634	K	sp|Q0BW82|DNAK_GRABC Chaperone protein DnaK	1	74.841	2	SK(1)LDVANK	-0.23884
Niben101Scf01999g06013.1	175	K	sp|A1VNB7|MSRB_POLNA Peptide methionine sulfoxide reductase MsrB	1	48.124	4	IEITCAACGGHLGHVFK(1)GEGFPTPTDER	-1.8919
Niben101Scf02002g00006.1	193	K	sp|Q6TPK4|CYT1_ACTDE Cysteine proteinase inhibitor 1	1	66.989	3	AAGTK(1)LEYQNIAK	2.2823
Niben101Scf04053g03033.1	264	K	sp|B5REV7|MDH_SALG2 Malate dehydrogenase	1	82.954	3	FADACLK(1)GLR	-0.60133
Niben101Scf04053g03033.1	241	K	sp|B5REV7|MDH_SALG2 Malate dehydrogenase	1	91.812	3	IQDGGTEVVEAK(1)K	0.16649
Niben101Scf05206g01005.1	65	K	sp|Q5HYJ1|TECRL_HUMAN Trans-2,3-enoyl-CoA reductase-like	1	48.284	4	ERPTVLHYK(1)K	-0.10216
Niben101Scf09773g01012.1	144	K	sp|Q9Y673|ALG5_HUMAN Dolichyl-phosphate beta-glucosyltransferase	1	55.461	3	NHGK(1)GEAIR	0.040059
Niben101Scf09773g01012.1	126	K	sp|Q9Y673|ALG5_HUMAN Dolichyl-phosphate beta-glucosyltransferase	1	80.787	2	VAFDFVK(1)R	2.0856
Niben101Scf03082g01001.1	289	K	sp|Q3V096|ANR42_MOUSE Ankyrin repeat domain-containing protein 42	1	69.825	3	VDALDK(1)NK	-0.075989
Niben101Scf03082g01001.1	193	K	sp|Q3V096|ANR42_MOUSE Ankyrin repeat domain-containing protein 42	1	114.72	2	YWNDQETLK(1)K	-1.4245
Niben101Scf02021g01005.1	340	K	ref|WP_026735807.1| 3-beta hydroxysteroid dehydrogenase [Fischerella sp. PCC 9605]	1	105.52	2	AVGVDAK(1)K	1.8933
Niben101Scf02021g01005.1	182	K	ref|WP_026735807.1| 3-beta hydroxysteroid dehydrogenase [Fischerella sp. PCC 9605]	1	184.78	3	DLDAVRPVADWAK(1)SSGAK	-0.20234
Niben101Scf02021g01005.1	391	K	ref|WP_026735807.1| 3-beta hydroxysteroid dehydrogenase [Fischerella sp. PCC 9605]	1	81.92	2	EMK(1)FELDDK	1.7665
Niben101Scf02021g01005.1	213	K	ref|WP_026735807.1| 3-beta hydroxysteroid dehydrogenase [Fischerella sp. PCC 9605]	1	96.533	4	STDEPPHVEGDAVK(1)ADAGHVGVEK	1.7017
Niben101Scf05710g01001.1	111	K	sp|O24030|PSA7_SOLLC Proteasome subunit alpha type-7	1	86.898	3	EFLEK(1)NYK	-1.5773
Niben101Scf11670g01002.1	170	K	sp|Q8LCA1|CUT1B_ARATH Protein CURVATURE THYLAKOID 1B, chloroplastic	1	98.048	2	EALISK(1)IK	-0.624
Niben101Scf11670g01002.1	104	K	sp|Q8LCA1|CUT1B_ARATH Protein CURVATURE THYLAKOID 1B, chloroplastic	1	87.216	3	IQEAWDK(1)LDDK	-2.0194
Niben101Scf11670g01002.1	161	K	sp|Q8LCA1|CUT1B_ARATH Protein CURVATURE THYLAKOID 1B, chloroplastic	1	90.15	2	NLVFK(1)PDR	-0.96581
Niben101Scf02581g00006.1	92	K	AT5G51010.1 Rubredoxin-like superfamily protein LENGTH=154	1	56.29	3	QPDK(1)YFCPVCGAPK	0.50374
Niben101Scf02581g00006.1	102	K	AT5G51010.1 Rubredoxin-like superfamily protein LENGTH=154	1	62.005	3	YFCPVCGAPK(1)R	0.037516
Niben101Scf02581g00006.1	88	K	AT5G51010.1 Rubredoxin-like superfamily protein LENGTH=154	1	59.067	3	TPFEK(1)QPDK	1.1702
Niben101Scf02027g01022.1	844	K	sp|Q9BXT4|TDRD1_HUMAN Tudor domain-containing protein 1	1	74.987	2	AAIEEK(1)DASGGK	1.1812
Niben101Scf02027g02003.1	103	K	sp|Q2JL51|GATA_SYNJB Glutamyl-tRNA(Gln) amidotransferase subunit A	1	52.788	3	MLDSCFLSK(1)SK	0.88222
Niben101Scf02029g00004.1	152	K	sp|Q40459|PSBO_TOBAC Oxygen-evolving enhancer protein 1, chloroplastic	1	95.854	3	AESVNK(1)NAPPDFQK	0.18117
Niben101Scf02029g00004.1	160	K	sp|Q40459|PSBO_TOBAC Oxygen-evolving enhancer protein 1, chloroplastic	1	91.549	3	NAPPDFQK(1)TK	0.27457
Niben101Scf02608g03021.1	276	K	sp|Q40459|PSBO_TOBAC Oxygen-evolving enhancer protein 1, chloroplastic	1	217.26	2	ENVK(1)NTASSTGK	-0.40319
Niben101Scf02029g00004.1	146	K	sp|Q40459|PSBO_TOBAC Oxygen-evolving enhancer protein 1, chloroplastic	1	153.72	4	KFCLEPTSFTVK(1)AESVNK	0.53595
Niben101Scf02608g03021.1	245	K	sp|Q40459|PSBO_TOBAC Oxygen-evolving enhancer protein 1, chloroplastic	1	91.752	3	GSSFLDPK(1)GR	-0.60042
Niben101Scf02029g00004.1	127	K	sp|Q40459|PSBO_TOBAC Oxygen-evolving enhancer protein 1, chloroplastic	1	144.5	4	GTGTANQCPTIEGGVASFAFK(1)PGK	-0.34682
Niben101Scf02029g00004.1	135	K	sp|Q40459|PSBO_TOBAC Oxygen-evolving enhancer protein 1, chloroplastic	1	101.32	3	K(1)FCLEPTSFTVK	0.54378
Niben101Scf02029g00004.1	100	K	sp|Q40459|PSBO_TOBAC Oxygen-evolving enhancer protein 1, chloroplastic	1	104.88	3	RLTFDEIQSK(1)TYMEVK	0.7156
Niben101Scf02030g01002.1	400	K	sp|Q9M7J4|MFP1_TOBAC MAR-binding filament-like protein 1-1	1	101.53	3	NK(1)VLIADLTQEK	0.55335
Niben101Scf02030g02010.1	688	K	AT1G52360.2 Coatomer, beta' subunit LENGTH=970	1	57.434	3	DIAVVAQSESK(1)WK	-0.2628
Niben101Scf02030g02010.1	336	K	AT1G52360.2 Coatomer, beta' subunit LENGTH=970	1	145.49	3	IIWAK(1)HNEVQTVNIK	0.64277
Niben101Scf02030g02011.1	417	K	sp|Q6PDH4|RNB3L_MOUSE Ran-binding protein 3-like	1	62.714	3	AAVAK(1)HK	0.74484
Niben101Scf02030g02011.1	182	K	sp|Q6PDH4|RNB3L_MOUSE Ran-binding protein 3-like	1	86.944	3	NEPEKPESAEK(1)K	-0.32804
Niben101Scf04018g12004.1	631	K	gb|KEH32482.1| plant/F27B13-30 protein [Medicago truncatula]	1	46.819	3	HALDK(1)PESK	0.39159
Niben101Scf02031g08012.1	332	K	sp|Q89I84|RECA_BRADU Protein RecA	1	65.179	3	EAELIDLGVK(1)HK	1.4974
Niben101Scf02031g08012.1	302	K	sp|Q89I84|RECA_BRADU Protein RecA	1	64.734	3	NK(1)HAPPFR	-0.1974
Niben101Scf02039g04009.1	194	K	sp|Q9SF32|IQD1_ARATH Protein IQ-DOMAIN 1	1	57.859	3	QLQQK(1)HEK	0.58582
Niben101Scf02041g04015.1	398	K	sp|P45739|CATA_HELAN Catalase	1	110.31	2	ENNFK(1)QPGER	-0.54955
Niben101Scf02052g00015.1	187	K	sp|C0ZAS6|URK_BREBN Uridine kinase	1	46.101	5	K(1)HIEPDLHHAQIR	0.30258
Niben101Scf03129g06002.1	66	K	sp|P61285|DYL1_BOVIN Dynein light chain 1, cytoplasmic	1	43.083	3	DVAEQIK(1)K	-1.0477
Niben101Scf03587g00002.1	346	K	AT5G13490.1 ADP/ATP carrier 2 LENGTH=385	1	48.998	3	NEGPK(1)SLFK	-0.10346
Niben101Scf03587g00002.1	350	K	AT5G13490.1 ADP/ATP carrier 2 LENGTH=385	1	101.38	2	SLFK(1)GAGANILR	0.87842
Niben101Scf02063g05005.1	373	K	AT5G43400.1 Uncharacterised conserved protein UCP015417, vWA LENGTH=655	1	70.028	3	ELFLK(1)HDK	1.6363
Niben101Scf02063g06006.1	119	K	sp|Q9ZWQ8|PAP_CITUN Plastid-lipid-associated protein, chloroplastic	1	77.062	3	EPLK(1)SNLLNGK	-0.10122
Niben101Scf02072g01011.1	306	K	sp|Q8LPU5|CMT3_MAIZE DNA (cytosine-5)-methyltransferase 3	1	58.981	3	EHNLEK(1)K	0.09127
Niben101Scf02072g02017.1	276	K	AT1G28680.1 HXXXD-type acyl-transferase family protein LENGTH=451	0.999582	65.528	3	KCFEVK(1)DEWLDR	-0.71732
Niben101Scf02072g02017.1	374	K	AT1G28680.1 HXXXD-type acyl-transferase family protein LENGTH=451	1	50.897	2	SK(1)SIITDEYVR	-0.25236
Niben101Scf02073g01008.1	310	K	AT5G54160.1 O-methyltransferase 1 LENGTH=363	1	57.047	3	TK(1)TEWEK	0.099797
Niben101Scf02459g09004.1	183	K	sp|O82528|RL15_PETHY 60S ribosomal protein L15	1	45.081	4	GK(1)GHLYHK(1)NR	0.25263
Niben101Scf02459g09004.1	83	K	sp|O82528|RL15_PETHY 60S ribosomal protein L15	1	142.94	3	GIVYGK(1)PTNQGVTQLK(1)FQR	2.014
Niben101Scf02459g09004.1	93	K	sp|O82528|RL15_PETHY 60S ribosomal protein L15	1	142.94	3	PTNQGVTQLK(1)FQR	0.047229
Niben101Scf02459g09004.1	177	K	sp|O82528|RL15_PETHY 60S ribosomal protein L15	1	73.665	4	GK(1)GHLYHK(1)NR	0.25263
Niben101Scf02459g09004.1	13	K	sp|O82528|RL15_PETHY 60S ribosomal protein L15	1	99.568	2	K(1)K(1)QSDVMR	0.69845
Niben101Scf02459g09004.1	14	K	sp|O82528|RL15_PETHY 60S ribosomal protein L15	1	99.568	2	K(1)K(1)QSDVMR	0.69845
Niben101Scf02459g09004.1	47	K	sp|O82528|RL15_PETHY 60S ribosomal protein L15	1	100.02	3	PTRPDK(1)AR	0.20618
Niben101Scf02077g07001.1	73	K	sp|O34358|HTRA_BACSU Serine protease Do-like HtrA	1	164.69	3	LPENSNPENGK(1)TLSK(1)AIPR	-0.77505
Niben101Scf02077g07001.1	77	K	sp|O34358|HTRA_BACSU Serine protease Do-like HtrA	1	164.69	3	LPENSNPENGK(1)TLSK(1)AIPR	-0.77505
Niben101Scf02078g08041.1	344	K	sp|Q9PKX7|6PGD_CHLMU 6-phosphogluconate dehydrogenase, decarboxylating	1	63.565	3	HQQK(1)DLR	-0.77054
Niben101Scf02078g08041.1	340	K	sp|Q9PKX7|6PGD_CHLMU 6-phosphogluconate dehydrogenase, decarboxylating	1	97.463	3	SLYPTAFPLK(1)HQQK	0.45594
Niben101Scf02081g02001.1	834	K	sp|H3K2Y6|MED12_ARATH Mediator of RNA polymerase II transcription subunit 12	0.999948	101.45	3	AEPPPKPAK(1)SASR	0.33571
Niben101Scf02085g07003.1	74	K	sp|P45376|ALDR_MOUSE Aldose reductase	1	94.309	2	EIGEVLK(1)R	-0.77552
Niben101Scf02085g14004.1	107	K	AT3G51850.1 calcium-dependent protein kinase 13 LENGTH=528	1	63.624	3	EVAIMK(1)HLPR	2.721
Niben101Scf02090g04020.1	328	K	AT4G09670.1 Oxidoreductase family protein LENGTH=362	1	43.442	3	GEGCK(1)PEK	0.40876
Niben101Scf02090g04020.1	331	K	AT4G09670.1 Oxidoreductase family protein LENGTH=362	0.999662	47.894	4	GEGCKPEK(1)K	-0.72212
Niben101Scf02090g04020.1	94	K	AT4G09670.1 Oxidoreductase family protein LENGTH=362	1	118.5	2	WAVLAAQK(1)K	0.11079
Niben101Scf02090g07010.1	126	K	sp|A7YY55|HACD3_BOVIN Very-long-chain (3R)-3-hydroxyacyl-CoA dehydratase 3	1	86.136	2	SIVYLVK(1)K	0.9054
Niben101Scf05694g00009.1	215	K	sp|Q9ZSD4|SY121_ARATH Syntaxin-121	1	40.883	3	HEAVK(1)ELER	0.98558
Niben101Scf05694g00009.1	90	K	sp|Q9ZSD4|SY121_ARATH Syntaxin-121	1	76.759	3	SNMDNDVSMALK(1)K	1.0225
Niben101Scf02093g05018.1	197	K	AT4G12830.1 alpha/beta-Hydrolases superfamily protein LENGTH=393	1	106.3	3	ASDK(1)TMLSCGPYQIK	-1.8231
Niben101Scf02104g00003.1	45	K	sp|Q06GT2|RK2_DRIGR 50S ribosomal protein L2, chloroplastic	1	46.426	3	HIGGGHK(1)R	-2.4073
Niben101Scf06840g00009.1	23	K	sp|A1XFZ7|RK2_NUPAD 50S ribosomal protein L2, chloroplastic	1	99.344	2	NGTVDSQVK(1)SNPR	-1.5131
Niben101Scf02111g09001.1	779	K	sp|Q5SP90|PP4R3_DANRE Serine/threonine-protein phosphatase 4 regulatory subunit 3	1	60.489	3	TVSTAQDGPCSDGDK(1)K	0.58083
Niben101Scf03737g02009.1	162	K	sp|P81834|TL16_SPIOL Thylakoid lumenal 13.3 kDa protein	1	109.07	3	VNSAFNK(1)FSGSDEEK	-0.99761
Niben101Scf02119g00015.1	169	K	ref|XP_007023562.1| Mitochondrial import inner membrane translocase subunit tim-10 isoform 1 [Theobroma cacao] gb|EOY26184.1| Mitochondrial import inner membrane translocase subunit tim-10 isoform 1 [Theobroma cacao]	1	69.812	3	RPLVVFK(1)R	-0.063057
Niben101Scf02124g01003.1	435	K	sp|P41753|HSP70_ACHKL Heat shock 70 kDa protein	1	93.649	2	DEK(1)FSGK	0.20974
Niben101Scf04886g05003.1	34	K	sp|P17879|HS71B_MOUSE Heat shock 70 kDa protein 1B	1	119.68	3	IINEPTAAAIAYGLDK(1)K	0.023019
Niben101Scf04886g05003.1	388	K	sp|P17879|HS71B_MOUSE Heat shock 70 kDa protein 1B	1	200.71	3	VEAK(1)NALENYAYNMR	-0.24048
Niben101Scf02124g01003.1	124	K	sp|P41753|HSP70_ACHKL Heat shock 70 kDa protein	1	105.2	3	LVNHFVQDFK(1)R	-0.7693
Niben101Scf02125g01004.1	42	K	sp|Q84WW6|ASHH1_ARATH Histone-lysine N-methyltransferase ASHH1	1	89.369	3	SQHIPK(1)R	-0.20818
Niben101Scf02128g00025.1	118	K	sp|Q32904|CB23_PEA Chlorophyll a-b binding protein 3, chloroplastic	1	134.48	3	VAEIK(1)HAR	-0.19901
Niben101Scf02128g00039.1	128	K	AT4G33500.1 Protein phosphatase 2C family protein LENGTH=724	1	84.479	2	EVIVK(1)NVER	0.078321
Niben101Scf04407g02005.1	182	K	sp|Q9FM19|HIR1_ARATH Hypersensitive-induced response protein 1	1	80.706	3	AEAEK(1)ILQIK	0.36826
Niben101Scf04407g02005.1	121	K	sp|Q9FM19|HIR1_ARATH Hypersensitive-induced response protein 1	1	61.265	3	LNLDNVFEQK(1)NEIAK	-0.70001
Niben101Scf04761g00017.1	532	K	sp|Q9T048|DRL27_ARATH Disease resistance protein	1	91.853	2	SLLK(1)NVK	-1.0964
Niben101Scf04761g00017.1	297	K	sp|Q9T048|DRL27_ARATH Disease resistance protein	1	92.112	2	TSDGQIK(1)TCR	0.12904
Niben101Scf37900g00007.1	65	K	AT3G09860.1 unknown protein; Has 34 Blast hits to 34 proteins in 12 species: Archae - 0; Bacteria - 0; Metazoa - 0; Fungi - 0; Plants - 34; Viruses - 0; Other Eukaryotes - 0 (source: NCBI BLink). LENGTH=98	1	53.597	4	AMLFEQHHWK(1)K	-1.3244
Niben101Scf02953g00003.1	526	K	ref|WP_019540988.1| diphosphate--fructose-6-phosphate 1-phosphotransferase [Proteiniphilum acetatigenes]	1	87.184	3	AMVELEGAPFK(1)K	-0.1763
Niben101Scf02953g00003.1	173	K	ref|WP_019540988.1| diphosphate--fructose-6-phosphate 1-phosphotransferase [Proteiniphilum acetatigenes]	1	78.342	3	DK(1)IETPEQFK	1.6919
Niben101Scf02145g00002.1	134	K	ref|WP_019540988.1| diphosphate--fructose-6-phosphate 1-phosphotransferase [Proteiniphilum acetatigenes]	1	46.001	3	GGPAGITK(1)CK	-0.043202
Niben101Scf02953g00003.1	235	K	ref|WP_019540988.1| diphosphate--fructose-6-phosphate 1-phosphotransferase [Proteiniphilum acetatigenes]	1	101.3	2	TIDGDLK(1)SK	-1.6084
Niben101Scf02953g00003.1	228	K	ref|WP_019540988.1| diphosphate--fructose-6-phosphate 1-phosphotransferase [Proteiniphilum acetatigenes]	1	75.088	3	VIGCPK(1)TIDGDLK	-0.75951
Niben101Scf02145g05004.1	192	K	AT4G22120.1 ERD (early-responsive to dehydration stress) family protein LENGTH=771	1	57.39	2	LQFVASEK(1)R	-3.5443
Niben101Scf02145g09006.1	256	K	sp|O04057|ASPR_CUCPE Aspartic proteinase	1	89.731	3	GK(1)HTFVPVTR	-0.59535
Niben101Scf02145g10005.1	420	K	sp|Q9K934|GCST_BACHD Aminomethyltransferase	1	79.986	2	AILEK(1)SEGK	-0.4401
Niben101Scf02145g10005.1	153	K	sp|Q9K934|GCST_BACHD Aminomethyltransferase	1	102.52	4	DK(1)DLAHIEEHMK(1)SFK	-4.4295
Niben101Scf02145g10005.1	163	K	sp|Q9K934|GCST_BACHD Aminomethyltransferase	1	108.18	4	DLAHIEEHMK(1)SFK	-0.1509
Niben101Scf02145g10005.1	94	K	sp|Q9K934|GCST_BACHD Aminomethyltransferase	1	78.705	2	GK(1)DTIPFLEK	-1.4535
Niben101Scf02145g10005.1	555	K	sp|Q9K934|GCST_BACHD Aminomethyltransferase	1	86.772	3	GK(1)SYDGAVTK	1.5755
Niben101Scf02145g10005.1	538	K	sp|Q9K934|GCST_BACHD Aminomethyltransferase	1	112.02	3	NIAMGYVK(1)TGNHK	-0.33656
Niben101Scf02145g10005.1	489	K	sp|Q9K934|GCST_BACHD Aminomethyltransferase	1	62.466	3	QIEEGPK(1)IR	-0.041047
Niben101Scf02145g10005.1	529	K	sp|Q9K934|GCST_BACHD Aminomethyltransferase	1	48.634	4	SHSEIQDSNGQNIGEITSGGFSPCLK(1)K	2.0476
Niben101Scf02156g02008.1	84	K	sp|Q96300|14337_ARATH 14-3-3-like protein GF14 nu	1	44.564	3	GNEDHVK(1)TIK	-0.31885
Niben101Scf02156g03023.1	67	K	sp|P93472|DIM_PEA Delta(24)-sterol reductase	1	82.426	3	EHDDNVK(1)K	-0.005397
Niben101Scf02156g03023.1	89	K	sp|P93472|DIM_PEA Delta(24)-sterol reductase	1	88.267	2	K(1)PWVAVGMR	0.55523
Niben101Scf02156g03023.1	122	K	sp|P93472|DIM_PEA Delta(24)-sterol reductase	1	137.89	2	NVLDIDK(1)ER	-2.3915
Niben101Scf02156g03023.1	11	K	sp|P93472|DIM_PEA Delta(24)-sterol reductase	1	60.691	3	SDLEVPLRPK(1)R	0.8527
Niben101Scf02160g04001.1	127	K	AT3G55330.1 PsbP-like protein 1 LENGTH=230	1	86.67	3	GFLPVTDK(1)K	-0.62896
Niben101Scf02164g02003.1	90	K	sp|P20866|CB2_PHYPA Chlorophyll a-b binding protein, chloroplastic	1	86.243	2	AAIENSAK(1)FR	-1.898
Niben101Scf07313g00002.1	225	K	AT1G70320.1 ubiquitin-protein ligase 2 LENGTH=3658	1	105.94	2	FVDFDNK(1)R	-0.68129
Niben101Scf02167g00008.1	75	K	sp|Q318V5|CH10_PROM9 10 kDa chaperonin	1	56.139	3	SAGGVLLPK(1)SAVK	0.73736
Niben101Scf02174g03007.1	309	K	sp|P74158|SUHB_SYNY3 Inositol-1-monophosphatase	1	85.006	3	VSCMDGGK(1)FSVFDR	-1.9367
Niben101Scf02182g03001.1	28	K	sp|Q9LQQ4|H2B1_ARATH Histone H2B.1	1	119.22	3	PAAEK(1)APVAAAAAEK(1)K	0.27387
Niben101Scf02182g03001.1	13	K	sp|Q9LQQ4|H2B1_ARATH Histone H2B.1	1	64.454	3	K(1)PAAEK(1)APVAAAAAEK	-0.10383
Niben101Scf02182g03001.1	18	K	sp|Q9LQQ4|H2B1_ARATH Histone H2B.1	1	64.454	3	PAAEK(1)APVAAAAAEK(1)K	0.27387
Niben101Scf02182g18008.1	177	K	sp|O82528|RL15_PETHY 60S ribosomal protein L15	1	89.609	4	GK(1)GHLHHK(1)AR	-0.64164
Niben101Scf02182g18008.1	183	K	sp|O82528|RL15_PETHY 60S ribosomal protein L15	1	89.609	4	GK(1)GHLHHK(1)AR	-0.64164
Niben101Scf12708g02028.1	587	K	sp|Q8RHK3|SYV_FUSNN Valine--tRNA ligase	1	49.448	3	AFTNK(1)LWNAGK	2.3571
Niben101Scf12708g02028.1	618	K	sp|Q8RHK3|SYV_FUSNN Valine--tRNA ligase	1	69.261	2	FDK(1)VESVVK	-0.54028
Niben101Scf02203g03015.1	114	K	sp|Q6GM29|SAC1_XENLA Phosphatidylinositide phosphatase SAC1	1	69.331	3	VFPCDHSLK(1)NSPAEQK	-1.0554
Niben101Scf02207g05010.1	120	K	sp|Q2RIT6|TRPD_MOOTA Anthranilate phosphoribosyltransferase	1	76.833	3	AMIK(1)HCR	-0.65666
Niben101Scf02207g11009.1	152	K	emb|CAC86897.1| allene oxide synthase [Medicago truncatula] gb|KEH40077.1| cytochrome P450 family fatty acid hydroperoxide lyase [Medicago truncatula]	1	63.29	3	HTQIK(1)NFSLDILK	1.3523
Niben101Scf02213g00001.1	362	K	emb|CDX86917.1| BnaC03g51870D [Brassica napus]	1	41.242	3	PK(1)SQSSQQEQVK	1.9549
Niben101Scf02220g06001.1	57	K	sp|Q089P5|RS17_SHEFN 30S ribosomal protein S17	1	144.57	2	EAIEGFYIDK(1)K	2.2829
Niben101Scf02221g01001.1	350	K	sp|A0JMY5|NFXL1_XENLA NF-X1-type zinc finger protein NFXL1	1	51.073	3	GCHEGDCGDCPLQGK(1)R	-0.99468
Niben101Scf02230g02002.1	160	K	sp|Q0SRE2|GRPE_CLOPS Protein GrpE	1	95.362	3	SIENEK(1)IELQR	-0.85285
Niben101Scf09089g01036.1	86	K	sp|B6YSQ2|RS11_THEON 30S ribosomal protein S11	1	117.21	3	ELGINALHIK(1)LR	0.1316
Niben101Scf09089g01036.1	10	K	sp|B6YSQ2|RS11_THEON 30S ribosomal protein S11	1	51.771	3	EPK(1)EETVTLGPATR	0.49471
Niben101Scf02232g03006.1	26	K	emb|CDY33463.1| BnaA06g36100D [Brassica napus]	1	104.22	2	QK(1)SLELLK	-0.50572
Niben101Scf08698g02019.1	17	K	sp|Q8L7F9|B3GTF_ARATH Beta-1,3-galactosyltransferase 15	1	54.259	2	LK(1)NEASSVR	0.79133
Niben101Scf02232g06019.1	378	K	gb|EMT07289.1| Katanin p60 ATPase-containing subunit A-like protein 2 [Aegilops tauschii]	1	43.68	3	DIEMALK(1)NTR	-0.87907
Niben101Scf02232g06019.1	133	K	gb|EMT07289.1| Katanin p60 ATPase-containing subunit A-like protein 2 [Aegilops tauschii]	1	105.81	2	GLETAK(1)R	-0.19368
Niben101Scf02237g01007.1	261	K	sp|P56533|BADH_GADMC Betaine aldehyde dehydrogenase	1	62.94	4	DEGATILCGGERPQHMK(1)K	0.87601
Niben101Scf07162g04014.1	407	K	sp|P71016|BETB_BACSU Betaine aldehyde dehydrogenase	1	159.4	3	TFK(1)TEEEAIELANDTK	-0.2097
Niben101Scf06720g01018.1	318	K	sp|P56533|BADH_GADMC Betaine aldehyde dehydrogenase	1	87.476	2	VLK(1)FISK	-0.94956
Niben101Scf02237g09013.1	271	K	sp|Q9FXT6|PEX14_ARATH Peroxisomal membrane protein PEX14	0.982044	55.755	3	ASQEMLASK(0.982)SEDK(0.018)R	-1.026
Niben101Scf06596g03014.1	253	K	sp|B3CRZ3|DAPE_ORITI Succinyl-diaminopimelate desuccinylase	1	82.417	2	ESK(1)FDIVK	-0.018933
Niben101Scf32453g00001.1	121	K	sp|P41129|RL132_BRANA 60S ribosomal protein L13-2	1	85.666	2	AK(1)LVIFPR	-0.74201
Niben101Scf32453g00001.1	13	K	sp|P41129|RL132_BRANA 60S ribosomal protein L13-2	1	80.014	4	MK(1)HNNVIPNGHFK(1)K	0.043835
Niben101Scf32453g00001.1	14	K	sp|P41129|RL132_BRANA 60S ribosomal protein L13-2	1	94.114	3	K(1)HWQNYVR	0.19009
Niben101Scf32453g00001.1	2	K	sp|P41129|RL132_BRANA 60S ribosomal protein L13-2	1	88.021	4	MK(1)HNNVIPNGHFK(1)K	0.043835
Niben101Scf32453g00001.1	40	K	sp|P41129|RL132_BRANA 60S ribosomal protein L13-2	1	108.7	2	QQK(1)AVK(1)IFPR	-0.36812
Niben101Scf32453g00001.1	43	K	sp|P41129|RL132_BRANA 60S ribosomal protein L13-2	1	108.7	2	QQK(1)AVK(1)IFPR	-0.36812
Niben101Scf32453g00001.1	179	K	sp|P41129|RL132_BRANA 60S ribosomal protein L13-2	1	139.39	2	SFNAYGK(1)LR	-0.7782
Niben101Scf02240g06018.1	483	K	sp|Q9FNX5|DRP1E_ARATH Dynamin-related protein 1E	1	40.373	3	NSVAECQELK(1)R	-0.48641
Niben101Scf09116g03007.1	109	K	sp|Q9SIM4|RL141_ARATH 60S ribosomal protein L14-1	1	86.794	2	FK(1)LMLAK	-0.25469
Niben101Scf09116g03007.1	114	K	sp|Q9SIM4|RL141_ARATH 60S ribosomal protein L14-1	1	94.262	2	LMLAK(1)IK	-0.049205
Niben101Scf09116g03007.1	127	K	sp|Q9SIM4|RL141_ARATH 60S ribosomal protein L14-1	1	85.676	2	QELAK(1)LK	-1.567
Niben101Scf09116g03007.1	51	K	sp|Q9SIM4|RL141_ARATH 60S ribosomal protein L14-1	1	117.39	2	SQINFK(1)R	-0.11971
Niben101Scf05997g00002.1	83	K	sp|Q9SIM4|RL141_ARATH 60S ribosomal protein L14-1	1	116.24	3	TK(1)WENSSWGR	-1.582
Niben101Scf09792g02010.1	157	K	AT1G03920.1 Protein kinase family protein LENGTH=569	1	68.536	3	GQVEHVK(1)AER	0.41161
Niben101Scf02243g01031.1	57	K	emb|CCF51855.1| related to ATP-binding cassette (ABC) transporter [Ustilago hordei]	1	63.073	3	ILAGK(1)HMVGGR	2.4349
Niben101Scf05997g00011.1	106	K	sp|Q9CR95|NECP1_MOUSE Adaptin ear-binding coat-associated protein 1	1	65.219	3	GK(1)HAFIGLGFNER	0.85336
Niben101Scf02246g01012.1	86	K	sp|O13936|SPT5_SCHPO Transcription elongation factor spt5	1	52.576	2	SNVEIK(1)NEPVR	0.010215
Niben101Scf02246g01012.1	226	K	sp|O13936|SPT5_SCHPO Transcription elongation factor spt5	1	60.549	3	VATVPK(1)NEVSHLIAVR	4.3795
Niben101Scf02246g01012.1	18	K	sp|O13936|SPT5_SCHPO Transcription elongation factor spt5	1	55.261	2	VIDGK(1)TSSAGK	0.4908
Niben101Scf02248g01016.1	71	K	sp|Q9T048|DRL27_ARATH Disease resistance protein	1	60.398	2	NLVILQQK(1)R	-0.92912
Niben101Scf02252g01029.1	102	K	sp|Q969V3|NCLN_HUMAN Nicalin	1	62.717	3	EYIEQK(1)K	-0.46491
Niben101Scf02252g01029.1	360	K	sp|Q969V3|NCLN_HUMAN Nicalin	1	40.502	2	K(1)INISNPR	-0.42736
Niben101Scf02252g01033.1	249	K	sp|A8A2C2|ARNA_ECOHS Bifunctional polymyxin resistance protein ArnA	1	69.261	4	HEPLK(1)LVDGGHSQR	-0.88439
Niben101Scf02253g06001.1	13	K	ref|NP_001288856.1| mitochondrial outer membrane protein porin 3-like [Brassica rapa] gb|AAS21632.1| voltage-dependent anion-selective channel protein [Brassica rapa]	1	117.79	2	GPGLYSDIGK(1)K	-1.5424
Niben101Scf02253g06001.1	104	K	ref|NP_001288856.1| mitochondrial outer membrane protein porin 3-like [Brassica rapa] gb|AAS21632.1| voltage-dependent anion-selective channel protein [Brassica rapa]	1	86.463	3	NK(1)NVTTDIK	-0.39077
Niben101Scf02264g00007.1	91	K	sp|A4QLV9|PSBB_NASOF Photosystem II CP47 reaction center protein	1	118.32	2	LGDPTTK(1)R	-0.58742
Niben101Scf04093g00004.1	260	K	AT3G08510.1 phospholipase C 2 LENGTH=581	1	57.175	3	AVVTHGK(1)EIIR	2.0811
Niben101Scf04093g00004.1	141	K	AT3G08510.1 phospholipase C 2 LENGTH=581	1	99.283	2	DFPSPESLK(1)R	-0.35413
Niben101Scf02280g09005.1	204	K	sp|Q87UX4|F16PA_PSESM Fructose-1,6-bisphosphatase class 1	1	77.221	3	DVPGTHEFLLLDEGK(1)WQHVK	3.3144
Niben101Scf02280g09005.1	209	K	sp|Q87UX4|F16PA_PSESM Fructose-1,6-bisphosphatase class 1	1	67.136	3	WQHVK(1)DTTEIGEGK	-0.0085873
Niben101Scf02280g09005.1	278	K	sp|Q87UX4|F16PA_PSESM Fructose-1,6-bisphosphatase class 1	1	98.582	3	GIFTNVISPTTK(1)AK	0.6296
Niben101Scf02280g09005.1	243	K	sp|Q87UX4|F16PA_PSESM Fructose-1,6-bisphosphatase class 1	1	83.045	3	LIDYYVK(1)EK	0.72095
Niben101Scf02280g09005.1	344	K	sp|Q87UX4|F16PA_PSESM Fructose-1,6-bisphosphatase class 1	1	85.813	2	LK(1)SAEAVGAAA	-1.8152
Niben101Scf02280g09005.1	50	K	sp|Q87UX4|F16PA_PSESM Fructose-1,6-bisphosphatase class 1	1	75.509	2	STSDK(1)GLIR	0.68647
Niben101Scf02280g09005.1	327	K	sp|Q87UX4|F16PA_PSESM Fructose-1,6-bisphosphatase class 1	1	143.97	3	TQVAYGSK(1)NEIIR	-0.17278
Niben101Scf02280g09005.1	264	K	sp|Q87UX4|F16PA_PSESM Fructose-1,6-bisphosphatase class 1	1	96.143	3	YTGGMVPDVNQIIVK(1)EK	-1.0899
Niben101Scf02282g01016.1	266	K	sp|Q9HDW7|ATC2_SCHPO Calcium-transporting ATPase 2	1	68.657	3	AEPFNSTK(1)K	-1.4034
Niben101Scf02289g10020.1	688	K	sp|P34114|PHS2_DICDI Glycogen phosphorylase 2	1	107.79	2	AVSFLK(1)EK	-1.0712
Niben101Scf02289g10020.1	427	K	sp|P34114|PHS2_DICDI Glycogen phosphorylase 2	1	49.444	3	EAWNITK(1)R	-0.52154
Niben101Scf02289g10020.1	619	K	sp|P34114|PHS2_DICDI Glycogen phosphorylase 2	1	123.95	2	FQNK(1)TNGVTPR	-0.74288
Niben101Scf02289g10020.1	953	K	sp|P34114|PHS2_DICDI Glycogen phosphorylase 2	1	137.91	3	MSILNTAGSSK(1)FSSDR	-1.3687
Niben101Scf02289g10020.1	274	K	sp|P34114|PHS2_DICDI Glycogen phosphorylase 2	1	83.869	2	VTTGSDGK(1)R	-0.53703
Niben101Scf02290g02021.1	1204	K	AT5G04140.2 glutamate synthase 1 LENGTH=1648	1	87.24	3	CHK(1)NTCPVGIATQDPILR	1.1719
Niben101Scf02290g02021.1	379	K	AT5G04140.2 glutamate synthase 1 LENGTH=1648	1	55.353	3	ELGLSK(1)TEMK	0.75132
Niben101Scf02290g05013.1	230	K	sp|Q9D554|SF3A3_MOUSE Splicing factor 3A subunit 3	1	60.598	3	LFLTK(1)HTPLGK	-0.62244
[truncated: 2,323 more rows]
