# Supplementary material for: Analysis of lysine acetylation in tomato spot wilt virus infection in Nicotiana benthamiana
Source: Front Microbiol. 2023 Feb 2;14:1046163. doi: 10.3389/fmicb.2023.1046163 (PMC9935083; doi:10.3389/fmicb.2023.1046163)
Supplement: Supplementary file 2 [file Table_2.XLSX]

## Sheet: Sheet1
MS/MS spectrum database search analysis summary (Localization probability > 0.75)
Total spectrums	Matched spectrums	Peptides	Modified peptides	Identified proteins	Quantifiable proteins	Identified sites	Quantifiable sites
153006	8345	4570	4219	2393	1962	4321	3418
Differentially modified sites (modified proteins) summary (Filtered with threshold value of expression fold change)
Compare group	Regulated type	fold change >1.2	fold change >1.3	fold change >1.5	fold change >2
TSWV/PBS	Up-regulated	554 (397)	408 (294)	231 (157)	103 (69)
	Down-regulated	414 (299)	284 (219)	139 (114)	25 (22)

## Sheet: Sheet2
Compared sample name	Type	Up-regulated	Down-regulated
TSWV/PBS	Site	408	284
	Protein	294	219
