# Supplementary material for: Analysis of lysine acetylation in tomato spot wilt virus infection in Nicotiana benthamiana
Source: Front Microbiol. 2023 Feb 2;14:1046163. doi: 10.3389/fmicb.2023.1046163 (PMC9935083; doi:10.3389/fmicb.2023.1046163)
Supplement: Supplementary file 3 [file Table_3.XLSX]

## Sheet: Sheet1
Table S3. Detailed information of GO terms of level 2 distribution of all proteins.
GO Terms Level 1	GO Terms Level 2	Number of proteins	Related proteins
Biological Process	cellular process	240	Niben101Scf04561g00005.1 Niben101Scf01001g00005.1 Niben101Scf00063g13014.1 Niben101Scf00069g02013.1 Niben101Scf17565g00004.1 Niben101Scf12159g08001.1 Niben101Scf08633g01003.1 Niben101Scf01823g02010.1 Niben101Scf00155g04014.1 Niben101Scf00163g03008.1 Niben101Scf00176g00005.1 Niben101Scf00893g01029.1 Niben101Scf01847g03004.1 Niben101Scf00225g00008.1 Niben101Scf07741g02033.1 Niben101Scf06180g00018.1…
Biological Process	metabolic process	212	Niben101Scf04561g00005.1 Niben101Scf01001g00005.1 Niben101Ctg15214g00001.1 Niben101Scf00013g03001.1 Niben101Scf00017g03003.1 Niben101Scf00063g13014.1 Niben101Scf00069g02013.1 Niben101Scf08633g01003.1 Niben101Scf01823g02010.1 Niben101Scf00155g04014.1 Niben101Scf00163g03008.1 Niben101Scf00176g00005.1 Niben101Scf00893g01029.1 Niben101Scf01847g03004.1 Niben101Scf00225g00008.1 Niben101Scf07741g02033.1…
Biological Process	response to stimulus	141	Niben101Scf04561g00005.1 Niben101Scf01001g00005.1 Niben101Scf03711g01021.1 Niben101Scf00069g02013.1 Niben101Scf17565g00004.1 Niben101Scf09552g01001.1 Niben101Scf00173g09004.1 Niben101Scf01847g03004.1 Niben101Scf00225g00008.1 Niben101Scf06180g00018.1 Niben101Scf00339g05026.1 Niben101Scf08617g01003.1 Niben101Scf05901g03008.1 Niben101Scf01105g00001.1 Niben101Scf04941g01011.1 Niben101Scf00436g06013.1…
Biological Process	biological regulation	85	Niben101Scf17565g00004.1 Niben101Scf12159g08001.1 Niben101Scf00163g03008.1 Niben101Scf01847g03004.1 Niben101Scf00225g00008.1 Niben101Scf07741g02033.1 Niben101Scf06180g00018.1 Niben101Scf00339g05026.1 Niben101Scf04941g01011.1 Niben101Scf00467g00016.1 Niben101Scf00508g00007.1 Niben101Scf00539g07015.1 Niben101Scf00539g07027.1 Niben101Scf00577g08003.1 Niben101Scf06698g01004.1 Niben101Scf04040g06006.1…
Biological Process	localization	48	Niben101Scf17565g00004.1 Niben101Scf09513g00012.1 Niben101Scf00110g05008.1 Niben101Scf09552g01001.1 Niben101Scf01823g02010.1 Niben101Scf02030g02010.1 Niben101Scf00197g02006.1 Niben101Scf00339g05026.1 Niben101Scf05901g03008.1 Niben101Scf05901g01008.1 Niben101Scf00409g03001.1 Niben101Scf04040g06006.1 Niben101Scf15538g00001.1 Niben101Scf09123g01002.1 Niben101Scf08341g01001.1 Niben101Scf03194g00008.1…
Biological Process	developmental process	41	Niben101Scf07741g02033.1 Niben101Scf00466g04033.1 Niben101Scf06698g01004.1 Niben101Scf00803g01006.1 Niben101Scf05492g00001.1 Niben101Scf00952g03003.1 Niben101Scf03226g03002.1 Niben101Scf01436g03010.1 Niben101Scf01497g03008.1 Niben101Scf01676g00026.1 Niben101Scf02072g01011.1 Niben101Scf02953g00003.1 Niben101Scf02203g03015.1 Niben101Scf02349g03001.1 Niben101Scf02363g00010.1 Niben101Scf02502g15014.1…
Biological Process	multi-organism process	40	Niben101Scf01001g00005.1 Niben101Scf00069g02013.1 Niben101Scf06180g00018.1 Niben101Scf00339g05026.1 Niben101Scf08617g01003.1 Niben101Scf00436g06013.1 Niben101Scf00466g04033.1 Niben101Scf01977g01002.1 Niben101Scf01375g06006.1 Niben101Scf01735g00005.1 Niben101Scf01894g02004.1 Niben101Scf01934g02004.1 Niben101Scf04886g05003.1 Niben101Scf05694g00009.1 Niben101Scf02280g09005.1 Niben101Scf04623g02006.1…
Biological Process	multicellular organismal process	37	Niben101Scf07741g02033.1 Niben101Scf00466g04033.1 Niben101Scf00803g01006.1 Niben101Scf05492g00001.1 Niben101Scf03226g03002.1 Niben101Scf01436g03010.1 Niben101Scf01497g03008.1 Niben101Scf16082g00007.1 Niben101Scf01676g00026.1 Niben101Scf02072g01011.1 Niben101Scf02953g00003.1 Niben101Scf02203g03015.1 Niben101Scf02363g00010.1 Niben101Scf02502g15014.1 Niben101Scf03723g01001.1 Niben101Scf04464g01004.1…
Biological Process	reproduction	20	Niben101Scf00466g04033.1 Niben101Scf00803g01006.1 Niben101Scf03226g03002.1 Niben101Scf01676g00026.1 Niben101Scf02072g01011.1 Niben101Scf02953g00003.1 Niben101Scf02502g15014.1 Niben101Scf04464g01004.1 Niben101Scf03801g00003.1 Niben101Scf04327g01005.1 Niben101Scf04582g03004.1 Niben101Scf08804g02001.1 Niben101Scf16254g00008.1 Niben101Scf06195g00002.1 Niben101Scf06407g00012.1 Niben101Scf10157g04004.1…
Biological Process	immune system process	20	Niben101Scf00069g02013.1 Niben101Scf08617g01003.1 Niben101Scf07073g02007.1 Niben101Scf01445g00016.1 Niben101Scf01462g02022.1 Niben101Scf01894g02004.1 Niben101Scf01934g02004.1 Niben101Scf03114g03011.1 Niben101Scf05391g02002.1 Niben101Scf05442g03016.1 Niben101Scf04707g00001.1 Niben101Scf05245g01007.1 Niben101Scf16254g00008.1 Niben101Scf06637g00012.1 Niben101Scf23355g00024.1 Niben101Scf08898g00002.1…
Biological Process	other	30	Niben101Scf10834g03005.1 Niben101Scf04464g01004.1 Niben101Scf04941g01011.1 Niben101Scf05621g05004.1 Niben101Scf02502g15014.1 Niben101Scf05492g00001.1 Niben101Scf07073g02007.1 Niben101Scf04198g01001.1 Niben101Scf03805g01010.1 Niben101Scf05245g01007.1 Niben101Scf01847g03004.1 Niben101Scf04804g01002.1 Niben101Scf05391g02002.1 Niben101Scf02363g00010.1 Niben101Scf02939g02005.1 Niben101Scf03390g09001.1…
Cellular Component	cell	333	Niben101Scf04561g00005.1 Niben101Ctg10718g00002.1 Niben101Scf01001g00005.1 Niben101Scf03711g01021.1 Niben101Ctg15214g00001.1 Niben101Scf00013g03001.1 Niben101Scf00017g03003.1 Niben101Scf00063g13014.1 Niben101Scf00069g02013.1 Niben101Scf17565g00004.1 Niben101Scf09513g00012.1 Niben101Scf12159g08001.1 Niben101Scf08633g01003.1 Niben101Scf09552g01001.1 Niben101Scf01823g02010.1 Niben101Scf00123g06014.1…
Cellular Component	intracellular	319	Niben101Scf04561g00005.1 Niben101Ctg10718g00002.1 Niben101Scf03711g01021.1 Niben101Ctg15214g00001.1 Niben101Scf00013g03001.1 Niben101Scf00017g03003.1 Niben101Scf00063g13014.1 Niben101Scf00069g02013.1 Niben101Scf17565g00004.1 Niben101Scf09513g00012.1 Niben101Scf12159g08001.1 Niben101Scf08633g01003.1 Niben101Scf09552g01001.1 Niben101Scf01823g02010.1 Niben101Scf00123g06014.1 Niben101Scf02030g02010.1…
Cellular Component	protein-containing complex	82	Niben101Scf08633g01003.1 Niben101Scf01823g02010.1 Niben101Scf02030g02010.1 Niben101Scf00173g09004.1 Niben101Scf00197g02006.1 Niben101Scf00893g01029.1 Niben101Scf12404g00002.1 Niben101Scf00409g03001.1 Niben101Scf00436g06006.1 Niben101Scf10228g00002.1 Niben101Scf12414g01019.1 Niben101Scf00544g00003.1 Niben101Scf00568g04011.1 Niben101Scf02262g01021.1 Niben101Scf12718g00006.1 Niben101Scf00864g00004.1…
Molecular Function	catalytic activity	181	Niben101Scf01001g00005.1 Niben101Ctg15214g00001.1 Niben101Scf00013g03001.1 Niben101Scf00017g03003.1 Niben101Scf00063g13014.1 Niben101Scf00069g02013.1 Niben101Scf00110g05008.1 Niben101Scf01823g02010.1 Niben101Scf00155g04014.1 Niben101Scf00893g01029.1 Niben101Scf01847g03004.1 Niben101Scf00225g00008.1 Niben101Scf06180g00018.1 Niben101Scf00606g02018.1 Niben101Scf08617g01003.1 Niben101Scf00409g03001.1…
Molecular Function	binding	123	Niben101Scf04561g00005.1 Niben101Scf01001g00005.1 Niben101Scf00069g02013.1 Niben101Scf17565g00004.1 Niben101Scf09513g00012.1 Niben101Scf12159g08001.1 Niben101Scf08633g01003.1 Niben101Scf00110g05008.1 Niben101Scf09552g01001.1 Niben101Scf00123g06014.1 Niben101Scf00163g03008.1 Niben101Scf01847g03004.1 Niben101Scf07741g02033.1 Niben101Scf03969g05002.1 Niben101Scf05901g03008.1 Niben101Scf01105g00001.1…
Molecular Function	structural molecule activity	28	Niben101Scf08633g01003.1 Niben101Scf12404g00002.1 Niben101Scf00436g06006.1 Niben101Scf10228g00002.1 Niben101Scf12414g01019.1 Niben101Scf00544g00003.1 Niben101Scf12718g00006.1 Niben101Scf01249g06003.1 Niben101Scf04028g02002.1 Niben101Scf03523g01022.1 Niben101Scf01436g03010.1 Niben101Scf23111g00011.1 Niben101Scf32453g00001.1 Niben101Scf02502g15014.1 Niben101Scf02585g00014.1 Niben101Scf03028g03025.1…
Molecular Function	transporter activity	16	Niben101Scf17565g00004.1 Niben101Scf00110g05008.1 Niben101Scf00339g05026.1 Niben101Scf00409g03001.1 Niben101Scf05492g00001.1 Niben101Scf01718g06002.1 Niben101Scf04623g02006.1 Niben101Scf03169g05002.1 Niben101Scf11178g02002.1 Niben101Scf04669g02010.1 Niben101Scf07304g07011.1 Niben101Scf04529g00004.1 Niben101Scf05819g00007.1 Niben101Scf07522g00004.1 Niben101Scf14394g01040.1 Niben101Scf15022g00007.1
Molecular Function	antioxidant activity	9	Niben101Scf00539g07015.1 Niben101Scf03679g03009.1 Niben101Scf04451g00026.1 Niben101Scf01453g06001.1 Niben101Scf01497g03008.1 Niben101Scf01676g00026.1 Niben101Scf06195g00002.1 Niben101Scf07050g00006.1 Niben101Scf09459g00003.1
Molecular Function	other	11	Niben101Scf02990g01004.1 Niben101Scf12568g00007.1 Niben101Scf05890g02025.1 Niben101Scf15538g00001.1 Niben101Scf15022g00007.1 Niben101Scf04941g01011.1 Niben101Scf07309g00003.1 Niben101Scf00163g03008.1 Niben101Scf03823g01005.1 Niben101Scf10400g00005.1 Niben101Scf08898g00002.1
