# Supplementary material for: Analysis of lysine acetylation in tomato spot wilt virus infection in Nicotiana benthamiana
Source: Front Microbiol. 2023 Feb 2;14:1046163. doi: 10.3389/fmicb.2023.1046163 (PMC9935083; doi:10.3389/fmicb.2023.1046163)
Supplement: Supplementary file 4 [file Table_4.XLSX]

## Sheet: Sheet1
Subcellular localization	Number of proteins
chloroplast	223
cytoplasm	134
nucleus	63
other	28
plasma membrane	26
mitochondria	24
extracellular	13

## Sheet: Sheet2
Table S4. Detailed information of subcellular localization of the identified protein.
Subcellular localization	Protein accession	Position	Amino acid	TSWV/PBS Ratio	TSWV/PBS P value	Regulated Type	Protein description	Localization probability	Score	Modified sequence	Mass error [ppm]	TSWV-1	TSWV-2	TSWV-3	PBS-1	PBS-2	PBS-3
chloroplast	Niben101Scf04561g00005.1	123	K	3.437	8.67e-05	Up	sp|P10708|CB12_SOLLC Chlorophyll a-b binding protein 7, chloroplastic	1	83.358	TK(1)EIK(1)NGR	0.10672	1.55	1.503	1.439	0.375	0.454	0.478
	Niben101Scf04561g00005.1	126	K	3.437	8.67e-05	Up	sp|P10708|CB12_SOLLC Chlorophyll a-b binding protein 7, chloroplastic	1	83.358	TK(1)EIK(1)NGR	0.10672	1.55	1.503	1.439	0.375	0.454	0.478
	Niben101Scf04187g00037.1	365	K	0.714	0.00737479	Down	AT2G04030.1 Chaperone protein htpG family protein LENGTH=780	1	72.2	EQYQEFYK(1)K	0.65631	0.96	0.793	0.811	1.266	1.181	1.142
	Niben101Scf04198g01001.1	887	K	0.667	0.00895329	Down	sp|P51375|GLTB_PORPU Ferredoxin-dependent glutamate synthase	1	117.02	AFSEDTAK(1)R	0.48636	0.808	0.819	0.846	1.437	1.087	1.183
	Niben101Scf04198g01001.1	193	K	0.682	0.0201366	Down	sp|P51375|GLTB_PORPU Ferredoxin-dependent glutamate synthase	1	64.82	DCNQMNEAK(1)K	-0.59333	0.929	0.794	0.758	1.042	1.379	1.219
	Niben101Scf04198g01001.1	356	K	0.675	0.0129875	Down	sp|P51375|GLTB_PORPU Ferredoxin-dependent glutamate synthase	1	120.55	EASLK(1)STVWR	-0.091874	0.907	0.864	0.719	1.375	1.191	1.125
	Niben101Scf04198g01001.1	687	K	0.749	0.000179655	Down	sp|P51375|GLTB_PORPU Ferredoxin-dependent glutamate synthase	1	107.29	GVEGSLK(1)R	-0.13213	0.873	0.904	0.846	1.19	1.161	1.151
	Niben101Scf04198g01001.1	997	K	0.65	0.00500235	Down	sp|P51375|GLTB_PORPU Ferredoxin-dependent glutamate synthase	1	124.91	LGGK(1)SNSGEGGEDPIR	0.12017	0.874	0.703	0.854	1.335	1.19	1.215
	Niben101Scf04217g04003.1	121	K	2.142	2.89e-05	Up	AT5G62350.1 Plant invertase/pectin methylesterase inhibitor superfamily protein LENGTH=202	1	81.799	ELK(1)NMGSAR	1.0698	1.334	1.303	1.368	0.583	0.641	0.646
	Niben101Scf04294g01002.1	63	K	2.635	0.000340057	Up	sp|O23006|LYM2_ARATH LysM domain-containing GPI-anchored protein 2	1	113.14	LFHVK(1)NLR	0.10391	1.389	1.416	1.422	0.448	0.588	0.568
	Niben101Scf04315g01006.1	676	K	0.546	0.000331102	Down	AT1G12800.1 Nucleic acid-binding, OB-fold-like protein LENGTH=767	0.999958	62.466	EKEELVEK(1)K	-0.95058	0.792	0.682	0.711	1.263	1.392	1.345
	Niben101Scf04327g01005.1	195	K	0.688	0.0092518	Down	AT2G21170.1 triosephosphate isomerase LENGTH=315	1	120.9	EAGK(1)TFDVCFQQLK	0.43407	0.898	0.884	0.721	1.179	1.306	1.155
	Niben101Scf04327g01005.1	168	K	0.674	0.00405388	Down	AT2G21170.1 triosephosphate isomerase LENGTH=315	1	86.772	HIIGENDEFIGK(1)K	0.089453	0.869	0.848	0.766	1.32	1.103	1.261
	Niben101Scf04327g01005.1	279	K	0.726	0.0185002	Down	AT2G21170.1 triosephosphate isomerase LENGTH=315	1	125.45	IIYGGSANGSNCSDLAK(1)K	-0.41935	0.934	0.8	0.859	1.36	1.114	1.096
	Niben101Scf04329g06015.1	99	K	0.711	0.00173984	Down	sp|P74214|SRP54_SYNY3 Signal recognition particle protein	1	118.37	LKGEEVLTK(1)ENIVEPMR	-1.028	0.874	0.866	0.816	1.297	1.141	1.159
	Niben101Scf04375g06002.1	418	K	0.678	0.00693348	Down	sp|A6LTR7|SYFA_CLOB8 Phenylalanine--tRNA ligase alpha subunit	1	85.676	EQVESK(1)LK	0.80228	0.799	0.778	0.894	1.087	1.206	1.349
	Niben101Scf04444g09012.1	286	K	1.627	0.000352188	Up	sp|P49350|FPPS_ARTAN Farnesyl pyrophosphate synthase	1	131.82	ALK(1)HCNEEQKK	-0.15527	1.293	1.229	1.158	0.714	0.759	0.789
	Niben101Scf05816g00001.1	120	K	0.75	0.00148695	Down	sp|Q8R7V4|RL3_CALS4 50S ribosomal protein L3	1	84.753	LTK(1)PEMGHLEK	-0.32771	0.89	0.92	0.815	1.182	1.147	1.171
	Niben101Scf04529g00011.1	98	K	0.574	0.00676727	Down	sp|A4QK94|RR2_BARVE 30S ribosomal protein S2, chloroplastic	1	86.086	CHYVNK(1)K	-0.54148	0.853	0.616	0.796	1.437	1.269	1.238
	Niben101Scf04529g00011.1	142	K	0.405	0.000318091	Down	sp|A4QK94|RR2_BARVE 30S ribosomal protein S2, chloroplastic	1	51.346	RDAAMLK(1)R	-0.57622	0.537	0.589	0.672	1.409	1.61	1.418
	Niben101Scf04133g01027.1	428	K	0.671	0.0111334	Down	sp|P56069|METB_HELPY Cystathionine gamma-synthase	1	77.597	MAEILEAHPK(1)VR	-0.56562	0.887	0.853	0.744	1.4	1.097	1.204
	Niben101Scf05890g02025.1	406	K	0.768	0.00555461	Down	sp|P86245|TCPB_MESAU T-complex protein 1 subunit beta (Fragments)	1	91.867	AVDELAK(1)K	0.18449	0.891	0.888	0.885	1.262	1.138	1.07
	Niben101Scf04653g03012.1	386	K	0.756	0.0349914	Down	sp|Q11HU1|TRPC_CHESB Indole-3-glycerol phosphate synthase	1	100.88	AVLVGESLVK(1)QK	-1.7614	0.877	0.745	1.012	1.182	1.109	1.191
	Niben101Scf04707g00001.1	1277	K	1.32	0.0319272	Up	sp|Q92616|GCN1L_HUMAN Translational activator GCN1	1	76.221	GLEDK(1)AWR	-0.11263	1.193	1.242	0.974	0.826	0.929	0.828
	Niben101Scf08020g06001.1	200	K	3.466	0.000162793	Up	ref|NP_181089.1| late embryogenesis abundant hydroxyproline-rich glycoprotein [Arabidopsis thaliana] gb|AAC36175.1| similar to harpin-induced protein hin1 from tobacco [Arabidopsis thaliana] gb|AEC09110.1| late embryogenesis abundant hydroxyproline-rich glycoprotein [Arabidopsis thaliana]	0.991196	101.35	IK(0.009)PK(0.991)IECDFK	0.11201	1.53	1.491	1.475	0.358	0.467	0.472
	Niben101Scf04724g03012.1	176	K	1.519	0.00190848	Up	AT3G15520.1 Cyclophilin-like peptidyl-prolyl cis-trans isomerase family protein LENGTH=466	1	100.11	KPFGTMEGNVK(1)K	0.39601	1.183	1.251	1.15	0.709	0.807	0.844
	Niben101Scf05102g02013.1	214	K	0.67	0.00857052	Down	AT5G16620.1 hydroxyproline-rich glycoprotein family protein LENGTH=447	1	61.344	VEEPPAVNVK(1)K	-0.38211	0.886	0.697	0.879	1.156	1.237	1.28
	Niben101Scf10002g00006.1	58	K	0.75	0.0242	Down	sp|A4J136|RS13_DESRM 30S ribosomal protein S13	1	97.175	VGGVEIPNNK(1)R	-0.32873	0.964	0.9	0.771	1.278	1.155	1.081
	Niben101Scf05249g07008.1	487	K	3.729	2.85e-05	Up	sp|Q6AJW3|MSBA_DESPS Lipid A export ATP-binding/permease protein MsbA	1	62.528	GTQLSGGQK(1)QR	0.72614	1.649	1.51	1.417	0.393	0.445	0.389
	Niben101Scf05395g01008.1	932	K	0.706	0.0203273	Down	pdb|4BM5|A Chain A, Chloroplast Inner Membrane Protein Tic110	1	42.976	DLNINAEK(1)AK	-1.7115	0.804	0.911	0.835	1.384	1.195	1.034
	Niben101Scf05415g00003.1	318	K	3.06	0.00170059	Up	AT2G43840.2 UDP-glycosyltransferase 74 F1 LENGTH=449	1	81.565	IPK(1)NFIEETSEK	0.78223	1.301	1.233	1.824	0.401	0.494	0.529
	Niben101Scf05631g00010.1	88	K	1.385	0.00228644	Up	sp|P86809|NLTP2_APIGA Non-specific lipid-transfer protein 2	1	113.61	VAK(1)SCGVPTPSC	-0.36226	1.121	1.204	1.144	0.831	0.898	0.776
	Niben101Scf05678g01001.1	559	K	2.218	8.59e-05	Up	gb|ABB69784.1| beta-glucan-binding protein 4 [Medicago truncatula]	1	104.95	VVGVLWSNK(1)R	-0.054586	1.3	1.371	1.372	0.561	0.604	0.658
	Niben101Scf05442g03016.1	142	K	0.407	0.00693251	Down	sp|Q14498|RBM39_HUMAN RNA-binding protein 39	1	86.18	VNAGPAPAK(1)R	-0.40718	0.69	0.714	0.416	1.596	1.514	1.359
	Niben101Scf05692g07023.1	185	K	0.498	8.06e-05	Down	sp|A1TCB8|TIG_MYCVP Trigger factor	1	96.745	IATK(1)FADMEK	-0.1403	0.682	0.7	0.682	1.344	1.303	1.494
	Niben101Scf05692g07023.1	374	K	0.565	0.0062801	Down	sp|A1TCB8|TIG_MYCVP Trigger factor	1	58.781	LIPGCSSIEEVK(1)K	-1.9711	0.707	0.849	0.692	1.563	1.234	1.184
	Niben101Scf04099g09005.1	187	K	0.681	0.000268933	Down	sp|P74518|LRTA_SYNY3 Light-repressed protein A homolog	1	98.458	HMK(1)GFDR	-0.12433	0.818	0.808	0.863	1.262	1.233	1.162
	Niben101Scf03864g01012.1	127	K	0.769	0.00249372	Down	ref|WP_026731793.1| iron ABC transporter substrate-binding protein [Fischerella sp. PCC 9605]	1	122.46	TDKENNHEDLK(1)R	-0.71741	0.93	0.878	0.857	1.226	1.126	1.114
	Niben101Scf02631g01015.1	563	K	1.512	0.00201811	Up	ref|WP_027830635.1| methylcrotonoyl-CoA carboxylase [Marinobacter sp. HL-58]	1	71.268	GPETTK(1)FGVFR	-0.64089	1.232	1.095	1.265	0.851	0.758	0.766
	Niben101Scf02659g01005.1	546	K	1.393	0.00284028	Up	sp|A8H1G3|G6PI_SHEPA Glucose-6-phosphate isomerase	1	89.805	AAGEVLALQK(1)R	-0.071721	1.146	1.168	1.171	0.901	0.757	0.843
	Niben101Scf02659g01005.1	83	K	1.573	0.000505803	Up	sp|A8H1G3|G6PI_SHEPA Glucose-6-phosphate isomerase	1	106.42	DPK(1)SLWK	-0.51399	1.207	1.256	1.167	0.711	0.796	0.801
	Niben101Scf02685g00006.1	507	K	0.753	3.84e-05	Down	sp|B2UE66|FTSH_RALPJ ATP-dependent zinc metalloprotease FtsH	1	131.86	IVAGMEGTVMTDGK(1)SK	-2.6351	0.874	0.896	0.856	1.15	1.171	1.168
	Niben101Scf02688g02014.1	721	K	1.827	0.00295177	Up	sp|Q41238|LOX16_SOLTU Linoleate 9S-lipoxygenase 6	1	59.153	NVGHGDK(1)K	-0.18987	1.471	1.266	1.096	0.652	0.737	0.709
	Niben101Scf02688g02014.1	293	K	1.846	0.00132892	Up	sp|Q41238|LOX16_SOLTU Linoleate 9S-lipoxygenase 6	1	112.74	SDKDPLSESK(1)SSFVYVPR	-0.18972	1.378	1.157	1.297	0.62	0.702	0.754
	Niben101Scf04967g01005.1	192	K	0.731	0.00242663	Down	sp|J9RYI6|DCVR_CUCSA Divinyl chlorophyllide a 8-vinyl-reductase, chloroplastic	1	93.667	NSLVAGK(1)K	2.1683	0.906	0.855	0.832	1.251	1.2	1.098
	Niben101Scf02757g01001.1	852	K	0.538	1.79e-05	Down	AT4G29060.1 elongation factor Ts family protein LENGTH=953	1	113.22	EETGAGMMDCK(1)K	-1.044	0.743	0.739	0.687	1.35	1.351	1.329
	Niben101Scf02757g01001.1	257	K	0.524	1.65e-05	Down	AT4G29060.1 elongation factor Ts family protein LENGTH=953	1	90.793	FVK(1)GQDLEGTVK	1.7295	0.725	0.726	0.685	1.408	1.327	1.342
	Niben101Scf02757g01001.1	639	K	0.401	0.000640628	Down	AT4G29060.1 elongation factor Ts family protein LENGTH=953	1	101.65	GLASADK(1)K	0.41419	0.612	0.603	0.589	1.754	1.271	1.477
	Niben101Scf02757g01001.1	879	K	0.379	0.000458743	Down	AT4G29060.1 elongation factor Ts family protein LENGTH=953	1	83.998	GLSTADK(1)K	-0.75372	0.605	0.613	0.517	1.76	1.399	1.423
	Niben101Scf02757g01001.1	135	K	0.705	0.000531285	Down	AT4G29060.1 elongation factor Ts family protein LENGTH=953	1	124.73	SEMPPVK(1)NEDLIPGATFTGK	1.9573	0.845	0.864	0.831	1.265	1.131	1.209
	Niben101Scf02990g01004.1	98	K	1.558	0.00564988	Up	sp|Q9T070|COX6A_ARATH Cytochrome c oxidase subunit 6a, mitochondrial	1	106.14	EFPWGPDGLFEVK(1)HH	-2.0363	1.13	1.24	1.239	0.666	0.784	0.867
	Niben101Scf03004g03024.1	345	K	1.549	0.00131149	Up	sp|A7HPQ6|DAPE_PARL1 Succinyl-diaminopimelate desuccinylase	1	63.212	VSVNDK(1)FGR	0.18822	1.197	1.141	1.271	0.723	0.843	0.764
	Niben101Scf03018g13022.1	93	K	0.662	0.00357409	Down	AT4G10300.1 RmlC-like cupins superfamily protein LENGTH=134	1	115.78	ETCYLLK(1)GK	-0.28148	0.863	0.828	0.77	1.374	1.126	1.217
	Niben101Scf15308g00001.1	252	K	0.732	0.0190172	Down	sp|Q1GBJ9|RL15_LACDA 50S ribosomal protein L15	1	91.867	ADEYFAK(1)K	1.2966	0.814	0.86	0.916	1.222	1.017	1.297
	Niben101Scf15308g00001.1	215	K	0.581	0.0182043	Down	sp|Q1GBJ9|RL15_LACDA 50S ribosomal protein L15	1	54.259	AFSTSAK(1)EK	-0.52543	0.802	0.803	0.69	1.627	1.047	1.274
	Niben101Scf15308g00001.1	241	K	0.732	0.00235583	Down	sp|Q1GBJ9|RL15_LACDA 50S ribosomal protein L15	0.999985	76.311	WVKPSVAK(1)NLSR	0.14501	0.919	0.85	0.826	1.251	1.118	1.178
	Niben101Scf03056g02008.1	241	K	0.722	0.00424335	Down	sp|Q3A9T5|RL15_CARHZ 50S ribosomal protein L15	0.999649	61.067	WVKPSVAK(1)NLAR	1.1588	0.907	0.811	0.847	1.131	1.13	1.294
	Niben101Scf04036g05010.1	439	K	0.751	0.00170559	Down	AT3G14930.1 Uroporphyrinogen decarboxylase LENGTH=418	1	86.592	SFNFDK(1)VGDR	0.20464	0.902	0.869	0.86	1.243	1.1	1.162
	Niben101Scf03133g00003.1	122	K	0.7	0.0149236	Down	sp|Q5HF86|G3P2_STAAC Glyceraldehyde-3-phosphate dehydrogenase 2	1	168.64	DSPLDVIVVNDSGGVK(1)NASHLLK	-1.6337	0.919	0.758	0.862	1.351	1.199	1.076
	Niben101Scf03171g03002.1	130	K	2.761	0.00199052	Up	sp|O65390|APA1_ARATH Aspartic proteinase A1	1	74.962	AGK(1)SSTYTR	0.29544	1.604	1.504	1.208	0.625	0.516	0.422
	Niben101Scf39488g00001.1	168	K	1.303	0.00378426	Up	sp|B4R8L7|RL3_PHEZH 50S ribosomal protein L3	1	91.853	GFQGGMK(1)R	1.3289	1.223	1.061	1.11	0.87	0.885	0.85
	Niben101Scf05391g02002.1	249	K	1.422	0.00414646	Up	AT5G46070.1 Guanylate-binding family protein LENGTH=1082	1	99.283	DVAAK(1)NEIR	0.20896	1.288	1.135	1.086	0.783	0.816	0.869
	Niben101Scf03496g00020.1	149	K	0.644	0.0154151	Down	AT5G13450.1 delta subunit of Mt ATP synthase LENGTH=238	1	73.665	HIDAIAK(1)R	-0.84932	0.699	0.933	0.767	1.101	1.394	1.228
	Niben101Scf03548g02031.1	199	K	0.746	0.0202297	Down	AT4G25080.3 magnesium-protoporphyrin IX methyltransferase LENGTH=312	1	84.365	AK(1)DDQSPAPVMPK	0.3612	0.751	0.976	0.881	1.125	1.152	1.217
	Niben101Scf03548g02031.1	210	K	0.696	0.00315002	Down	AT4G25080.3 magnesium-protoporphyrin IX methyltransferase LENGTH=312	1	91.317	AKDDQSPAPVMPK(1)FEVK	-1.8416	0.912	0.823	0.792	1.282	1.223	1.124
	Niben101Scf06525g01001.1	163	K	0.58	0.00879688	Down	AT3G23700.1 Nucleic acid-binding proteins superfamily LENGTH=392	1	65.056	VIQADEDK(1)RR	-0.32145	0.768	0.874	0.625	1.243	1.464	1.201
	Niben101Scf03631g01004.1	521	K	3.177	0.0215543	Up	sp|P16954|GLGB_SYNE7 1,4-alpha-glucan branching enzyme GlgB	1	44.847	NK(1)NDEDWSMK	-0.83198	1.135	1.264	1.966	0.285	0.733	0.356
	Niben101Scf03631g01004.1	649	K	1.507	0.000191402	Up	sp|P16954|GLGB_SYNE7 1,4-alpha-glucan branching enzyme GlgB	1	54.259	YK(1)FMNAFDR	-0.94959	1.188	1.202	1.186	0.744	0.805	0.824
	Niben101Scf08538g00021.1	195	K	0.734	0.0359972	Down	sp|O49213|FCL1_ARATH GDP-L-fucose synthase 1	1	58.274	FHEAK(1)INNLDK	-1.3999	0.953	0.831	0.804	1.075	1.073	1.379
	Niben101Scf03766g09001.1	136	K	1.894	0.00102532	Up	sp|P46510|CAHX_FLABI Carbonic anhydrase	1	61.344	AK(1)VLAEHGDK	-0.92163	1.235	1.442	1.196	0.723	0.62	0.702
	Niben101Scf03766g09001.1	144	K	2.686	0.000661663	Up	sp|P46510|CAHX_FLABI Carbonic anhydrase	1	119.39	VLAEHGDK(1)TYEEK	0.66057	1.487	1.426	1.342	0.451	0.501	0.632
	Niben101Scf03766g09001.1	73	K	1.776	1.73e-05	Up	sp|P46510|CAHX_FLABI Carbonic anhydrase	1	91.62	NIANMVPPYDK(1)TK	0.26019	1.284	1.221	1.283	0.696	0.702	0.735
	Niben101Scf03766g09001.1	28	K	7.794	0.00471053	Up	sp|P46510|CAHX_FLABI Carbonic anhydrase	1	104.24	NPELIDELK(1)K	-0.024785	1.57	1.794	1.671	0.089	0.278	0.279
	Niben101Scf03766g09001.1	149	K	3.046	8.37e-05	Up	sp|P46510|CAHX_FLABI Carbonic anhydrase	1	119.96	TYEEK(1)LK	0.4525	1.581	1.458	1.35	0.434	0.492	0.515
	Niben101Scf03801g00003.1	529	K	1.43	0.0167848	Up	sp|Q31KX4|PROA_SYNE7 Gamma-glutamyl phosphate reductase	1	132.88	SADLDMAK(1)R	-0.92172	1.27	1.152	1.11	0.945	0.815	0.71
	Niben101Scf03823g01005.1	324	K	1.721	0.000290062	Up	sp|P83948|PME3_CITSI Pectinesterase 3	1	96.229	ENVDVPK(1)K	-0.15322	1.352	1.234	1.174	0.754	0.705	0.726
	Niben101Scf03823g01005.1	215	K	1.554	0.00160876	Up	sp|P83948|PME3_CITSI Pectinesterase 3	1	97.798	GQK(1)HVEK	-0.9297	1.257	1.23	1.135	0.743	0.733	0.855
	Niben101Scf03823g01005.1	452	K	1.47	0.00504524	Up	sp|P83948|PME3_CITSI Pectinesterase 3	1	102.29	RPGSGQK(1)NMVTAQGR	-1.0766	1.301	1.203	1.05	0.762	0.833	0.822
	Niben101Scf03253g02006.1	186	K	0.721	0.00542092	Down	sp|B1L938|RL1_THESQ 50S ribosomal protein L1	1	114.7	VAVLTQGEK(1)FDEAK	-0.096589	0.809	0.827	0.935	1.267	1.191	1.106
	Niben101Scf02585g00014.1	130	K	0.662	0.00117563	Down	sp|Q5WLQ0|RL5_BACSK 50S ribosomal protein L5	1	129.89	AK(1)NAIATFK	-0.44828	0.843	0.768	0.841	1.27	1.14	1.293
	Niben101Scf05721g01002.1	209	K	1.346	0.0377209	Up	sp|Q5ZK33|LETM1_CHICK LETM1 and EF-hand domain-containing protein 1, mitochondrial	1	75.213	HWK(1)DEFK	0.43794	1.092	1.232	1.095	0.738	0.802	1.001
	Niben101Scf05721g01002.1	654	K	1.664	0.0316994	Up	sp|Q5ZK33|LETM1_CHICK LETM1 and EF-hand domain-containing protein 1, mitochondrial	1	64.52	TVDDK(1)VSSALINR	-2.6558	1.065	1.621	1.025	0.794	0.713	0.723
	Niben101Scf05827g02002.1	449	K	1.494	0.0148412	Up	sp|Q82EL5|ACSA_STRAW Acetyl-coenzyme A synthetase	1	71.354	AK(1)NSPDGFDWSTIR	-0.95924	1.321	1.076	1.191	0.926	0.765	0.711
	Niben101Scf08723g02015.1	266	K	0.707	0.00053281	Down	sp|P84981|FENR_POPEU Ferredoxin--NADP reductase, chloroplastic	1	87.476	EEFEK(1)MK	1.3557	0.871	0.807	0.865	1.246	1.147	1.206
	Niben101Scf08723g02015.1	292	K	0.75	0.0238823	Down	sp|P84981|FENR_POPEU Ferredoxin--NADP reductase, chloroplastic	1	68.515	GEK(1)MYIQTR	-0.25037	0.927	0.888	0.823	1.338	1.13	1.049
	Niben101Scf08723g02015.1	79	K	0.695	0.00127671	Down	sp|P84981|FENR_POPEU Ferredoxin--NADP reductase, chloroplastic	1	128.22	QDEGVVVNK(1)FRPK	1.023	0.886	0.817	0.822	1.295	1.142	1.197
	Niben101Scf08723g02015.1	172	K	0.657	0.00277634	Down	sp|P84981|FENR_POPEU Ferredoxin--NADP reductase, chloroplastic	1	90.614	LIYTNDK(1)GEEVK	-1.1326	0.868	0.792	0.784	1.294	1.319	1.109
	Niben101Scf09107g01004.1	850	K	0.758	0.0376852	Down	sp|Q9LIB2|PHS1_ARATH Alpha-glucan phosphorylase 1	1	55.314	AEGK(1)FIPDPR	0.2426	0.841	1.029	0.774	1.248	1.142	1.099
	Niben101Scf09209g02008.1	312	K	1.483	0.00161319	Up	AT4G19900.1 alpha 1,4-glycosyltransferase family protein LENGTH=644	1	42.797	LVK(1)TNDAYVNK(1)GK	0.26452	1.155	1.174	1.222	0.729	0.8	0.865
	Niben101Scf09209g02008.1	320	K	1.483	0.00161319	Up	AT4G19900.1 alpha 1,4-glycosyltransferase family protein LENGTH=644	1	42.797	LVK(1)TNDAYVNK(1)GK	0.26452	1.155	1.174	1.222	0.729	0.8	0.865
	Niben101Scf09296g01009.1	107	K	1.357	0.0164045	Up	AT5G19450.1 calcium-dependent protein kinase 19 LENGTH=533	1	50.194	EVEIMK(1)HLPK	3.4402	1.153	1.169	1.122	0.845	0.734	0.959
	Niben101Scf09363g00018.1	484	K	0.768	0.00666	Down	sp|Q3AUZ9|CH602_SYNS9 60 kDa chaperonin 2	1	97.734	LAAK(1)VEDIK	-0.76107	0.891	0.849	0.924	1.26	1.093	1.115
	Niben101Scf09387g03016.1	223	K	0.603	0.00013374	Down	sp|Q11HP9|EFG_CHESB Elongation factor G	1	142.83	ICFVNK(1)MDR	-2.1247	0.767	0.805	0.755	1.358	1.267	1.231
	Niben101Scf09387g03016.1	503	K	0.662	0.00444045	Down	sp|Q11HP9|EFG_CHESB Elongation factor G	1	106.18	VAIEPK(1)TK	0.16349	0.789	0.919	0.747	1.325	1.174	1.211
	Niben101Scf10305g01003.1	118	K	0.594	0.003133	Down	sp|Q118B4|ACSF_TRIEI Magnesium-protoporphyrin IX monomethyl ester [oxidative] cyclase	1	70.089	EAADK(1)IQGPLR	0.082262	0.69	0.721	0.884	1.26	1.234	1.369
	Niben101Scf10055g07005.1	63	K	1.363	0.000125535	Up	sp|Q6FFL8|MAO1_ACIAD NAD-dependent malic enzyme	1	54.823	YNK(1)GLAFTER	-0.97321	1.185	1.137	1.131	0.866	0.846	0.822
	Niben101Scf10400g00005.1	47	K	0.748	0.000137364	Down	sp|A5GV53|CH60_SYNR3 60 kDa chaperonin	1	139.15	EIAFDQK(1)SR	-0.032156	0.882	0.869	0.872	1.212	1.133	1.161
	Niben101Scf10735g00019.1	333	K	1.306	0.00337965	Up	sp|A4XPI6|BETB_PSEMY NAD/NADP-dependent betaine aldehyde dehydrogenase	1	107	GALATK(1)FR	1.1233	1.126	1.144	1.119	0.827	0.94	0.827
	Niben101Scf11037g00006.1	63	K	1.508	0.00744077	Up	sp|P46423|GSTF_HYOMU Glutathione S-transferase	1	89.805	GNQLLANEPK(1)K	0.99795	1.171	1.203	1.195	0.679	0.905	0.783
	Niben101Scf11037g00006.1	22	K	1.481	0.00248603	Up	sp|P46423|GSTF_HYOMU Glutathione S-transferase	1	117.31	VIATLK(1)EK	-0.72094	1.178	1.205	1.166	0.71	0.832	0.854
	Niben101Scf11037g00006.1	154	K	1.621	0.00100252	Up	sp|P46423|GSTF_HYOMU Glutathione S-transferase	1	104.89	VK(1)NLFDARPHVK	0.3271	1.203	1.252	1.212	0.686	0.746	0.83
	Niben101Scf23355g00024.1	167	K	0.443	8.91e-05	Down	sp|Q9NW13|RBM28_HUMAN RNA-binding protein 28	1	119.74	VNSGPPPEK(1)R	0.59102	0.642	0.653	0.629	1.586	1.411	1.342
	Niben101Scf11178g01008.1	335	K	0.528	0.00336032	Down	sp|Q0G9V4|RBL_DAUCA Ribulose bisphosphate carboxylase large chain	1	130.77	EAAK(1)WSPELAAACEVWK	-0.36678	0.837	0.726	0.589	1.409	1.334	1.329
	Niben101Scf12154g01013.1	56	K	1.365	0.03891	Up	sp|Q9Y580|RBM7_HUMAN RNA-binding protein 7	1	91.867	DAEAAIK(1)K	-0.16988	1.216	1.127	1.123	0.958	0.897	0.685
	Niben101Scf12270g02002.1	162	K	2.007	0.000648691	Up	emb|CAA80358.1| beta-fructofuranosidase [Solanum tuberosum]	1	67.214	AK(1)HPLHTATK	-0.80577	1.342	1.19	1.396	0.585	0.673	0.699
	Niben101Scf12568g00007.1	208	K	2.366	0.000412588	Up	AT1G64030.1 serpin 3 LENGTH=385	1	41.876	VPFMTSK(1)K	3.2838	1.397	1.346	1.372	0.5	0.581	0.658
	Niben101Scf13146g00006.1	57	K	0.722	0.0380522	Down	sp|P48368|CRTE_CYAPA Geranylgeranyl diphosphate synthase	1	79.875	DINQK(1)LDEAVPVK	0.52465	0.828	0.771	0.981	1.37	1.046	1.156
	Niben101Scf13448g00015.1	479	K	0.612	0.021722	Down	sp|Q8L7B2|SCP20_ARATH Serine carboxypeptidase-like 20	1	42.976	GAGHTVPEYK(1)PR	-0.32104	0.774	0.656	0.924	1.511	1.105	1.232
	Niben101Scf14799g02001.1	274	K	1.55	0.0029868	Up	sp|P34114|PHS2_DICDI Glycogen phosphorylase 2	1	96.342	VTVGSDGK(1)R	-0.2176	1.288	1.266	1.075	0.816	0.727	0.799
	Niben101Scf15372g00003.1	154	K	0.605	0.00154844	Down	AT4G09650.1 ATP synthase delta-subunit gene LENGTH=234	1	74.464	EIVK(1)EFEK	0.011319	0.747	0.849	0.722	1.178	1.288	1.367
	Niben101Scf15653g02011.1	61	K	0.642	0.00333822	Down	ref|WP_026032281.1| branched-chain alpha-keto acid dehydrogenase subunit E2 [Prochlorococcus sp. W4]	1	181.98	IVSWVK(1)TEGDK	-0.99874	0.83	0.879	0.705	1.32	1.237	1.204
	Niben101Scf18107g00014.1	141	K	0.57	0.00852854	Down	sp|Q944I4|GLYK_ARATH D-glycerate 3-kinase, chloroplastic	1	40.278	TGLTPK(1)K(1)VAESIDK	-1.9307	0.88	0.696	0.687	1.535	1.286	1.149
	Niben101Scf18107g00014.1	142	K	0.57	0.00852854	Down	sp|Q944I4|GLYK_ARATH D-glycerate 3-kinase, chloroplastic	1	40.278	TGLTPK(1)K(1)VAESIDK	-1.9307	0.88	0.696	0.687	1.535	1.286	1.149
	Niben101Scf22060g00010.1	8	K	0.161	0.000428938	Down	sp|Q43208|H2A4_WHEAT Histone H2A.4	1	143.31	PSTTATK(1)SVGGR	0.39688	0.374	0.299	0.224	2.19	1.75	1.646
	Niben101Scf39430g00005.1	134	K	0.718	1.3e-05	Down	sp|O08467|GLNA_THEKO Glutamine synthetase	1	44.318	DIFAENAK(1)K	1.8984	0.87	0.839	0.853	1.172	1.199	1.196
	Niben101Scf11366g02020.1	151	K	0.665	0.00416076	Down	sp|B3PDM1|ISPG_CELJU 4-hydroxy-3-methylbut-2-en-1-yl diphosphate synthase	1	90.707	EADACFEIK(1)NSLVQK	0.78647	0.876	0.869	0.719	1.301	1.214	1.191
	Niben101Scf11366g02020.1	638	K	0.553	0.000816372	Down	sp|B3PDM1|ISPG_CELJU 4-hydroxy-3-methylbut-2-en-1-yl diphosphate synthase	1	109.64	NTK(1)TEYVSCPSCGR	-0.49518	0.767	0.753	0.694	1.461	1.343	1.199
	Niben101Scf05737g00003.1	280	K	1.871	0.00183645	Up	sp|O78502|PSAD_GUITH Photosystem I reaction center subunit II	1	62.162	NK(1)SPIEVK(1)FTGK	0.29423	1.305	1.254	1.287	0.613	0.637	0.806
	Niben101Scf08684g03004.1	90	K	0.552	0.00761929	Down	sp|Q9BBR0|RK20_LOTJA 50S ribosomal protein L20, chloroplastic	1	113.71	TITQQK(1)IR	0.29862	0.861	0.707	0.653	1.564	1.165	1.292
	Niben101Scf08637g01001.1	231	K	0.6	0.0486995	Down	sp|P46512|CAH1_FLALI Carbonic anhydrase 1	1	75.548	VK(1)AECCHLNPTEQCTK	-0.4005	0.983	0.649	0.714	1.649	1.063	1.196
	Niben101Scf05912g01016.1	414	K	0.634	0.00597665	Down	sp|P0ABI1|CLPA_ECO57 ATP-dependent Clp protease ATP-binding subunit ClpA	0.99994	80.17	K(1)HIEKDPALER	-0.21069	0.915	0.774	0.715	1.38	1.223	1.187
	Niben101Scf05912g01016.1	817	K	0.706	0.00119337	Down	sp|P0ABI1|CLPA_ECO57 ATP-dependent Clp protease ATP-binding subunit ClpA	1	140.17	QLTK(1)LEVK	-1.4307	0.858	0.869	0.818	1.295	1.148	1.164
	Niben101Scf05912g01016.1	293	K	0.708	0.00928907	Down	sp|P0ABI1|CLPA_ECO57 ATP-dependent Clp protease ATP-binding subunit ClpA	1	89.358	TK(1)NNPCLIGEPGVGK	0.23963	0.863	0.83	0.862	1.38	1.113	1.116
	Niben101Scf08804g02001.1	1029	K	0.618	0.000433606	Down	AT5G42390.1 Insulinase (Peptidase family M16) family protein LENGTH=1265	1	126.03	AVDACK(1)NVLR	-3.042	0.826	0.791	0.745	1.361	1.238	1.224
	Niben101Scf08804g02001.1	184	K	0.749	0.0324832	Down	AT5G42390.1 Insulinase (Peptidase family M16) family protein LENGTH=1265	1	82.529	GQLK(1)NGLR	0.14153	0.981	0.91	0.743	1.263	1.131	1.121
	Niben101Scf05961g02020.1	124	K	1.307	0.00111564	Up	AT3G07480.1 2Fe-2S ferredoxin-like superfamily protein LENGTH=159	1	145.6	LPEASYDEQYVLK(1)K	0.45953	1.06	1.162	1.166	0.856	0.861	0.875
	Niben101Scf06091g04018.1	420	K	0.679	0.0023112	Down	ref|WP_009782089.1| glycosyltransferase [Lyngbya sp. PCC 8106] gb|EAW39129.1| Glycosyl transferase, family 9 [Lyngbya sp. PCC 8106]	1	154.52	GKPSVGLFCSEEK(1)AR	0.03583	0.882	0.833	0.779	1.332	1.165	1.177
	Niben101Scf06091g04018.1	431	K	0.678	0.00171328	Down	ref|WP_009782089.1| glycosyltransferase [Lyngbya sp. PCC 8106] gb|EAW39129.1| Glycosyl transferase, family 9 [Lyngbya sp. PCC 8106]	1	102.4	SFVPNAEEK(1)K	0.25205	0.878	0.792	0.82	1.309	1.231	1.132
	Niben101Scf06105g01001.1	221	K	0.768	0.0187918	Down	sp|P35685|RL7A_ORYSJ 60S ribosomal protein L7a	1	139.46	ANFNDK(1)FEENR	-0.56983	0.849	0.892	0.908	1.092	1.303	1.056
	Niben101Scf06105g01001.1	200	K	0.75	0.0306339	Down	sp|P35685|RL7A_ORYSJ 60S ribosomal protein L7a	1	157.09	TASALCLTTLK(1)NEDK	-0.1115	0.973	0.863	0.801	1.31	1.166	1.04
	Niben101Scf06117g01005.1	129	K	0.535	0.000909156	Down	sp|Q9SDT1|POR_DAUCA Protochlorophyllide reductase, chloroplastic	1	123.79	AAK(1)SVGIPK	-0.33726	0.766	0.74	0.667	1.51	1.26	1.288
	Niben101Scf06117g01005.1	344	K	0.598	0.00924609	Down	sp|Q9SDT1|POR_DAUCA Protochlorophyllide reductase, chloroplastic	1	122.69	GYVSEAEAGK(1)R	-0.38047	0.633	0.784	0.894	1.395	1.189	1.278
	Niben101Scf06117g01005.1	219	K	0.39	0.00202504	Down	sp|Q9SDT1|POR_DAUCA Protochlorophyllide reductase, chloroplastic	1	109.29	QSDYPQK(1)R	-0.59531	0.654	0.532	0.591	1.872	1.417	1.268
	Niben101Scf06236g00008.1	396	K	0.721	0.0266686	Down	AT2G45290.1 Transketolase LENGTH=741	1	104.44	FAEYEK(1)K	-0.31505	0.948	0.831	0.806	1.389	1.066	1.131
	Niben101Scf06349g02015.1	173	K	0.607	0.000408913	Down	sp|Q8KG16|RL7_CHLTE 50S ribosomal protein L7/L12	0.999984	58.268	EGVSKDEAEDAK(1)K	0.01971	0.728	0.823	0.779	1.296	1.208	1.333
	Niben101Scf06349g02015.1	158	K	0.725	0.0447543	Down	sp|Q8KG16|RL7_CHLTE 50S ribosomal protein L7/L12	1	58.433	ELIEGLPK(1)K	-0.55969	0.707	0.838	1.023	1.206	1.086	1.251
	Niben101Scf06748g01012.1	89	K	0.441	0.00869851	Down	gb|AIE73237.1| NAD-dependent epimerase/dehydratase [Synechocystis sp. PCC 6714]	1	124.08	TWNDSGSQQTTDGASTGK(1)K	-0.48412	0.822	0.612	0.494	1.681	1.225	1.467
	Niben101Scf06826g08015.1	324	K	1.956	3.96e-05	Up	sp|P18212|PSBP2_TOBAC Oxygen-evolving enhancer protein 2-2, chloroplastic	1	95.531	WFK(1)GAK(1)K	-0.26017	1.329	1.259	1.314	0.627	0.675	0.693
	Niben101Scf06826g08015.1	327	K	1.956	3.96e-05	Up	sp|P18212|PSBP2_TOBAC Oxygen-evolving enhancer protein 2-2, chloroplastic	1	95.531	WFK(1)GAK(1)K	-0.26017	1.329	1.259	1.314	0.627	0.675	0.693
	Niben101Scf06909g04003.1	72	K	1.43	0.00159767	Up	sp|Q8RXT9|GDL8_ARATH GDSL esterase/lipase	1	93.237	ADKPPYGETFFK(1)R	0.084411	1.183	1.129	1.195	0.757	0.815	0.881
	Niben101Scf09554g02021.1	826	K	0.515	0.00740769	Down	sp|Q8XZR0|CLPB_RALSO Chaperone protein ClpB	1	95.094	ETTYQTIK(1)QR	0.1486	0.695	0.843	0.585	1.555	1.389	1.176
	Niben101Scf06976g06016.1	431	K	0.723	0.00648641	Down	ref|WP_009782089.1| glycosyltransferase [Lyngbya sp. PCC 8106] gb|EAW39129.1| Glycosyl transferase, family 9 [Lyngbya sp. PCC 8106]	1	136.7	TFVPNAEEK(1)K	0.73732	0.837	0.898	0.847	1.33	1.129	1.11
	Niben101Scf07214g00015.1	283	K	0.379	0.00374402	Down	sp|Q9RFD5|BCHH_RHOS4 Magnesium-chelatase subunit H	1	78.149	K(1)HALEQAK	0.2058	0.696	0.616	0.42	1.581	1.351	1.633
	Niben101Scf07242g07006.1	497	K	3.684	0.000334675	Up	AT3G28740.1 Cytochrome P450 superfamily protein LENGTH=509	1	64.64	AQPLVAK(1)CSPR	-0.47518	1.533	1.805	1.23	0.412	0.429	0.399
	Niben101Scf07242g07006.1	153	K	2.183	0.000135509	Up	AT3G28740.1 Cytochrome P450 superfamily protein LENGTH=509	1	116.55	IDEVK(1)SMVK	0.083639	1.411	1.337	1.288	0.59	0.676	0.583
	Niben101Scf07309g00003.1	59	K	0.75	0.00422431	Down	sp|Q7V643|CH601_PROMM 60 kDa chaperonin 1	1	108.1	EILFDQK(1)SR	0.035987	0.844	0.842	0.941	1.238	1.107	1.156
	Niben101Scf07402g00014.1	211	K	5.52	4.98e-08	Up	sp|Q9BTZ2|DHRS4_HUMAN Dehydrogenase/reductase SDR family member 4	1	108.35	REIEGK(1)TLLNR	0.76484	1.615	1.647	1.601	0.3	0.295	0.286
	Niben101Scf07691g00008.1	440	K	0.763	0.0267732	Down	gb|KFB86097.1| dihydrolipoamide dehydrogenase [Calothrix sp. 336/3]	1	118.04	TSFK(1)ANTK	1.6687	0.993	0.849	0.82	1.286	1.08	1.122
	Niben101Scf07767g02011.1	249	K	2.705	0.00379291	Up	AT5G07990.1 Cytochrome P450 superfamily protein LENGTH=513	0.819646	84.653	K(0.18)FDK(0.82)FLEHVIDEHNVR	0.4144	1.323	1.345	1.568	0.372	0.623	0.571
	Niben101Scf16532g01001.1	56	K	0.605	0.0315948	Down	sp|O82139|CAS1_PANGI Cycloartenol Synthase	1	87.719	FEQK(1)HSADLIMR	0.096775	0.953	0.575	0.806	1.358	1.366	1.135
	Niben101Scf08130g00014.1	114	K	2.523	0.00026261	Up	sp|Q9SR36|GSTU8_ARATH Glutathione S-transferase U8	1	110.08	SFFLK(1)GEEQEK	-0.084041	1.48	1.34	1.37	0.485	0.558	0.618
	Niben101Scf08130g00014.1	103	K	11.941	0.000444512	Up	sp|Q9SR36|GSTU8_ARATH Glutathione S-transferase U8	1	87.181	FLEDK(1)VR	-0.14531	1.746	1.421	1.311		0.141	0.109
	Niben101Scf08130g00016.1	115	K	4.085	0.00112836	Up	sp|Q9SR36|GSTU8_ARATH Glutathione S-transferase U8	1	89.171	ALFGK(1)GEESDK	0.3978	1.455	1.696	1.481	0.326	0.509	0.299
	Niben101Scf14886g00003.1	167	K	0.649	0.0249559	Down	AT1G71720.1 Nucleic acid-binding proteins superfamily LENGTH=500	1	43.77	VHSVEEESK(1)K	0.16832	0.634	0.877	0.896	1.136	1.379	1.194
	Niben101Scf08526g04003.1	93	K	1.306	0.0143606	Up	AT4G09670.1 Oxidoreductase family protein LENGTH=362	1	103.83	WAVLVAQK(1)K	-0.11572	1.05	1.102	1.227	0.791	0.923	0.873
	Niben101Scf07191g02016.1	360	K	1.308	0.00917011	Up	sp|P48325|P2SAF_CYAPA Photosystem II stability/assembly factor HCF136	1	125.36	TNNGGK(1)TWIR	-0.5138	1.174	1.178	1.054	0.945	0.837	0.822
	Niben101Scf02553g02002.1	62	K	0.55	0.00608177	Down	AT3G48730.1 glutamate-1-semialdehyde 2,1-aminomutase 2 LENGTH=472	1	72.2	SEEAFSK(1)AK	-0.026302	0.742	0.716	0.733	1.234	1.125	1.622
	Niben101Scf02553g02002.1	55	K	0.642	0.00625137	Down	AT3G48730.1 glutamate-1-semialdehyde 2,1-aminomutase 2 LENGTH=472	1	145.69	TFTLQK(1)SEEAFSK	-0.38134	0.827	0.839	0.757	1.457	1.16	1.155
	Niben101Scf04205g04008.1	214	K	1.551	0.0350398	Up	AT1G50575.1 Putative lysine decarboxylase family protein LENGTH=306	1	78.342	K(1)HGLVDAVVR	1.7121	1.056	1.154	1.378	0.601	0.882	0.83
	Niben101Scf03254g00001.1	373	K	0.601	0.037542	Down	sp|Q1RJT3|ODP2_RICBR Dihydrolipoyllysine-residue acetyltransferase component of pyruvate dehydrogenase complex	1	100.02	ELVDK(1)AR	2.7142	0.701	0.923	0.687	1.211	1.61	1.022
	Niben101Scf07162g00002.1	593	K	0.613	0.00222211	Down	sp|Q9LSL9|PP445_ARATH Pentatricopeptide repeat-containing protein	1	98.902	GQTEK(1)SSITR	-0.22731	0.809	0.77	0.776	1.452	1.236	1.155
	Niben101Scf01818g04001.1	13	K	1.302	0.0212199	Up	sp|Q6LXE3|RL14_METMP 50S ribosomal protein L14	1	85.533	GGSAGNK(1)FR	-0.083304	1.18	1.078	1.144	0.992	0.821	0.8
	Niben101Scf00682g04013.1	210	K	1.874	0.00215225	Up	sp|P31212|THD1_SOLTU Threonine dehydratase biosynthetic	1	127.17	IEAVK(1)NLDGK	0.06741	1.247	1.212	1.382	0.6	0.66	0.79
	Niben101Scf00682g04013.1	488	K	2.046	0.00129387	Up	sp|P31212|THD1_SOLTU Threonine dehydratase biosynthetic	1	122.16	MK(1)SSQLNTVNLTNNNLVK	-0.40993	1.352	1.333	1.265	0.539	0.671	0.721
	Niben101Scf07321g00016.1	801	K	1.308	0.0326028	Up	sp|Q9SWR3|MMT1_WEDBI Methionine S-methyltransferase	1	84.817	ALTCIVK(1)FR	0.74036	1.093	1.085	1.204	0.781	0.804	1.001
	Niben101Scf00726g02003.1	173	K	1.962	0.0172406	Up	AT4G34980.1 subtilisin-like serine protease 2 LENGTH=764	1	82.417	DDGMPEIPK(1)R	-0.21578	1.66	1.29	0.982	0.616	0.622	0.766
	Niben101Scf00870g15008.1	490	K	0.741	0.00628878	Down	sp|Q58860|THRC_METJA Threonine synthase	1	42.075	EIK(1)NMECR	-1.0869	0.916	0.809	0.887	1.258	1.084	1.184
	Niben101Scf03116g02005.1	119	K	1.569	0.00655245	Up	sp|Q14498|RBM39_HUMAN RNA-binding protein 39	1	85.533	VNYATEK(1)R	-0.5579	1.364	1.155	1.131	0.862	0.692	0.773
	Niben101Scf04040g06006.1	17	K	1.326	0.0164922	Up	sp|Q8VZH2|APM1_ARATH Aminopeptidase M1	1	77.732	LPK(1)FAVPK	-0.17651	1.105	1.122	1.174	0.758	0.841	0.965
	Niben101Scf00773g07001.1	64	K	0.726	0.0119035	Down	AT2G40490.1 Uroporphyrinogen decarboxylase LENGTH=394	1	85.287	GK(1)EVERPPVWLMR	-0.88679	0.853	0.921	0.794	1.046	1.226	1.265
	Niben101Scf00773g07001.1	352	K	0.729	0.00484431	Down	AT2G40490.1 Uroporphyrinogen decarboxylase LENGTH=394	1	42.475	GK(1)HILNLGHGIK	-0.82799	0.831	0.804	0.942	1.144	1.144	1.248
	Niben101Scf00780g01029.1	143	K	2.014	0.000489039	Up	sp|Q10S70|EXLA1_ORYSJ Expansin-like A1	1	63.565	VPCDFK(1)NK	-0.41181	1.278	1.222	1.429	0.603	0.712	0.636
	Niben101Scf00781g03013.1	124	K	1.704	0.0398914	Up	sp|O23515|RL151_ARATH 60S ribosomal protein L15-1	1	77.185	GLQGK(1)GHLHHK(1)QR	-0.34017	1.596	1.154	0.998	0.618	0.887	0.694
	Niben101Scf00781g03013.1	130	K	1.704	0.0398914	Up	sp|O23515|RL151_ARATH 60S ribosomal protein L15-1	1	77.185	GLQGK(1)GHLHHK(1)QR	-0.34017	1.596	1.154	0.998	0.618	0.887	0.694
	Niben101Scf00539g07027.1	100	K	0.637	0.000452473	Down	sp|P35476|PLAS1_TOBAC Plastocyanin A'/A''	1	183.58	ITFK(1)NNAGFPHNVVFDEDEIPAGVDVSK	1.4724	0.772	0.847	0.779	1.276	1.18	1.306
	Niben101Scf15752g00004.1	86	K	0.766	0.00245698	Down	sp|Q8F812|PYRB_LEPIN Aspartate carbamoyltransferase	1	90.37	ALEVK(1)NK	-1.0389	0.902	0.867	0.891	1.244	1.105	1.122
	Niben101Scf00825g03003.1	73	K	1.316	0.00242272	Up	sp|P49211|RL321_ARATH 60S ribosomal protein L32-1	1	87.639	HYLPNGFK(1)K	0.13617	1.131	1.214	1.059	0.859	0.874	0.854
	Niben101Scf00825g03003.1	30	K	1.673	0.000505515	Up	sp|P49211|RL321_ARATH 60S ribosomal protein L32-1	1	100.57	ITVK(1)TNWR	-1.2878	1.218	1.227	1.261	0.668	0.766	0.781
	Niben101Scf00825g03003.1	37	K	1.356	0.0102146	Up	sp|P49211|RL321_ARATH 60S ribosomal protein L32-1	1	90.761	RPK(1)GIDSR	-1.032	1.202	1.119	1.119	0.792	0.955	0.789
	Niben101Scf02175g03014.1	347	K	0.739	0.0185287	Down	sp|P0A4V9|FTSH_MYCBO ATP-dependent zinc metalloprotease FtsH	1	111.95	DLFEK(1)AK	-1.1284	0.918	0.877	0.822	1.345	1.06	1.135
	Niben101Scf02175g03014.1	456	K	0.69	0.0383126	Down	sp|P0A4V9|FTSH_MYCBO ATP-dependent zinc metalloprotease FtsH	1	65.719	DVDFDK(1)IAR	0.52322	0.719	0.75	1.026	1.163	1.114	1.341
	Niben101Scf03679g03009.1	76	K	1.406	0.0280483	Up	AT5G51100.1 Fe superoxide dismutase 2 LENGTH=305	1	72.434	TFEFHWGK(1)HHR	-0.52397	1.152	1.087	1.234	0.675	0.871	0.925
	Niben101Scf00879g05002.1	80	K	0.755	0.00256033	Down	sp|P74367|PSB27_SYNY3 Photosystem II lipoprotein Psb27	1	101.65	EASEVIK(1)K	0.46437	0.841	0.896	0.892	1.146	1.24	1.095
	Niben101Scf05492g00001.1	346	K	0.458	0.000551137	Down	AT3G07700.3 Protein kinase superfamily protein LENGTH=724	1	63.624	IDPK(1)SDGAK	-0.96072	0.649	0.716	0.601	1.593	1.402	1.302
	Niben101Scf05492g00001.1	678	K	0.353	0.000692433	Down	AT3G07700.3 Protein kinase superfamily protein LENGTH=724	1	69.721	LEQGDLK(1)LR	0.49	0.488	0.511	0.645	1.722	1.579	1.361
	Niben101Scf03110g02006.1	316	K	0.665	0.01105	Down	sp|P48368|CRTE_CYAPA Geranylgeranyl diphosphate synthase	1	50.354	DLVVDK(1)TTYPK	-0.95829	0.906	0.81	0.741	1.184	1.108	1.4
	Niben101Scf00949g02005.1	55	K	0.759	0.0203683	Down	AT3G20790.1 NAD(P)-binding Rossmann-fold superfamily protein LENGTH=355	1	57.785	K(1)HFPDVECK	-3.2131	0.996	0.841	0.813	1.247	1.161	1.084
	Niben101Scf00952g03003.1	421	K	0.627	0.000350529	Down	sp|P04770|GLNA1_PHAVU Glutamine synthetase PR-1	1	122.7	EEGGFEVIK(1)K	0.67073	0.826	0.774	0.781	1.358	1.231	1.21
	Niben101Scf00952g03003.1	169	K	0.622	0.016721	Down	sp|P04770|GLNA1_PHAVU Glutamine synthetase PR-1	1	84.479	HK(1)AAQVFSDSK	1.0875	0.903	0.782	0.695	1.431	1.337	1.056
	Niben101Scf00959g00018.1	128	K	0.768	0.0053096	Down	sp|Q9DC07|LNEBL_MOUSE LIM zinc-binding domain-containing Nebulette	1	102.52	HHHIQLIK(1)EK	-0.83154	0.874	0.955	0.823	1.111	1.147	1.197
	Niben101Scf07980g00010.1	161	K	0.693	0.0176275	Down	AT3G54640.1 tryptophan synthase alpha chain LENGTH=312	1	92.781	GTEK(1)FMATVR	0.14142	0.829	0.901	0.797	1.397	1.208	1.04
	Niben101Scf08724g04008.1	43	K	1.672	0.000426428	Up	sp|P41098|RL34_TOBAC 60S ribosomal protein L34	1	92.65	ASGPK(1)CPVTGK(1)R	0.47901	1.261	1.297	1.158	0.735	0.787	0.701
	Niben101Scf08724g04008.1	49	K	1.672	0.000426428	Up	sp|P41098|RL34_TOBAC 60S ribosomal protein L34	1	92.65	ASGPK(1)CPVTGK(1)R	0.47901	1.261	1.297	1.158	0.735	0.787	0.701
	Niben101Scf08724g04008.1	36	K	1.43	0.000296139	Up	sp|P41098|RL34_TOBAC 60S ribosomal protein L34	1	93.162	LIYQSTK(1)K	1.2424	1.21	1.138	1.171	0.859	0.79	0.812
	Niben101Scf00803g01006.1	401	K	1.493	0.0104703	Up	AT4G34980.1 subtilisin-like serine protease 2 LENGTH=764	1	52.49	NYNCETSK(1)K	-0.029046	1.095	1.343	1.119	0.703	0.832	0.848
	Niben101Scf00539g07015.1	210	K	0.755	0.0102917	Down	sp|Q42403|TRXH3_ARATH Thioredoxin H3	1	141	LIVLDVGLK(1)HCGPCVK	0.0042747	0.84	0.891	0.891	1.055	1.133	1.285
	Niben101Scf16508g00001.1	422	K	0.522	0.000536737	Down	sp|Q5HL01|SAT_STAEQ Sulfate adenylyltransferase	1	105.46	VAAYDTVDK(1)K	0.23028	0.781	0.702	0.653	1.466	1.338	1.29
	Niben101Scf01036g03001.1	252	K	0.116	0.000901687	Down	sp|P15904|POR_AVESA Protochlorophyllide reductase	1	114.97	QSDYPSK(1)R	-0.11057	0.282	0.253	0.145	2.508	1.758	1.615
	Niben101Scf01036g03001.1	377	K	0.117	0.000642328	Down	sp|P15904|POR_AVESA Protochlorophyllide reductase	1	106.67	GFVSETESGK(1)R	0.42111	0.244	0.29	0.149	2.25	1.994	1.582
	Niben101Ctg10718g00002.1	145	K	0.64	5.86e-05	Down	sp|P26573|RBS8_NICPL Ribulose bisphosphate carboxylase small chain 8B, chloroplastic	1	143.57	LPMFGCTDATQVLAEVGEAK(1)K	-0.54042	0.825	0.801	0.781	1.294	1.255	1.21
	Niben101Scf04122g02005.1	62	K	6.546	0.00360268	Up	sp|Q05462|RL27_PEA 60S ribosomal protein L27	1	80.245	VTAAK(1)EAK(1)AR	-0.5571	1.549	1.605	1.782	0.123	0.28	0.351
	Niben101Scf04122g02005.1	65	K	6.546	0.00360268	Up	sp|Q05462|RL27_PEA 60S ribosomal protein L27	1	80.245	VTAAK(1)EAK(1)AR	-0.5571	1.549	1.605	1.782	0.123	0.28	0.351
	Niben101Scf02459g00024.1	173	K	2.089	0.000816339	Up	sp|P27518|CB21_GOSHI Chlorophyll a-b binding protein 151, chloroplastic	1	76.228	VK(1)EIK(1)NGR	0.83252	1.346	1.317	1.311	0.537	0.663	0.702
	Niben101Scf02459g00024.1	170	K	2.089	0.000816339	Up	sp|P27518|CB21_GOSHI Chlorophyll a-b binding protein 151, chloroplastic	1	76.228	VK(1)EIK(1)NGR	0.83252	1.346	1.317	1.311	0.537	0.663	0.702
	Niben101Scf00013g03001.1	229	K	0.76	2.29e-05	Down	sp|B9L3S8|FTSH2_THERP ATP-dependent zinc metalloprotease FtsH 2	1	81.89	VREELK(1)R	0.084646	0.86	0.887	0.891	1.15	1.154	1.169
	Niben101Scf00022g06009.1	214	K	0.649	0.0281244	Down	gb|ABF94264.1| expressed protein [Oryza sativa Japonica Group]	1	86.944	NDPGASIDSMK(1)AK	-0.49142	0.817	0.872	0.73	1.175	1.519	1.031
	Niben101Scf00063g13014.1	281	K	0.689	0.0112862	Down	sp|Q55087|CHLP_SYNY3 Geranylgeranyl diphosphate reductase	1	79.489	CDHVAVGTGTVTHK(1)ADIK	0.69643	0.819	0.74	0.95	1.316	1.184	1.139
	Niben101Scf00067g02002.1	115	K	0.624	0.0113309	Down	AT3G53580.1 diaminopimelate epimerase family protein LENGTH=362	1	80.746	VSPDQAVK(1)LCDR	-0.076548	0.689	0.736	0.942	1.351	1.3	1.143
	Niben101Scf00069g02013.1	154	K	1.471	0.0121712	Up	sp|P46423|GSTF_HYOMU Glutathione S-transferase	1	81.099	VK(1)SLFDAR	-1.117	1.291	1.09	1.162	0.689	0.878	0.841
	Niben101Scf09552g01001.1	513	K	0.744	0.0446606	Down	sp|B4S6P7|DNAK_PROA2 Chaperone protein DnaK	1	88.24	DNK(1)SLGSFR	-3.0637	1.005	0.893	0.728	1.285	1.104	1.142
	Niben101Scf09552g01001.1	588	K	0.698	0.00381327	Down	sp|B4S6P7|DNAK_PROA2 Chaperone protein DnaK	1	88.819	FAQEDK(1)EK	1.0948	0.905	0.871	0.753	1.256	1.203	1.165
	Niben101Scf09552g01001.1	200	K	0.764	0.00798394	Down	sp|B4S6P7|DNAK_PROA2 Chaperone protein DnaK	1	93.096	FLNDK(1)VSK	0.1551	0.903	0.923	0.832	1.26	1.137	1.083
	Niben101Scf09552g01001.1	195	K	1.483	0.00305713	Up	sp|B4S6P7|DNAK_PROA2 Chaperone protein DnaK	0.999998	101.75	KLVDDASK(1)FLNDK	-0.11632	1.164	1.274	1.117	0.727	0.816	0.854
	Niben101Scf09552g01001.1	315	K	0.437	0.0275992	Down	sp|B4S6P7|DNAK_PROA2 Chaperone protein DnaK	1	43.68	NEGIDLLK(1)DK	-0.062549	0.645	0.488	0.741	1.028	1.237	2.021
	Niben101Scf00163g00010.1	120	K	0.692	0.030695	Down	AT2G33590.1 NAD(P)-binding Rossmann-fold superfamily protein LENGTH=321	1	66.056	ASSEANIK(1)R	0.013422	0.904	0.836	0.791	1.449	1.189	1.017
	Niben101Scf00176g00005.1	66	K	0.385	0.000456649	Down	AT1G11430.1 plastid developmental protein DAG, putative LENGTH=232	1	56.205	AISDGQYSSK(1)R	-0.9173	0.62	0.576	0.552	1.622	1.646	1.273
	Niben101Scf00893g01029.1	417	K	1.375	0.00612237	Up	AT4G39210.1 Glucose-1-phosphate adenylyltransferase family protein LENGTH=521	1	71.524	FLPPTK(1)IDNCK	0.70723	1.125	1.133	1.191	0.75	0.843	0.916
	Niben101Scf00893g01029.1	499	K	1.557	0.000335155	Up	AT4G39210.1 Glucose-1-phosphate adenylyltransferase family protein LENGTH=521	1	96.229	NCIIDK(1)NAK	1.456	1.282	1.179	1.163	0.743	0.807	0.778
	Niben101Scf05690g01004.1	200	K	1.316	0.00132032	Up	sp|A8H759|DNAJ_SHEPA Chaperone protein DnaJ	1	98.458	EIGNLK(1)R	0.27126	1.192	1.088	1.122	0.826	0.886	0.873
	Niben101Scf00225g00008.1	174	K	1.422	0.00104192	Up	AT5G54160.1 O-methyltransferase 1 LENGTH=363	1	92.187	FNK(1)VFNR	0.594	1.161	1.146	1.192	0.761	0.826	0.873
	Niben101Scf00225g00008.1	278	K	1.389	0.0410191	Up	AT5G54160.1 O-methyltransferase 1 LENGTH=363	1	92.939	WICHDWSDEHCLK(1)FLK	-1.7188	0.972	1.155	1.324	0.729	0.866	0.89
	Niben101Scf07741g02033.1	270	K	0.684	0.000590121	Down	sp|Q9LU39|GLUBP_ARATH Glutamyl-tRNA reductase-binding protein, chloroplastic	1	88.021	NFHAAEFEK(1)AK	4.4471	0.893	0.795	0.809	1.218	1.244	1.188
	Niben101Scf00247g03007.1	8	K	0.628	0.0212855	Down	sp|P25469|H2A1_SOLLC Histone H2A.1	1	96.866	SSTGEIK(1)SVGGR	0.88375	0.905	0.682	0.809	1.525	1.163	1.13
	Niben101Scf03969g05002.1	86	K	0.639	0.00481834	Down	sp|P51193|PSAF_PORPU Photosystem I reaction center subunit III	1	87.476	ESK(1)QFAK	0.10969	0.785	0.84	0.789	1.448	1.128	1.2
	Niben101Scf00290g00017.1	90	K	1.521	0.0266372	Up	sp|B3EWI4|PST2_PETHY Photosystem II 5 kDa protein, chloroplastic	1	99.855	RGSPEAK(1)K	-0.029113	1.496	1.024	1.087	0.772	0.806	0.793
	Niben101Scf12404g00002.1	131	K	0.653	0.00832834	Down	sp|Q2KXH8|RL28_BORA1 50S ribosomal protein L28	1	61.11	TIEK(1)NGLDAVAK	-3.0318	0.767	0.802	0.867	1.37	1.304	1.058
	Niben101Scf05901g03008.1	649	K	0.715	0.00347079	Down	sp|Q9MA55|ACBP4_ARATH Acyl-CoA-binding domain-containing protein 4	1	97.452	AASEQALNEK(1)R	0.50066	0.886	0.783	0.892	1.257	1.206	1.119
	Niben101Scf01105g00001.1	184	K	2.089	0.000816339	Up	sp|P12360|CB11_SOLLC Chlorophyll a-b binding protein 6A, chloroplastic	1	76.228	VK(1)EIK(1)NGR	0.83252	1.346	1.317	1.311	0.537	0.663	0.702
	Niben101Scf00409g03001.1	73	K	2.783	0.000682225	Up	sp|O82702|VATG1_TOBAC V-type proton ATPase subunit G 1	1	67.326	KLEQTSGDSGANVK(1)R	-0.098602	1.529	1.379	1.406	0.618	0.5	0.432
	Niben101Scf03723g01001.1	370	K	1.481	0.00181537	Up	sp|Q3IRQ4|LEUC_NATPD 3-isopropylmalate dehydratase large subunit	1	58.917	K(1)HGVVGK	1.0711	1.311	1.133	1.12	0.777	0.816	0.813
	Niben101Scf03723g01001.1	490	K	1.527	0.000587411	Up	sp|Q3IRQ4|LEUC_NATPD 3-isopropylmalate dehydratase large subunit	1	88.495	EVQDK(1)VAK	-0.4929	1.17	1.267	1.158	0.758	0.761	0.836
	Niben101Scf03723g01001.1	493	K	1.348	0.0131707	Up	sp|Q3IRQ4|LEUC_NATPD 3-isopropylmalate dehydratase large subunit	1	110.97	VAK(1)FDFHGQPAELK	-2.6147	1.241	1.113	1.081	0.793	0.948	0.807
	Niben101Scf00466g04033.1	326	K	1.471	0.0408247	Up	sp|Q5R5B6|PDIA1_PONAB Protein disulfide-isomerase	1	132.97	SISQAK(1)SDEFTLK	-0.85964	1.388	1.162	1.022	0.898	0.866	0.665
	Niben101Scf00506g02003.1	108	K	0.736	0.00695539	Down	sp|P15904|POR_AVESA Protochlorophyllide reductase	1	52.49	AAK(1)SVGMPK	0.49213	0.802	0.909	0.878	1.109	1.284	1.124
	Niben101Scf00506g02003.1	291	K	0.183	0.00016406	Down	sp|P15904|POR_AVESA Protochlorophyllide reductase	1	117.09	GFVSETEAGK(1)R	0.15248	0.385	0.323	0.293	2.177	1.61	1.679
	Niben101Scf01818g07001.1	327	K	1.402	0.00155803	Up	sp|A0PPP5|TAL_MYCUA Transaldolase	1	106.04	WEALVK(1)K	-0.42565	1.149	1.14	1.195	0.825	0.77	0.89
	Niben101Scf14374g00001.1	134	K	0.561	0.00151289	Down	sp|B9E9K7|RL18_MACCJ 50S ribosomal protein L18	1	90.05	GITK(1)VAFDR	0.15103	0.791	0.709	0.734	1.481	1.174	1.33
	Niben101Scf13103g01029.1	57	K	0.766	0.0481602	Down	AT4G38970.1 fructose-bisphosphate aldolase 2 LENGTH=398	1	104.3	TAK(1)TVASPGR	-0.049414	0.952	0.856	0.862	1.37	1.054	1.063
	Niben101Scf01977g01002.1	312	K	0.736	0.0183539	Down	sp|Q9M158|STR4_ARATH Rhodanese-like domain-containing protein 4, chloroplastic	1	109.66	K(1)LLFAEDR	0.10027	0.868	0.953	0.78	1.204	1.271	1.057
	Niben101Scf01852g04018.1	427	K	0.712	0.00554523	Down	sp|P41390|PUR1_SCHPO Amidophosphoribosyltransferase	1	100.39	AVLEGK(1)R	-1.278	0.926	0.835	0.8	1.295	1.109	1.192
	Niben101Scf01894g02004.1	641	K	1.364	0.0131055	Up	sp|Q9FLG1|BXL4_ARATH Beta-D-xylosidase 4	1	59.198	ADPK(1)TGFPGR	-0.31327	1.259	1.153	1.041	0.798	0.807	0.926
	Niben101Scf01907g00003.1	277	K	1.344	0.0122147	Up	sp|Q9FKK7|XYLA_ARATH Xylose isomerase	1	68.657	FMEAAVAYK(1)K	2.0012	1.122	1.106	1.192	0.764	0.826	0.954
	Niben101Scf01934g02004.1	88	K	3.483	0.000233425	Up	sp|Q01413|E13B_SOLLC Glucan endo-1,3-beta-glucosidase B	1	141.52	WWVQK(1)NVK	0.014744	1.541	1.44	1.519	0.352	0.486	0.454
	Niben101Scf01980g10004.1	273	K	0.653	0.0250273	Down	AT1G22400.1 UDP-Glycosyltransferase superfamily protein LENGTH=489	1	85.813	HADDENLK(1)GLR	0.26487	0.694	0.851	0.873	1.126	1.095	1.481
	Niben101Scf01991g04010.1	105	K	0.584	0.000841265	Down	sp|P26573|RBS8_NICPL Ribulose bisphosphate carboxylase small chain 8B, chloroplastic	1	182.76	LPMFGCTDATQVLAEVEEAK(1)K	-1.3216	0.805	0.752	0.731	1.437	1.203	1.278
	Niben101Scf02021g01005.1	340	K	0.733	0.0469492	Down	ref|WP_026735807.1| 3-beta hydroxysteroid dehydrogenase [Fischerella sp. PCC 9605]	1	105.52	AVGVDAK(1)K	1.8933	0.895	0.974	0.739	1.364	1.081	1.112
	Niben101Scf02021g01005.1	182	K	0.693	0.00238878	Down	ref|WP_026735807.1| 3-beta hydroxysteroid dehydrogenase [Fischerella sp. PCC 9605]	1	184.78	DLDAVRPVADWAK(1)SSGAK	-0.20234	0.906	0.842	0.774	1.282	1.184	1.171
	Niben101Scf02029g00004.1	160	K	0.733	0.00501308	Down	sp|Q40459|PSBO_TOBAC Oxygen-evolving enhancer protein 1, chloroplastic	1	91.549	NAPPDFQK(1)TK	0.27457	0.872	0.936	0.782	1.164	1.225	1.146
	Niben101Scf02090g04020.1	94	K	1.478	1.98e-05	Up	AT4G09670.1 Oxidoreductase family protein LENGTH=362	1	118.5	WAVLAAQK(1)K	0.11079	1.201	1.196	1.161	0.81	0.815	0.782
	Niben101Scf02124g01003.1	435	K	10.82	6.87e-05	Up	sp|P41753|HSP70_ACHKL Heat shock 70 kDa protein	1	93.649	DEK(1)FSGK	0.20974	1.866	1.783	1.566	0.123	0.169	0.19
	Niben101Scf02124g01003.1	124	K	1.475	0.0304602	Up	sp|P41753|HSP70_ACHKL Heat shock 70 kDa protein	1	105.2	LVNHFVQDFK(1)R	-0.7693	1.09	1.107	1.332	0.645	0.889	0.858
	Niben101Scf02953g00003.1	526	K	0.678	0.00960719	Down	ref|WP_019540988.1| diphosphate--fructose-6-phosphate 1-phosphotransferase [Proteiniphilum acetatigenes]	1	87.184	AMVELEGAPFK(1)K	-0.1763	0.725	0.949	0.805	1.239	1.145	1.275
	Niben101Scf04327g02015.1	48	K	1.709	0.00114409	Up	sp|P17742|PPIA_MOUSE Peptidyl-prolyl cis-trans isomerase A	1	87.696	GVGK(1)SGK	0.67917	1.382	1.22	1.153	0.781	0.725	0.691
	Niben101Scf32453g00001.1	14	K	1.357	0.0382835	Up	sp|P41129|RL132_BRANA 60S ribosomal protein L13-2	1	94.114	K(1)HWQNYVR	0.19009	0.97	1.114	1.346	0.842	0.811	0.875
	Niben101Scf32453g00001.1	40	K	2.054	0.000295793	Up	sp|P41129|RL132_BRANA 60S ribosomal protein L13-2	1	108.7	QQK(1)AVK(1)IFPR	-0.36812	1.27	1.33	1.352	0.569	0.672	0.683
	Niben101Scf32453g00001.1	43	K	2.054	0.000295793	Up	sp|P41129|RL132_BRANA 60S ribosomal protein L13-2	1	108.7	QQK(1)AVK(1)IFPR	-0.36812	1.27	1.33	1.352	0.569	0.672	0.683
	Niben101Scf02354g04002.1	136	K	1.666	0.0105346	Up	sp|Q9DBG3|AP2B1_MOUSE AP-2 complex subunit beta	1	68.224	NVQEPK(1)AK	0.56255	1.41	1.201	1.125	0.88	0.644	0.718
	Niben101Scf02349g03001.1	144	K	1.719	0.00664939	Up	sp|A7NY33|PER4_VITVI Peroxidase 4	1	79.492	GFEVIEQAK(1)LR	0.98	1.205	1.339	1.19	0.597	0.734	0.841
	Niben101Scf02357g08006.1	287	K	0.664	0.00725602	Down	sp|P71019|FABD_BACSU Malonyl CoA-acyl carrier protein transacylase	1	107.06	GVEVVEAK(1)AK	0.79935	0.731	0.802	0.918	1.255	1.12	1.315
	Niben101Scf03015g03012.1	246	K	0.751	0.00242812	Down	ref|WP_002802095.1| membrane protein [Microcystis aerugin [Microcystis aeruginosa PCC 9701]	1	124.42	ALQLSDLEK(1)R	-0.26112	0.898	0.84	0.894	1.244	1.099	1.16
	Niben101Scf02402g01001.1	224	K	0.755	0.00843542	Down	sp|Q6FQU5|DHH1_CANGA ATP-dependent RNA helicase DHH1	1	96.492	ELGK(1)HLK	0.12221	0.965	0.851	0.825	1.237	1.157	1.103
	Niben101Scf02420g08013.1	57	K	1.642	5.68e-05	Up	sp|Q6L545|GID1_ORYSJ Gibberellin receptor GID1	1	138.98	DVTLDTDK(1)K	-0.36981	1.224	1.268	1.197	0.718	0.754	0.774
	Niben101Scf02420g08013.1	27	K	1.967	0.000234531	Up	sp|Q6L545|GID1_ORYSJ Gibberellin receptor GID1	1	105.2	ELPGDTVK(1)R	0.0052527	1.418	1.281	1.226	0.708	0.651	0.636
	Niben101Scf02438g02001.1	378	K	1.624	0.00225683	Up	AT1G06290.1 acyl-CoA oxidase 3 LENGTH=675	1	70.373	EACGGQGLK(1)TENR	0.068445	1.362	1.115	1.204	0.734	0.719	0.813
	Niben101Scf02461g00004.1	260	K	1.488	0.000186996	Up	AT1G56190.1 Phosphoglycerate kinase family protein LENGTH=478	1	122.56	RPFAAIVGGSK(1)VSSK	-0.2547	1.176	1.209	1.174	0.754	0.807	0.83
	Niben101Scf02461g00004.1	90	K	0.623	0.00425061	Down	AT1G56190.1 Phosphoglycerate kinase family protein LENGTH=478	1	113.24	SVGDLTAAELK(1)GK	-0.68293	0.773	0.808	0.789	1.36	1.369	1.077
	Niben101Scf02479g02013.1	343	K	0.74	0.00874997	Down	sp|B0JH56|F16PA_MICAN Fructose-1,6-bisphosphatase class 1	1	91.783	NAK(1)NGNLR	-1.1767	0.928	0.841	0.846	1.294	1.074	1.167
	Niben101Scf04895g00008.1	158	K	0.731	0.0476013	Down	sp|Q566S6|DRS7B_DANRE Dehydrogenase/reductase SDR family member 7B	1	65.224	NLK(1)HEWAK	1.2516	0.895	0.854	0.828	1.021	1.43	1.075
	Niben101Scf15538g00001.1	238	K	0.438	0.00455436	Down	gb|ABD64919.1| Lil3 protein, putative [Brassica oleracea]	1	103.91	NEDIETVK(1)K	0.24251	0.58	0.821	0.502	1.5	1.456	1.392
	Niben101Scf02289g10020.1	274	K	1.646	0.00062402	Up	sp|P34114|PHS2_DICDI Glycogen phosphorylase 2	1	83.869	VTTGSDGK(1)R	-0.53703	1.257	1.149	1.29	0.773	0.694	0.779
	Niben101Scf02436g00004.1	294	K	0.584	0.00222826	Down	sp|Q39639|PLSB_CUCSA Glycerol-3-phosphate acyltransferase, chloroplastic	1	90.15	K(1)HMGDDPK	-0.50091	0.81	0.792	0.685	1.439	1.297	1.183
	Niben101Scf02280g09005.1	204	K	0.768	0.00271801	Down	sp|Q87UX4|F16PA_PSESM Fructose-1,6-bisphosphatase class 1	1	77.221	DVPGTHEFLLLDEGK(1)WQHVK	3.3144	0.844	0.882	0.926	1.124	1.219	1.109
	Niben101Scf02280g09005.1	243	K	0.635	0.0172444	Down	sp|Q87UX4|F16PA_PSESM Fructose-1,6-bisphosphatase class 1	1	83.045	LIDYYVK(1)EK	0.72095	0.755	0.76	0.874	1.246	1.035	1.479
	Niben101Scf02280g09005.1	50	K	0.625	0.00950492	Down	sp|Q87UX4|F16PA_PSESM Fructose-1,6-bisphosphatase class 1	1	75.509	STSDK(1)GLIR	0.68647	0.919	0.787	0.679	1.405	1.228	1.184
	Niben101Scf02280g09005.1	327	K	0.622	0.00652068	Down	sp|Q87UX4|F16PA_PSESM Fructose-1,6-bisphosphatase class 1	1	143.97	TQVAYGSK(1)NEIIR	-0.17278	0.738	0.893	0.744	1.447	1.183	1.187
	Niben101Scf02280g09005.1	264	K	0.759	0.0159188	Down	sp|Q87UX4|F16PA_PSESM Fructose-1,6-bisphosphatase class 1	1	96.143	YTGGMVPDVNQIIVK(1)EK	-1.0899	0.879	0.894	0.872	1.251	1.012	1.224
	Niben101Scf25021g01016.1	201	K	0.697	7.52e-05	Down	sp|Q9SQL2|CB24_PEA Chlorophyll a-b binding protein P4, chloroplastic	1	89.301	DIENAHDWK(1)LK	2.6398	0.825	0.86	0.836	1.234	1.164	1.219
	Niben101Scf01150g04004.1	243	K	0.723	0.0215023	Down	sp|Q30ZN0|F16PA_DESAG Fructose-1,6-bisphosphatase class 1	1	96.371	YPTDGSSPK(1)SLR	-0.41198	0.864	0.913	0.81	1.39	1.107	1.082
	Niben101Scf01797g01008.1	8	K	1.389	0.000716317	Up	sp|P49211|RL321_ARATH 60S ribosomal protein L32-1	1	122.74	AVPLLNK(1)K	-0.92626	1.188	1.127	1.156	0.784	0.842	0.873
	Niben101Scf01164g00008.1	71	K	0.756	0.0433439	Down	sp|Q3ED65|MENG_ARATH 2-phytyl-1,4-beta-naphthoquinone methyltransferase, chloroplastic	1	91.853	TCYK(1)NIK	-1.0984	0.928	0.896	0.829	1.379	1.088	1.041
	Niben101Scf01208g01004.1	521	K	0.709	0.00622562	Down	sp|Q9PKU9|MALQ_CHLMU 4-alpha-glucanotransferase	1	90.434	DLDQHSQNVLK(1)R	-0.41252	0.883	0.797	0.864	1.204	1.076	1.31
	Niben101Scf01209g04002.1	435	K	0.374	3.57e-05	Down	sp|Q58321|Y911_METJA Magnesium-chelatase subunit ChlI homolog	1	84.479	AK(1)NVIFSEDR	0.63563	0.583	0.556	0.575	1.674	1.458	1.453
	Niben101Scf01209g04002.1	705	K	0.537	0.0282585	Down	sp|Q58321|Y911_METJA Magnesium-chelatase subunit ChlI homolog	1	66.692	DALSALK(1)ES	-0.03783	0.534	0.685	0.95	1.545	1.368	1.125
	Niben101Scf01209g04002.1	117	K	0.532	0.00350012	Down	sp|Q58321|Y911_METJA Magnesium-chelatase subunit ChlI homolog	1	80.782	GTAK(1)TVMAR	-1.7649	0.781	0.78	0.605	1.517	1.257	1.298
	Niben101Scf01308g03004.1	128	K	0.217	0.00469766	Down	sp|Q9TL08|CHLI_NEPOL Magnesium-chelatase subunit ChlI	1	73.887	GTGK(1)STTVR	-0.25843	0.439	0.497	0.207	1.893	1.802	1.567
	Niben101Scf06347g04035.1	62	K	0.516	0.0126674	Down	sp|C1DFM2|DNAJ_AZOVD Chaperone protein DnaJ	0.998918	59.198	ATDSDK(0.001)DTK(0.999)VR	0.038791	0.864	0.703	0.569	1.656	1.21	1.272
	Niben101Scf01374g03036.1	3	K	1.88	0.000182777	Up	sp|Q8LEM8|RL373_ARATH 60S ribosomal protein L37-3	1	95.618	GK(1)GTGSFGK	-0.0097029	1.38	1.213	1.268	0.664	0.666	0.724
	Niben101Scf01374g03036.1	10	K	2.108	0.000456872	Up	sp|Q8LEM8|RL373_ARATH 60S ribosomal protein L37-3	1	111.06	GTGSFGK(1)R	0.78784	1.52	1.245	1.239	0.613	0.657	0.629
	Niben101Scf01374g03036.1	46	K	2.507	0.000237195	Up	sp|Q8LEM8|RL373_ARATH 60S ribosomal protein L37-3	1	116.24	K(1)YNWSEK(1)ALR	-0.16014	1.426	1.404	1.359	0.553	0.629	0.489
	Niben101Scf01374g03036.1	52	K	1.85	1.19e-05	Up	sp|Q8LEM8|RL373_ARATH 60S ribosomal protein L37-3	1	116.24	YNWSEK(1)ALR	-0.36685	1.278	1.265	1.295	0.69	0.719	0.666
	Niben101Scf01374g03036.1	14	K	1.522	0.0151273	Up	sp|Q8LEM8|RL373_ARATH 60S ribosomal protein L37-3	1	137.95	NK(1)THTLCVR	-0.33933	1.141	1.262	1.178	0.676	0.945	0.732
	Niben101Scf08341g01001.1	126	K	0.764	0.00412174	Down	sp|Q9VUN3|RANL_DROME GTP-binding nuclear protein Ran-like	1	182.49	VCENIPIVLCGNK(1)VDVK	-2.0475	0.936	0.856	0.866	1.242	1.129	1.106
	Niben101Scf01399g00012.1	152	K	0.751	0.0071742	Down	sp|A9IYW8|ATPG_BART1 ATP synthase gamma chain	1	199.82	GLCGGFNNYLIK(1)K	-1.7747	0.887	0.918	0.823	1.189	1.065	1.244
	Niben101Scf01427g02007.1	109	K	1.862	0.00407644	Up	sp|Q9Y5A7|NUB1_HUMAN NEDD8 ultimate buster 1	1	74.464	AAATSLSK(1)R	1.1128	1.25	1.268	1.313	0.567	0.818	0.672
	Niben101Scf02010g01011.1	423	K	0.565	7.23e-05	Down	sp|Q9NQW7|XPP1_HUMAN Xaa-Pro aminopeptidase 1	1	73.927	AVK(1)NDAELEGMR	-0.57317	0.769	0.716	0.753	1.39	1.286	1.283
	Niben101Scf01326g08023.1	111	K	1.466	0.000810036	Up	sp|Q9GKX6|GALM_PIG Aldose 1-epimerase	1	111.61	GFSK(1)VVWK	-0.66967	1.217	1.139	1.187	0.761	0.792	0.864
	Niben101Scf02583g02013.1	175	K	0.733	0.0333452	Down	sp|Q06721|RCA_ANASC Ribulose bisphosphate carboxylase/oxygenase activase	1	139.73	GQGK(1)SFQCELVFR	-0.92776	0.782	0.766	1.04	1.223	1.153	1.155
	Niben101Scf01676g00026.1	47	K	1.787	0.0022433	Up	sp|Q9FJZ9|PER72_ARATH Peroxidase 72	1	117.27	AQEIVK(1)SVVAR	1.2854	1.242	1.254	1.29	0.627	0.666	0.826
	Niben101Scf01436g03010.1	172	K	0.755	0.0028737	Down	sp|Q5Z1Q5|RS5_NOCFA 30S ribosomal protein S5	1	76.221	AIVVVGDK(1)K	0.30125	0.807	0.937	0.885	1.16	1.165	1.159
	Niben101Scf01436g03010.1	192	K	0.528	0.000949415	Down	sp|Q5Z1Q5|RS5_NOCFA 30S ribosomal protein S5	1	151.22	EVIAAVQK(1)SAVNAR	-0.51784	0.774	0.712	0.669	1.527	1.283	1.272
	Niben101Scf01436g03010.1	131	K	0.655	0.00618023	Down	sp|Q5Z1Q5|RS5_NOCFA 30S ribosomal protein S5	1	94.692	TTAFGK(1)TK	0.14516	0.822	0.874	0.75	1.402	1.117	1.217
	Niben101Scf05368g03015.1	156	K	0.577	0.00122095	Down	sp|Q06721|RCA_ANASC Ribulose bisphosphate carboxylase/oxygenase activase	1	168.26	NFLK(1)LPNIK	-0.8949	0.799	0.77	0.703	1.449	1.199	1.288
	Niben101Scf05368g03015.1	176	K	0.733	0.0333452	Down	sp|Q06721|RCA_ANASC Ribulose bisphosphate carboxylase/oxygenase activase	1	139.73	GQGK(1)SFQCELVFR	-0.92776	0.782	0.766	1.04	1.223	1.153	1.155
	Niben101Scf01638g01003.1	33	K	0.728	0.0052042	Down	ref|NP_197212.2| Cystatin/monellin superfamily protein [Arabidopsis thaliana] gb|AAX55193.1| hypothetical protein [Arabidopsis thaliana] gb|AAZ52754.1| hypothetical protein [Arabidopsis thaliana] gb|AED92383.1| Cystatin/monellin superfamily protein [Arabidopsis thaliana]	1	47.603	K(1)HFPDDGK	0.0078867	0.905	0.779	0.901	1.216	1.221	1.114
	Niben101Scf16082g00007.1	364	K	0.707	0.00944819	Down	sp|Q40412|ABA2_NICPL Zeaxanthin epoxidase, chloroplastic	1	125.67	DIYDRPPTFNWGK(1)GR	-0.98215	0.895	0.844	0.804	1.228	1.318	1.052
	Niben101Scf01701g07009.1	15	K	2.012	0.00157728	Up	AT1G19730.1 Thioredoxin superfamily protein LENGTH=119	1	93.633	AAASEEGQVFGCHK(1)IEEWNEQFQK	-1.8393	1.341	1.372	1.218	0.546	0.705	0.703
	Niben101Scf01701g07009.1	113	K	1.604	0.000111264	Up	AT1G19730.1 Thioredoxin superfamily protein LENGTH=119	1	142.26	KEELQQTIVK(1)HAAPATVTA	0.6259	1.28	1.205	1.178	0.737	0.76	0.787
	Niben101Scf03671g00015.1	473	K	0.608	0.00579224	Down	AT4G39210.1 Glucose-1-phosphate adenylyltransferase family protein LENGTH=521	1	100.88	ECIIDK(1)NAR	0.030579	0.842	0.838	0.661	1.369	1.166	1.316
	Niben101Scf01478g05007.1	503	K	0.507	0.00587003	Down	AT3G48730.1 glutamate-1-semialdehyde 2,1-aminomutase 2 LENGTH=472	1	90.15	SDAAK(1)FAK	0.40856	0.849	0.665	0.586	1.456	1.482	1.2
	Niben101Scf01478g05007.1	136	K	0.472	0.00289102	Down	AT3G48730.1 glutamate-1-semialdehyde 2,1-aminomutase 2 LENGTH=472	1	73.233	SEEAFNK(1)AK	-0.20675	0.538	0.7	0.75	1.344	1.3	1.568
	Niben101Scf16215g01001.1	70	K	0.63	0.00355465	Down	AT4G37040.1 methionine aminopeptidase 1D LENGTH=350	1	72.2	NVDELPNTK(1)R	-0.83409	0.834	0.725	0.832	1.419	1.178	1.201
	Niben101Scf01460g02001.1	385	K	0.537	7.88e-05	Down	AT4G38970.1 fructose-bisphosphate aldolase 2 LENGTH=398	1	64.121	YSAAGESEEAK(1)K	-0.63879	0.691	0.735	0.742	1.426	1.325	1.288
	Niben101Scf05536g01013.1	58	K	0.662	0.00544303	Down	AT4G38970.1 fructose-bisphosphate aldolase 2 LENGTH=398	1	96.82	TAK(1)TIASPGR	-0.22315	0.904	0.837	0.708	1.178	1.239	1.284
cytoplasm	Niben101Scf06332g03011.1	256	K	1.396	0.0216586	Up	sp|A2BMB2|RL2_HYPBU 50S ribosomal protein L2	1	52.576	GQAAATAAK(1)ADK	0.7301	0.992	1.193	1.279	0.764	0.904	0.814
	Niben101Scf06332g03011.1	28	K	1.424	0.000956778	Up	sp|A2BMB2|RL2_HYPBU 50S ribosomal protein L2	0.99999	75.189	KGPAK(1)FR	-0.5961	1.217	1.156	1.141	0.86	0.766	0.842
	Niben101Scf04174g01004.1	219	K	1.367	0.0166762	Up	sp|P46417|GSTX3_SOYBN Glutathione S-transferase 3	1	63.662	ESVSK(1)SLADPDK	-0.4084	1.126	1.253	1.064	0.738	0.877	0.904
	Niben101Scf04174g01004.1	209	K	1.379	0.000787973	Up	sp|P46417|GSTX3_SOYBN Glutathione S-transferase 3	1	94.114	IVEWAK(1)K	-0.36575	1.199	1.182	1.09	0.867	0.813	0.837
	Niben101Scf04198g01002.1	216	K	0.65	0.0125646	Down	sp|P55038|GLTS_SYNY3 Ferredoxin-dependent glutamate synthase 2	1	70.451	VVNK(1)TVEIYNIDR	-0.78534	0.829	0.813	0.8	1.501	1.09	1.167
	Niben101Scf04225g02006.1	458	K	1.378	0.00463522	Up	sp|Q9C7S7|ERO1_ARATH Endoplasmic reticulum oxidoreductin-1	1	90.308	LISSWK(1)R	-0.32088	1.11	1.115	1.228	0.761	0.871	0.874
	Niben101Scf04432g08005.1	70	K	0.66	0.00389712	Down	sp|B1L712|RS10_KORCO 30S ribosomal protein S10	1	66.246	K(1)SPCGEGTNTWDR	0.001773	0.899	0.805	0.753	1.354	1.208	1.16
	Niben101Scf04109g03009.1	289	K	1.36	0.00190351	Up	sp|C8V212|BRO1_EMENI Vacuolar protein-sorting protein bro1	1	74.853	LK(1)SGVNALSEAR	-3.5125	1.189	1.156	1.107	0.876	0.785	0.878
	Niben101Scf05142g00023.1	86	K	0.677	0.000795131	Down	sp|P82129|RR7_SPIOL 30S ribosomal protein S7, chloroplastic	1	126.48	GVTPDITVK(1)AR	0.54636	0.841	0.841	0.806	1.32	1.201	1.153
	Niben101Scf05142g00023.1	23	K	0.573	0.00923625	Down	sp|P82129|RR7_SPIOL 30S ribosomal protein S7, chloroplastic	1	77.744	TAK(1)SDPIYR	0.51586	0.884	0.753	0.634	1.51	1.205	1.246
	Niben101Scf08812g00007.1	842	K	1.307	0.0216717	Up	sp|Q54X82|AP1B_DICDI AP-1 complex subunit beta	1	77.776	K(1)HANQEVLYLSAK	-0.97296	1.101	1.224	1.06	0.763	0.907	0.919
	Niben101Scf04582g03004.1	113	K	1.527	0.00062679	Up	sp|Q67IX6|PDI14_ORYSJ Protein disulfide isomerase-like 1-4	1	85.493	SKEDAANLIDEK(1)K	-0.33983	1.267	1.17	1.172	0.84	0.746	0.777
	Niben101Scf04754g03025.1	176	K	1.349	0.00103036	Up	sp|Q0C5A1|KPRS_HYPNA Ribose-phosphate pyrophosphokinase	1	110.39	LQQLPK(1)SEK	1.4684	1.157	1.137	1.14	0.837	0.804	0.905
	Niben101Scf22566g00015.1	111	K	1.398	0.0171769	Up	AT1G53780.2 peptidyl-prolyl cis-trans isomerases;hydrolases;nucleoside-triphosphatases;ATP binding;nucleotide binding;ATPases LENGTH=620	1	70.912	LGIK(1)HVK	-0.27972	1.126	1.104	1.236	0.705	0.919	0.856
	Niben101Scf39473g00004.1	358	K	0.631	0.0180241	Down	sp|B2JS88|BETB_BURP8 NAD/NADP-dependent betaine aldehyde dehydrogenase	1	79.659	QK(1)NATFCQQYK	-0.0040534	0.931	0.824	0.643	1.383	1.149	1.269
	Niben101Scf13361g00004.1	144	K	1.357	0.00178391	Up	sp|Q7MH54|RRAA_VIBVY Regulator of ribonuclease activity A	1	63.681	GIGEK(1)HVPITIAGTR	-0.54262	1.114	1.097	1.227	0.83	0.881	0.822
	Niben101Scf04529g00005.1	382	K	0.689	0.0241528	Down	sp|Q8DLP3|ATPA_THEEB ATP synthase subunit alpha	1	86.794	QVAGK(1)LK	0.11792	0.889	0.899	0.735	1.427	1.105	1.13
	Niben101Scf07184g05001.1	461	K	1.319	0.00533546	Up	ref|XP_002519275.1| hydrolase, hydrolyzing O-glycosyl compounds, putative [Ricinus communis] gb|EEF43139.1| hydrolase, hydrolyzing O-glycosyl compounds, putative [Ricinus communis]	1	105.19	VWGELQTAANEGK(1)K	-0.15309	1.128	1.114	1.158	0.822	0.81	0.946
	Niben101Scf03035g02006.1	254	K	1.347	0.000121686	Up	AT4G28400.1 Protein phosphatase 2C family protein LENGTH=283	1	150.05	VMSNQEAVDCIK(1)NMK	-1.0211	1.15	1.132	1.154	0.869	0.818	0.864
	Niben101Scf04627g02003.1	63	K	1.408	6.66e-05	Up	ref|XP_003611587.1| Mitochondrial outer membrane protein porin [Medicago truncatula] gb|AES94545.1| porin/voltage-dependent anion-selective channel protein [Medicago truncatula] gb|AFK34790.1| unknown [Medicago truncatula]	1	51.762	YK(1)NTLIDVK	-1.1936	1.168	1.18	1.145	0.82	0.855	0.805
	Niben101Scf03708g02009.1	207	K	1.543	0.0475877	Up	sp|O65570|VILI4_ARATH Villin-4	1	50.088	DEAK(1)NIDTVPTR	0.27956	1.31	1.13	1.2	1.008	0.763	0.588
	Niben101Scf03628g14021.1	349	K	0.67	0.0128041	Down	AT1G53310.1 phosphoenolpyruvate carboxylase 1 LENGTH=967	1	52.391	DTK(1)HYIEFWK	0.6611	0.943	0.725	0.809	1.343	1.11	1.246
	Niben101Scf03738g00006.1	823	K	0.765	0.0137353	Down	AT1G42550.1 plastid movement impaired1 LENGTH=843	1	62.466	NAWDTEK(1)QR	-0.29279	0.847	0.926	0.886	1.288	1.126	1.06
	Niben101Scf03446g04003.1	96	K	2.435	0.00012033	Up	gb|KAK46980.1| GCN5 family acetyltransferase [Burkholderia sp. MP-1]	0.999997	96.745	FKPVLK(1)TFDLR	-0.031779	1.351	1.392	1.401	0.503	0.609	0.59
	Niben101Scf03373g04012.1	120	K	0.767	0.0112219	Down	sp|Q9XEE2|ANXD2_ARATH Annexin D2	1	61.161	SSDDLFK(1)AR	-1.4255	0.959	0.827	0.874	1.199	1.205	1.063
	Niben101Scf03390g09001.1	279	K	1.41	0.024132	Up	sp|Q5HNW7|DNAJ_STAEQ Chaperone protein DnaJ	1	97.904	TIK(1)HLDDHLVDIGTK	0.42868	1.121	1.291	1.079	0.794	0.725	0.957
	Niben101Scf03277g02014.1	62	K	1.337	0.0474172	Up	sp|Q9DD03|RAB13_MOUSE Ras-related protein Rab-13	1	83.998	TIEFDSK(1)R	0.13263	1.029	1.259	1.118	0.728	0.838	0.981
	Niben101Scf03229g01008.1	83	K	0.761	0.0222695	Down	sp|Q9T043|RL142_ARATH 60S ribosomal protein L14-2	1	95.417	SK(1)WESSSWGR	-1.7076	0.974	0.902	0.778	1.241	1.158	1.088
	Niben101Scf03114g03011.1	322	K	1.506	0.00346903	Up	sp|A1RIQ1|HTPG_SHESW Chaperone protein HtpG	1	97.033	AILFVPK(1)R	0.67131	1.169	1.173	1.228	0.711	0.771	0.888
	Niben101Scf03114g03011.1	384	K	1.326	0.000254591	Up	sp|A1RIQ1|HTPG_SHESW Chaperone protein HtpG	1	89.171	EMLQQNK(1)ILK(1)VIR	-0.45221	1.153	1.151	1.112	0.876	0.825	0.875
	Niben101Scf03114g03011.1	61	K	1.963	0.000194633	Up	sp|A1RIQ1|HTPG_SHESW Chaperone protein HtpG	1	83.692	SK(1)LDAQPELFIR	-0.065293	1.346	1.247	1.311	0.603	0.692	0.694
	Niben101Scf09075g03002.1	261	K	0.635	0.0458597	Down	AT5G65730.1 xyloglucan endotransglucosylase/hydrolase 6 LENGTH=292	1	43.592	MNHMIYDYCTDK(1)SR	0.40576	0.764	0.908	0.741	1.565	0.966	1.268
	Niben101Scf02971g01005.1	187	K	1.422	0.00282894	Up	sp|P46417|GSTX3_SOYBN Glutathione S-transferase 3	1	143.09	LVAWAK(1)R	0.25263	1.134	1.178	1.194	0.86	0.739	0.867
	Niben101Scf39473g00005.1	74	K	0.758	0.0319548	Down	sp|P43176|BEV1C_BETPN Major pollen allergen Bet v 1-C	1	125.75	FVSIDDEK(1)R	2.4326	0.888	0.868	0.885	1.203	1.298	0.982
	Niben101Scf02937g04001.1	392	K	0.668	0.010193	Down	AT1G72330.3 alanine aminotransferase 2 LENGTH=553	1	106.04	AIEAAK(1)K	-0.64241	0.888	0.818	0.772	1.434	1.126	1.151
	Niben101Scf03824g02001.1	135	K	0.398	0.000217936	Down	sp|P08283|H1_PEA Histone H1	1	110.12	ATTLVK(1)K	0.031721	0.633	0.588	0.573	1.698	1.366	1.441
	Niben101Scf05621g05004.1	186	K	1.305	0.00354672	Up	sp|P15252|REF_HEVBR Rubber elongation factor protein	1	94.465	YNQLVADLK(1)K	0.051056	1.076	1.114	1.192	0.816	0.866	0.909
	Niben101Scf11830g00011.1	145	K	0.687	0.00301856	Down	gb|AHA85665.1| Ycf1, partial (chloroplast) [Solanum corymbosum]	1	102.51	LCNDDTK(1)K	-1.1492	0.872	0.763	0.86	1.139	1.189	1.306
	Niben101Scf05649g05018.1	92	K	1.586	0.00286227	Up	ref|NP_186958.1| zinc-binding dehydrogenase family protein [Arabidopsis thaliana] putative NADP-dependent oxidoreductase [Arabidopsis thaliana] gb|AEE73899.1| zinc-binding dehydrogenase family protein [Arabidopsis thaliana]	1	76.927	VLESGDPK(1)FQK	0.11458	1.309	1.058	1.28	0.744	0.794	0.761
	Niben101Scf02921g00003.1	79	K	2.457	0.000210529	Up	sp|Q8K4D8|AL1A3_RAT Aldehyde dehydrogenase family 1 member A3	1	52.549	IWVQVPAPK(1)R	-0.78195	1.499	1.359	1.311	0.547	0.63	0.52
	Niben101Scf23159g00004.1	435	K	0.605	0.000876257	Down	sp|Q2YTH9|SYL_STAAB Leucine--tRNA ligase	1	93.649	TELQK(1)EK	-1.2131	0.806	0.718	0.806	1.346	1.181	1.324
	Niben101Scf19911g00004.1	772	K	1.428	0.0108813	Up	sp|Q9C744|AP3D_ARATH AP-3 complex subunit delta	1	67.334	HGLYYLQSQK(1)K	-2.0458	1.244	1.147	1.119	0.761	0.753	0.944
	Niben101Scf14394g01040.1	437	K	1.789	0.0453165	Up	sp|P40024|ARB1_YEAST ABC transporter ATP-binding protein ARB1	1	61.344	TRDEQIK(1)NQQK	-0.37755	1.475	1.096	1.235	0.678	0.96	0.489
	Niben101Scf13227g00027.1	601	K	1.678	0.000361985	Up	sp|B1IXA5|FADJ_ECOLC Fatty acid oxidation complex subunit alpha	1	90.906	ASPDPEIK(1)K	0.9238	1.251	1.265	1.199	0.7	0.803	0.711
	Niben101Scf13227g00027.1	232	K	1.635	0.00187074	Up	sp|B1IXA5|FADJ_ECOLC Fatty acid oxidation complex subunit alpha	1	90.308	EILK(1)FAR	1.1353	1.289	1.22	1.19	0.842	0.676	0.745
	Niben101Scf13227g00027.1	346	K	1.834	0.000414742	Up	sp|B1IXA5|FADJ_ECOLC Fatty acid oxidation complex subunit alpha	1	91.812	EVNDK(1)FLQAGMGR	-0.60161	1.313	1.331	1.196	0.761	0.676	0.657
	Niben101Scf13227g00027.1	372	K	1.455	0.00380306	Up	sp|B1IXA5|FADJ_ECOLC Fatty acid oxidation complex subunit alpha	1	92.538	MSPEK(1)FEK	2.3476	1.251	1.154	1.143	0.904	0.754	0.781
	Niben101Scf12868g00008.1	441	K	1.35	0.0222948	Up	sp|Q07439|HSP71_RAT Heat shock 70 kDa protein 1A/1B	0.999999	69.672	YK(1)AEDEEHKK	-0.27804	1.188	1.159	1.107	0.996	0.798	0.764
	Niben101Scf12868g00008.1	448	K	1.626	0.00536153	Up	sp|Q07439|HSP71_RAT Heat shock 70 kDa protein 1A/1B	0.999912	45.433	YKAEDEEHK(1)K	-0.099979	1.273	1.303	1.11	0.766	0.656	0.845
	Niben101Scf11886g03034.1	549	K	1.703	0.0036006	Up	sp|Q8CCP0|NEMF_MOUSE Nuclear export mediator factor Nemf	1	98.156	DAQQNELIVK(1)R	-0.02869	1.074	1.269	1.375	0.668	0.73	0.785
	Niben101Scf10834g03005.1	87	K	1.623	0.00221609	Up	sp|O04153|CALR3_ARATH Calreticulin-3	1	103.13	GIQTTNDAK(1)HFAVSAK	0.47751	1.385	1.114	1.184	0.745	0.791	0.733
	Niben101Scf10735g00018.1	40	K	1.521	0.00502201	Up	sp|P43186|BEV1M_BETPN Major pollen allergen Bet v 1-M/N	1	77.969	VVK(1)NIEIVEGDGGAGSIK	0.14604	1.195	1.142	1.266	0.903	0.729	0.737
	Niben101Scf33689g00006.1	153	K	1.34	0.0120083	Up	AT4G34350.1 4-hydroxy-3-methylbut-2-enyl diphosphate reductase LENGTH=466	1	91.592	LWITNEIIHNPTVNK(1)R	-1.9559	1.096	1.152	1.166	0.754	0.849	0.945
	Niben101Scf10434g00038.1	244	K	1.364	0.00173836	Up	AT5G64430.1 Octicosapeptide/Phox/Bem1p family protein LENGTH=513	1	102.29	MIGTDPIQK(1)HIQDLQR	-1.268	1.118	1.112	1.212	0.791	0.876	0.857
	Niben101Scf10254g01002.1	117	K	2.374	1.7e-05	Up	sp|Q9FUT0|GSTU9_ARATH Glutathione S-transferase U9	1	117.86	LWK(1)STGEEQEK	0.51166	1.425	1.307	1.398	0.582	0.603	0.555
	Niben101Scf10205g00001.1	73	K	1.542	0.000411724	Up	sp|Q8LGG8|USPAL_ARATH Universal stress protein A-like protein	1	91.318	EPEVMK(1)K	0.26466	1.211	1.188	1.212	0.789	0.724	0.829
	Niben101Scf10384g00017.1	60	K	1.959	0.000737693	Up	sp|O82012|HSP12_SOLPE 17.6 kDa class I heat shock protein	1	91.657	ETPEAHVFK(1)ADLPGLK	-0.23262	1.438	1.281	1.192	0.611	0.719	0.666
	Niben101Scf09512g00004.1	31	K	1.375	0.00372136	Up	AT2G46140.1 Late embryogenesis abundant protein LENGTH=166	0.999956	53.453	IANMEKPEASITDVDLK(1)K	0.2079	1.133	1.234	1.09	0.794	0.82	0.9
	Niben101Scf09459g00003.1	269	K	1.616	0.011329	Up	AT3G54660.1 glutathione reductase LENGTH=565	1	117.02	LEK(1)TEDGIK	-0.98409	1.153	1.066	1.434	0.686	0.734	0.841
	Niben101Scf08898g00002.1	516	K	0.675	0.00120125	Down	sp|Q7TTX1|CH601_SYNPX 60 kDa chaperonin 1	1	127.51	LASK(1)VDAIK	-0.23154	0.851	0.854	0.776	1.265	1.138	1.271
	Niben101Scf08898g00002.1	537	K	0.577	0.00685406	Down	sp|Q7TTX1|CH601_SYNPX 60 kDa chaperonin 1	1	100.84	VGADIVK(1)R	-0.31063	0.844	0.742	0.693	1.549	1.145	1.257
	Niben101Scf08774g00012.1	97	K	1.555	0.00074931	Up	sp|Q7U4J2|RL29_SYNPX 50S ribosomal protein L29	1	57.347	LTK(1)HQASLK	1.2025	1.225	1.268	1.137	0.821	0.785	0.728
	Niben101Scf05819g00007.1	153	K	0.658	0.00654725	Down	sp|Q9LX65|VATH_ARATH V-type proton ATPase subunit H	1	49.595	VHNGVDANGDASASK(1)K	-0.91224	0.802	0.814	0.838	1.444	1.13	1.155
	Niben101Scf10169g04008.1	467	K	1.313	0.0124255	Up	sp|Q0WLB5|CLAH2_ARATH Clathrin heavy chain 2	1	157.33	LVVNQNK(1)K	0.38572	1.241	1.101	1.071	0.944	0.825	0.831
	Niben101Scf16254g00008.1	308	K	1.421	0.00017725	Up	sp|Q9SSV4|INO1_NICPA Inositol-3-phosphate synthase	1	86.777	NTLIGGDDFK(1)SGQTK	-0.49202	1.207	1.175	1.127	0.847	0.799	0.824
	Niben101Scf06186g03002.1	14	K	0.761	2.28e-05	Down	AT5G23940.1 HXXXD-type acyl-transferase family protein LENGTH=484	1	100.88	EETVVTK(1)VK	-0.17143	0.902	0.873	0.869	1.164	1.159	1.152
	Niben101Scf06407g00012.1	220	K	1.387	0.0031987	Up	AT3G60830.1 actin-related protein 7 LENGTH=363	1	96.016	LQQSCLEEK(1)HTLPDGQVITIGK	2.0823	1.146	1.157	1.176	0.903	0.757	0.848
	Niben101Scf17815g00007.1	323	K	1.444	0.0184342	Up	sp|Q8RU27|UPTG2_SOLTU Alpha-1,4-glucan-protein synthase [UDP-forming] 2	1	59.418	LSK(1)VDPYFTK	0.30526	1.075	1.094	1.341	0.749	0.916	0.765
	Niben101Scf22195g00025.1	42	K	1.465	0.00165375	Up	sp|Q8LC83|RS242_ARATH 40S ribosomal protein S24-2	1	84.479	AELK(1)EK(1)LAR	0.46793	1.234	1.211	1.102	0.774	0.867	0.78
	Niben101Scf22195g00025.1	44	K	1.465	0.00165375	Up	sp|Q8LC83|RS242_ARATH 40S ribosomal protein S24-2	1	84.479	AELK(1)EK(1)LAR	0.46793	1.234	1.211	1.102	0.774	0.867	0.78
	Niben101Scf07005g00008.1	296	K	1.34	0.000683619	Up	AT3G52880.2 monodehydroascorbate reductase 1 LENGTH=466	1	108.56	GGIK(1)TDAFFK	-1.1009	1.171	1.138	1.117	0.83	0.827	0.9
	Niben101Scf07050g00006.1	52	K	1.412	0.000106368	Up	AT3G09640.1 ascorbate peroxidase 2 LENGTH=251	1	81.239	NK(1)TGGPFGTIR	-0.36918	1.215	1.132	1.151	0.817	0.823	0.837
	Niben101Scf10189g02009.1	307	K	2.094	0.00293522	Up	sp|A6TGM3|FADA_KLEP7 3-ketoacyl-CoA thiolase	1	158.52	SGTTTAGNSSQVTDGAGAVLLMK(1)R	-0.41958	1.596	1.301	1.11	0.65	0.589	0.675
	Niben101Scf07438g04014.1	35	K	0.743	0.00246619	Down	sp|Q2SMS4|METE_HAHCH 5-methyltetrahydropteroyltriglutamate--homocysteine methyltransferase	1	123.86	STAEDLK(1)K	-0.19618	0.819	0.908	0.876	1.1	1.176	1.226
	Niben101Scf07522g00004.1	265	K	1.387	0.00106912	Up	ref|NP_001288856.1| mitochondrial outer membrane protein porin 3-like [Brassica rapa] gb|AAS21632.1| voltage-dependent anion-selective channel protein [Brassica rapa]	1	155.98	LDPLTSVK(1)AR	0.43918	1.236	1.133	1.111	0.867	0.834	0.808
	Niben101Scf07778g02006.1	307	K	1.34	0.000683619	Up	AT3G52880.2 monodehydroascorbate reductase 1 LENGTH=466	1	108.56	GGIK(1)TDAFFK	-1.1009	1.171	1.138	1.117	0.83	0.827	0.9
	Niben101Scf10157g04004.1	190	K	1.31	0.0430549	Up	sp|P49039|SUS2_SOLTU Sucrose synthase	1	56.043	GK(1)TMMLNDR	0.87017	1.221	1.198	0.976	0.768	0.92	0.903
	Niben101Scf04804g01002.1	179	K	1.573	4.69e-05	Up	sp|P93788|REMO_SOLTU Remorin	1	63.301	AMIEAK(1)R	0.16854	1.249	1.218	1.17	0.749	0.776	0.787
	Niben101Scf06698g01004.1	33	K	0.61	0.00468946	Down	sp|P97377|CDK2_MOUSE Cyclin-dependent kinase 2	1	114.72	VTNETIALK(1)K	-0.51763	0.835	0.818	0.698	1.459	1.198	1.199
	Niben101Scf04464g01004.1	61	K	1.334	0.0018991	Up	AT3G22200.2 Pyridoxal phosphate (PLP)-dependent transferases superfamily protein LENGTH=513	1	98.997	IQAVVK(1)K	1.1158	1.175	1.133	1.111	0.818	0.828	0.917
	Niben101Scf00621g05002.1	276	K	1.397	0.0259072	Up	sp|Q75KR1|PPDK2_ORYSJ Pyruvate, phosphate dikinase 2	1	52.527	QLVEQYK(1)NVYVEAK	4.2795	1.207	1.303	0.977	0.81	0.787	0.899
	Niben101Scf12718g00006.1	56	K	1.747	0.000468011	Up	sp|O80929|RL361_ARATH 60S ribosomal protein L36-1	1	91.961	EVAGFAPYEK(1)R	0.3898	1.373	1.179	1.226	0.753	0.724	0.686
	Niben101Scf06186g03011.1	18	K	1.58	5.74e-05	Up	AT5G23950.1 Calcium-dependent lipid-binding (CaLB domain) family protein LENGTH=219	1	114.89	DLK(1)NVNWR	-0.022724	1.273	1.207	1.167	0.772	0.764	0.772
	Niben101Scf00573g01003.1	220	K	1.485	0.00342903	Up	AT5G10240.1 asparagine synthetase 3 LENGTH=578	1	71.524	AFENAVIK(1)R	-0.12499	1.209	1.121	1.225	0.732	0.773	0.889
	Niben101Scf00544g00003.1	129	K	0.663	8.04e-05	Down	sp|Q2JUX7|RS12_SYNJA 30S ribosomal protein S12	1	89.231	GTLDAVGVK(1)DR	0.1631	0.797	0.841	0.814	1.261	1.254	1.186
	Niben101Scf10228g00002.1	118	K	3.898	0.000422502	Up	sp|Q9SF40|RL4A_ARATH 60S ribosomal protein L4-1	1	131.06	K(1)IPVNQK(1)R	0.79597	1.776	1.477	1.382	0.481	0.351	0.357
	Niben101Scf10228g00002.1	124	K	1.841	0.000715339	Up	sp|Q9SF40|RL4A_ARATH 60S ribosomal protein L4-1	1	131.06	KIPVNQK(1)R	1.3909	1.401	1.245	1.199	0.723	0.635	0.73
	Niben101Scf10228g00002.1	110	K	1.567	0.00107028	Up	sp|Q9SF40|RL4A_ARATH 60S ribosomal protein L4-1	1	133.99	MFAPTK(1)IWR	-0.20915	1.192	1.221	1.212	0.72	0.74	0.854
	Niben101Scf19315g00013.1	6	K	0.725	0.00388879	Down	sp|P46302|RS28_MAIZE 40S ribosomal protein S28	1	90.614	MESATK(1)HAIVVK	0.075036	0.897	0.908	0.777	1.234	1.165	1.16
	Niben101Scf19315g00013.1	29	K	0.622	0.00558182	Down	sp|P46302|RS28_MAIZE 40S ribosomal protein S28	1	91.549	VK(1)FLDDQNR	0.8325	0.787	0.726	0.862	1.454	1.147	1.216
	Niben101Scf00467g00016.1	50	K	1.327	0.00227036	Up	sp|Q9CR16|PPID_MOUSE Peptidyl-prolyl cis-trans isomerase D	1	70.942	TPK(1)TAENFR	-0.17912	1.118	1.091	1.2	0.838	0.906	0.824
	Niben101Scf00440g01009.1	132	K	1.312	0.00190991	Up	sp|Q8LGG8|USPAL_ARATH Universal stress protein A-like protein	1	92.319	GLGVLK(1)R	-1.0849	1.17	1.145	1.081	0.816	0.901	0.871
	Niben101Scf00436g06006.1	58	K	0.546	0.00141973	Down	sp|C3KWH4|RL9_CLOB6 50S ribosomal protein L9	1	82.287	EDITQLGK(1)K	-0.54665	0.789	0.771	0.625	1.273	1.367	1.364
	Niben101Scf00414g06008.1	173	K	1.516	0.0020002	Up	sp|Q1CZI7|HTPG_MYXXD Chaperone protein HtpG	1	77.674	GTK(1)ITLFLK	-0.061466	1.144	1.201	1.235	0.733	0.756	0.873
	Niben101Scf03273g02008.1	26	K	1.387	0.000453771	Up	sp|P49692|RL7A1_ARATH 60S ribosomal protein L7a-1	1	115.23	VVNPLFEK(1)R	-0.25684	1.147	1.188	1.142	0.882	0.823	0.802
	Niben101Scf02632g06007.1	16	K	1.339	0.044888	Up	AT1G69030.1 BSD domain-containing protein LENGTH=317	1	103.26	SFAEEAAK(1)R	-0.041733	1.274	1.096	1.073	0.955	0.717	0.9
	Niben101Scf02373g05008.1	125	K	1.502	0.0186599	Up	sp|Q9SYT0|ANXD1_ARATH Annexin D1	1	60.398	ILHEK(1)ISDK	-0.34359	1.232	1.081	1.279	0.945	0.683	0.763
	Niben101Scf02373g05008.1	230	K	1.785	0.00658581	Up	sp|Q9SYT0|ANXD1_ARATH Annexin D1	1	107.55	TIADEYQK(1)R	-1.465	1.407	1.266	1.145	0.827	0.718	0.594
	Niben101Scf00635g00005.1	102	K	1.426	0.00251731	Up	AT2G03430.1 Ankyrin repeat family protein LENGTH=240	1	126.56	GADANLK(1)NDGGR	-0.16453	1.133	1.257	1.125	0.886	0.793	0.786
	Niben101Scf00254g08001.1	10	K	4.408	0.000645109	Up	AT4G23470.1 PLAC8 family protein LENGTH=255	1	54.343	MASSQAFIDK(1)AK	-0.15898	1.598	1.532	1.56	0.26	0.36	0.444
	Niben101Scf01847g03004.1	96	K	1.335	0.00222874	Up	sp|P14851|PPIA_CRIGR Peptidyl-prolyl cis-trans isomerase A	1	137.14	FADENFK(1)R	-0.80246	1.177	1.161	1.09	0.891	0.799	0.878
	Niben101Scf00173g09004.1	164	K	0.592	0.00294009	Down	sp|A4GG89|RBL_PHAVU Ribulose bisphosphate carboxylase large chain	0.999706	59.35	DKLNK(1)YGR	0.44954	0.815	0.775	0.721	1.482	1.16	1.259
	Niben101Scf00173g09004.1	8	K	0.642	0.000975729	Down	sp|A4GG89|RBL_PHAVU Ribulose bisphosphate carboxylase large chain	1	64.104	SPQTETK(1)ASVGFK	0.27242	0.748	0.884	0.774	1.268	1.236	1.246
	Niben101Scf00155g04014.1	255	K	1.424	0.0222986	Up	AT5G56350.1 Pyruvate kinase family protein LENGTH=498	1	96.673	LLGEHAK(1)NILLMSK	0.063732	1.163	1.099	1.232	0.701	0.785	0.967
	Niben101Scf02030g02010.1	435	K	1.518	3.51e-05	Up	AT1G52360.2 Coatomer, beta' subunit LENGTH=970	1	152.7	IFSK(1)NFQEK	1.4777	1.178	1.184	1.224	0.762	0.805	0.796
	Niben101Scf01823g02010.1	71	K	1.344	0.000150958	Up	sp|P25076|CY11_SOLTU Cytochrome c1-1, heme protein, mitochondrial	1	110.22	WSVLK(1)SR	2.2544	1.139	1.148	1.145	0.859	0.817	0.877
	Niben101Scf01711g00010.1	120	K	0.752	0.00302344	Down	sp|Q975I1|RL3_SULTO 50S ribosomal protein L3	1	112.71	FYK(1)NWCMSK	-1.4412	0.898	0.896	0.837	1.212	1.08	1.207
	Niben101Scf00110g05008.1	120	K	0.591	0.0340379	Down	sp|C6E178|SECA_GEOSM Protein translocase subunit SecA	1	78.342	EK(1)TATLQER	1.0471	0.621	0.925	0.764	1.63	1.121	1.16
	Niben101Scf08633g01003.1	110	K	0.729	0.0305083	Down	sp|O59299|RS9_PYRHO 30S ribosomal protein S9	1	93.325	EIK(1)DILVR	-0.16758	0.93	0.901	0.769	1.369	1.064	1.135
	Niben101Scf12159g08001.1	4	K	0.648	0.00901389	Down	sp|P08985|H2AV_DROME Histone H2A.v	1	72.29	AGK(1)GGK(1)GLVAGK	-0.74052	0.833	0.766	0.836	1.472	1.119	1.166
	Niben101Scf12159g08001.1	7	K	0.694	0.00476194	Down	sp|P08985|H2AV_DROME Histone H2A.v	1	134.93	GGK(1)GLVAGK(1)TTAAAAANK	0.70119	0.898	0.852	0.776	1.331	1.139	1.17
	Niben101Scf12159g08001.1	13	K	0.769	0.00358187	Down	sp|P08985|H2AV_DROME Histone H2A.v	1	134.93	GLVAGK(1)TTAAAAANK	-0.58055	0.919	0.918	0.828	1.208	1.107	1.149
	Niben101Scf05928g03010.1	69	K	1.35	0.0294664	Up	sp|P69039|IF5A1_NICPL Eukaryotic translation initiation factor 5A-1	1	61.11	CHFVAIDIFTGK(1)K	2.3273	1.039	1.211	1.17	0.734	0.835	0.965
	Niben101Ctg15214g00001.1	106	K	0.603	0.00681171	Down	AT1G20330.1 sterol methyltransferase 2 LENGTH=361	1	113.62	DIAEVAK(1)K	0.22611	0.64	0.83	0.852	1.378	1.201	1.27
	Niben101Scf03711g01021.1	29	K	1.388	0.00118359	Up	sp|Q9XEX2|PRX2B_ARATH Peroxiredoxin-2B	1	90.919	TYPDNK(1)HVK	0.3365	1.184	1.204	1.085	0.796	0.849	0.857
	Niben101Ctg09170g00001.1	21	K	1.505	0.0451044	Up	sp|Q03199|IPIB_TOBAC Proteinase inhibitor I-B	1	82.417	IIEK(1)ENPIAK	-0.18354	1.189	1.188	1.186	0.641	1.038	0.689
	Niben101Scf02869g02011.1	252	K	1.433	0.0027326	Up	AT1G03940.1 HXXXD-type acyl-transferase family protein LENGTH=469	1	83.358	LK(1)NLMLSR	-0.025117	1.202	1.116	1.198	0.806	0.754	0.893
	Niben101Scf06180g00018.1	42	K	1.506	0.00190227	Up	sp|Q5J4W4|MPK2_ORYSJ Mitogen-activated protein kinase 2	1	93.374	EEVAIK(1)K	-0.093803	1.276	1.134	1.175	0.797	0.731	0.852
	Niben101Scf00700g09012.1	13	K	1.664	0.000527394	Up	sp|Q43609|COMT1_PRUDU Caffeic acid 3-O-methyltransferase	1	101.64	LLK(1)NCYK	-1.9109	1.244	1.267	1.191	0.674	0.773	0.778
	Niben101Scf00339g05026.1	63	K	1.5	0.0130314	Up	ref|NP_001288856.1| mitochondrial outer membrane protein porin 3-like [Brassica rapa] gb|AAS21632.1| voltage-dependent anion-selective channel protein [Brassica rapa]	1	88.596	NK(1)NVTTDIR	0.67814	1.086	1.062	1.417	0.796	0.777	0.803
	Niben101Scf07882g00021.1	396	K	1.395	0.00472412	Up	AT5G13490.1 ADP/ATP carrier 2 LENGTH=385	1	134.25	LQVIVFGK(1)K	-0.86317	1.095	1.142	1.232	0.772	0.808	0.906
	Niben101Scf07882g00021.1	259	K	1.421	0.00195509	Up	AT5G13490.1 ADP/ATP carrier 2 LENGTH=385	1	93.345	QFNGLVDVYK(1)K	-0.89563	1.242	1.116	1.15	0.822	0.771	0.876
	Niben101Scf02538g06008.1	239	K	1.456	0.00188502	Up	sp|P0AFI1|OXC_ECO57 Oxalyl-CoA decarboxylase	1	93.143	AENALK(1)R	0.17169	1.216	1.202	1.122	0.808	0.875	0.748
	Niben101Scf02502g15014.1	71	K	1.588	0.0016089	Up	sp|O65743|RL24_CICAR 60S ribosomal protein L24	1	119.39	K(1)DIAQEAVK(1)K	-0.0070803	1.258	1.282	1.107	0.706	0.799	0.791
	Niben101Scf02502g15014.1	72	K	1.987	0.00196982	Up	sp|O65743|RL24_CICAR 60S ribosomal protein L24	1	119.39	DIAQEAVK(1)K(1)R	-1.2159	1.417	1.327	1.178	0.559	0.719	0.696
	Niben101Scf02502g15014.1	63	K	1.714	0.000168575	Up	sp|O65743|RL24_CICAR 60S ribosomal protein L24	1	72.29	K(1)DIAQEAVK(1)K	-0.0070803	1.265	1.21	1.267	0.7	0.701	0.782
	Niben101Scf02502g15014.1	163	K	1.407	0.0034348	Up	sp|O65743|RL24_CICAR 60S ribosomal protein L24	1	94.539	LGGGGGK(1)R	-0.73764	1.283	1.088	1.13	0.867	0.807	0.815
	Niben101Scf02502g15014.1	50	K	1.353	0.00172028	Up	sp|O65743|RL24_CICAR 60S ribosomal protein L24	0.999985	129.38	LKPSK(1)LTWTAMYR	-0.10039	1.125	1.151	1.16	0.83	0.798	0.912
	Niben101Scf12414g03002.1	90	K	0.603	0.0408668	Down	ref|XP_007039994.1| F5O11.10 isoform 3 [Theobroma cacao] gb|EOY24495.1| F5O11.10 isoform 3 [Theobroma cacao]	1	106.42	TATEHLK(1)R	0.52115	0.816	0.77	0.765	1.726	1.16	1.013
	Niben101Scf02450g03010.1	8	K	0.594	0.000152001	Down	sp|Q8NEZ4|KMT2C_HUMAN Histone-lysine N-methyltransferase 2C	1	42.633	IVMTDK(1)CGSGIEAGEDIK(1)R	4.0529	0.813	0.719	0.77	1.322	1.272	1.284
	Niben101Scf02450g03010.1	20	K	0.594	0.000152001	Down	sp|Q8NEZ4|KMT2C_HUMAN Histone-lysine N-methyltransferase 2C	1	42.633	IVMTDK(1)CGSGIEAGEDIK(1)R	4.0529	0.813	0.719	0.77	1.322	1.272	1.284
	Niben101Scf02315g01009.1	672	K	2.053	0.000133938	Up	sp|P62191|PRS4_HUMAN 26S protease regulatory subunit 4	1	82.85	SPLSK(1)DIDLR	-0.24013	1.402	1.289	1.279	0.655	0.683	0.596
	Niben101Scf02248g01016.1	71	K	1.32	0.0470786	Up	sp|Q9T048|DRL27_ARATH Disease resistance protein	1	60.398	NLVILQQK(1)R	-0.92912	1.27	1.074	1.057	0.73	0.902	0.945
	Niben101Scf04761g00017.1	297	K	1.568	0.00501276	Up	sp|Q9T048|DRL27_ARATH Disease resistance protein	1	92.112	TSDGQIK(1)TCR	0.12904	1.3	1.085	1.261	0.866	0.741	0.718
	Niben101Scf05694g00009.1	90	K	1.317	0.00452415	Up	sp|Q9ZSD4|SY121_ARATH Syntaxin-121	1	76.759	SNMDNDVSMALK(1)K	1.0225	1.128	1.059	1.209	0.811	0.887	0.88
	Niben101Scf02072g02017.1	276	K	1.379	0.000886313	Up	AT1G28680.1 HXXXD-type acyl-transferase family protein LENGTH=451	0.999582	65.528	KCFEVK(1)DEWLDR	-0.71732	1.118	1.239	1.108	0.84	0.841	0.832
	Niben101Scf02063g05005.1	373	K	1.679	0.00219879	Up	AT5G43400.1 Uncharacterised conserved protein UCP015417, vWA LENGTH=655	1	70.028	ELFLK(1)HDK	1.6363	1.385	1.227	1.118	0.75	0.786	0.686
	Niben101Scf04886g05003.1	272	K	1.488	0.0368115	Up	sp|P17879|HS71B_MOUSE Heat shock 70 kDa protein 1B	1	85.355	NTTIPTK(1)K	-0.88295	1.378	1.237	0.976	0.926	0.715	0.773
	Niben101Scf04886g05003.1	34	K	1.398	0.0281325	Up	sp|P17879|HS71B_MOUSE Heat shock 70 kDa protein 1B	1	119.68	IINEPTAAAIAYGLDK(1)K	0.023019	1.216	1.123	1.159	0.964	0.686	0.853
	Niben101Scf01936g06004.1	97	K	1.536	0.00377197	Up	sp|Q9XEE2|ANXD2_ARATH Annexin D2	1	105.46	DAYLLNEATK(1)R	-0.37951	1.037	1.274	1.285	0.779	0.786	0.776
	Niben101Scf01936g06004.1	170	K	1.937	0.007629	Up	sp|Q9XEE2|ANXD2_ARATH Annexin D2	1	54.259	K(1)EANILHEK	0.72799	1.286	1.191	1.398	0.53	0.647	0.824
	Niben101Scf01936g06004.1	120	K	1.729	0.00097879	Up	sp|Q9XEE2|ANXD2_ARATH Annexin D2	1	68.657	SSDDLVK(1)AR	0.10934	1.228	1.26	1.258	0.647	0.805	0.714
	Niben101Scf01812g02025.1	35	K	0.766	0.0158818	Down	sp|A1KTL3|METE_NEIMF 5-methyltetrahydropteroyltriglutamate--homocysteine methyltransferase	1	98.044	SSAEDLK(1)K	1.5869	0.934	0.877	0.854	1.299	1.119	1.063
	Niben101Scf03222g01003.1	78	K	0.764	0.00178826	Down	AT2G34160.1 Alba DNA/RNA-binding protein LENGTH=130	1	76.228	NNGFAVEK(1)K	-1.5707	0.849	0.862	0.934	1.133	1.125	1.203
	Niben101Scf23111g00011.1	46	K	3.6	0.000357265	Up	sp|Q8LFH7|RL371_ARATH 60S ribosomal protein L37-1	1	155.48	K(1)YNWSVK(1)ALR	0.064654	1.537	1.554	1.438	0.332	0.447	0.479
	Niben101Scf23111g00011.1	52	K	3.6	0.000357265	Up	sp|Q8LFH7|RL371_ARATH 60S ribosomal protein L37-1	1	155.48	K(1)YNWSVK(1)ALR	0.064654	1.537	1.554	1.438	0.332	0.447	0.479
	Niben101Scf03732g07010.1	503	K	1.44	0.0108106	Up	AT3G52990.1 Pyruvate kinase family protein LENGTH=527	1	84.687	ASGVIK(1)SHDR	0.11059	1.057	1.107	1.348	0.812	0.773	0.854
	Niben101Scf03732g07010.1	444	K	1.625	0.00270619	Up	AT3G52990.1 Pyruvate kinase family protein LENGTH=527	1	97.431	LK(1)TNQLK	-0.56802	1.301	1.087	1.298	0.808	0.762	0.698
	Niben101Scf01511g02020.1	34	K	3.221	0.000822509	Up	AT5G58070.1 temperature-induced lipocalin LENGTH=186	1	92.866	NQPK(1)NGVNTR	-0.68978	1.568	1.486	1.391	0.461	0.361	0.558
	Niben101Scf02252g01033.1	130	K	0.577	0.0168354	Down	sp|A8A2C2|ARNA_ECOHS Bifunctional polymyxin resistance protein ArnA	1	83.998	YCSENGK(1)R	0.0065139	0.857	0.813	0.612	1.554	1.271	1.131
	Niben101Scf00890g01028.1	98	K	1.362	0.00792459	Up	sp|P62482|KCAB2_MOUSE Voltage-gated potassium channel subunit beta-2	1	115.78	K(1)HIIEGTK	-0.23863	1.184	1.2	1.076	0.933	0.829	0.779
	Niben101Scf00898g01009.1	456	K	1.371	0.00451743	Up	AT1G27150.1 Tetratricopeptide repeat (TPR)-like superfamily protein LENGTH=468	0.999993	56.205	KQEAIDAGK(1)K	-0.70118	1.13	1.213	1.108	0.767	0.904	0.846
	Niben101Scf00963g01022.1	305	K	0.721	0.0165772	Down	sp|Q9ASR4|BCAL2_ARATH Branched-chain-amino-acid aminotransferase-like protein 2	1	66.267	LFK(1)LEEHLDR	-0.38306	0.748	0.844	0.972	1.223	1.229	1.103
	Niben101Scf02386g00005.1	235	K	1.477	0.00158157	Up	sp|Q86AV6|CISYC_DICDI Citrate synthase	1	81.92	AALSDEYFVK(1)R	1.1982	1.295	1.127	1.143	0.843	0.773	0.798
	Niben101Scf00864g00004.1	92	K	0.56	0.00980005	Down	sp|Q22053|FBRL_CAEEL rRNA 2'-O-methyltransferase fibrillarin	1	67.385	GK(1)EDALCTK	-0.26404	0.675	0.889	0.672	1.563	1.197	1.231
	Niben101Scf01249g06003.1	55	K	1.584	0.000558457	Up	sp|Q9XEG7|RS3A_TORRU 40S ribosomal protein S3a	1	49.62	TQGTK(1)IASEGLK	1.3194	1.248	1.224	1.18	0.801	0.704	0.801
	Niben101Scf04905g04004.1	8	K	1.333	0.00389791	Up	sp|P09317|G3P_USTMA Glyceraldehyde-3-phosphate dehydrogenase	1	120.22	IK(1)IGINGFGR	0.99433	1.052	1.144	1.214	0.828	0.838	0.893
	Niben101Scf04028g02002.1	33	K	2.252	0.000301071	Up	sp|P46290|RL31_NICGU 60S ribosomal protein L31	1	96.82	K(1)APTAIK(1)EIR	-0.65486	1.429	1.307	1.341	0.632	0.529	0.649
	Niben101Scf03194g00008.1	74	K	1.428	0.000910099	Up	sp|Q9STT2|VPS29_ARATH Vacuolar protein sorting-associated protein 29	1	79.467	GEYDEETRYPETK(1)TLTIGQFK	-0.74313	1.193	1.208	1.118	0.874	0.784	0.807
	Niben101Scf01427g01013.1	572	K	1.608	0.0015272	Up	sp|O18413|PRS8_DROME 26S protease regulatory subunit 8	1	117.4	ELFDK(1)AR	-0.46299	1.341	1.225	1.111	0.805	0.75	0.732
	Niben101Scf01445g00016.1	159	K	1.479	0.00921819	Up	sp|P43157|CYSP_SCHJA Cathepsin B-like cysteine proteinase	1	141.54	EAGIVSPVK(1)NQGK	-0.58139	1.289	1.134	1.142	0.805	0.702	0.903
	Niben101Scf07457g00004.1	37	K	0.472	0.0443433	Down	sp|Q647I9|NALP5_BOVIN NACHT, LRR and PYD domains-containing protein 5	1	50.897	TSAEESK(1)STEGVK	1.8205	0.733	0.53	0.701	0.846	1.6	1.716
	Niben101Scf01375g06006.1	369	K	1.419	0.00682726	Up	sp|Q0JL44|SGT1_ORYSJ Protein SGT1 homolog	1	132.84	KVEGSPPDGMELK(1)K	-0.73214	1.253	1.174	1.091	0.916	0.804	0.759
extracellular	Niben101Scf02262g01021.1	196	K	0.755	0.0126506	Down	sp|Q9XFT3|PSBQ1_ARATH Oxygen-evolving enhancer protein 3-1, chloroplastic	1	101.65	LEDAVK(1)QK	1.0343	0.918	0.941	0.781	1.229	1.105	1.164
	Niben101Scf01520g06008.1	158	K	1.327	0.0120853	Up	sp|F6HDM2|NNRD_VITVI ATP-dependent (S)-NAD(P)H-hydrate dehydratase	1	81.92	GK(1)SDFISDGK	0.31407	1.214	1.18	1.03	0.916	0.867	0.798
	Niben101Scf03226g03002.1	176	K	1.38	0.0122213	Up	sp|Q9FF55|PDI14_ARATH Protein disulfide isomerase-like 1-4	1	127.57	SKEDAASLIDEK(1)K	-1.6412	1.086	1.088	1.28	0.782	0.919	0.802
	Niben101Scf00508g00007.1	98	K	0.576	0.000163056	Down	sp|P00297|PLAS_SOLCR Plastocyanin	1	134.03	ITFK(1)NNAGFPHNVVFDEDEIPSGVDASK	1.6556	0.773	0.774	0.717	1.376	1.236	1.319
	Niben101Scf03341g00002.1	435	K	1.318	0.00341768	Up	AT1G53780.2 peptidyl-prolyl cis-trans isomerases;hydrolases;nucleoside-triphosphatases;ATP binding;nucleotide binding;ATPases LENGTH=620	1	138.63	NK(1)TYMSEAQR	0.073859	1.154	1.158	1.101	0.934	0.813	0.842
	Niben101Scf01001g00005.1	58	K	4.937	0.000465511	Up	sp|P23432|E13C_TOBAC Glucan endo-1,3-beta-glucosidase	1	126.24	LYNANGIK(1)R	-0.14972	1.711	1.526	1.547	0.244	0.315	0.41
	Niben101Scf03129g06002.1	66	K	0.76	0.02346	Down	sp|P61285|DYL1_BOVIN Dynein light chain 1, cytoplasmic	1	43.083	DVAEQIK(1)K	-1.0477	0.945	0.913	0.79	1.214	1.232	1.04
	Niben101Scf11178g02002.1	127	K	0.695	0.0023019	Down	sp|B5LMP5|RK33_CICAR 50S ribosomal protein L33, chloroplastic	1	122.96	HTIHGEIK(1)K	1.0726	0.811	0.913	0.796	1.258	1.23	1.137
	Niben101Scf04529g00004.1	79	K	0.7	0.0141856	Down	sp|A4QLI0|ATPF_LOBMA ATP synthase subunit b, chloroplastic	1	70.089	K(1)VESEAEQFR	-0.97809	0.815	0.799	0.922	1.366	1.064	1.192
	Niben101Scf16024g00021.1	34	K	1.688	0.016602	Up	sp|Q96522|PER45_ARATH Peroxidase 45	1	69.485	TDFYK(1)NTCPNVESLVR	4.1269	1.359	1.371	0.997	0.634	0.831	0.743
	Niben101Scf16244g02035.1	35	K	0.737	0.0178204	Down	sp|Q9VKV8|CFA20_DROME Cilia- and flagella-associated protein 20	1	67.881	EVVNGHVK(1)R	2.1323	0.806	0.925	0.854	1.019	1.26	1.227
	Niben101Scf02749g04008.1	198	K	0.749	0.000911402	Down	sp|P94072|GL33_ARATH Germin-like protein subfamily 3 member 3	1	220.6	LVEATTFLDEATIK(1)K	1.1615	0.87	0.874	0.881	1.214	1.094	1.195
	Niben101Scf01453g06001.1	261	K	1.336	0.00805138	Up	sp|Q96520|PER12_ARATH Peroxidase 12	1	104.22	SPNK(1)FDNK	0.20652	1.209	1.095	1.123	0.87	0.922	0.774
mitochondria	Niben101Scf01188g03008.1	165	K	1.41	0.0143293	Up	AT1G34220.1 Regulator of Vps4 activity in the MVB pathway protein LENGTH=649	1	40.724	APAPDVK(1)LK	-2.5829	1.004	1.203	1.271	0.757	0.865	0.844
	Niben101Scf04451g00026.1	179	K	1.309	0.00751295	Up	sp|Q9Z9C4|SODM_CHLPN Superoxide dismutase [Mn]	1	127.71	NVRPDYLK(1)NIWK	-0.41992	1.102	1.145	1.14	0.798	0.837	0.953
	Niben101Scf03679g04002.1	378	K	1.843	0.00181411	Up	sp|O04937|DHEA_NICPL Glutamate dehydrogenase A	1	44.511	LK(1)NMCQSHDCNLR	-0.68453	1.15	1.296	1.37	0.607	0.707	0.757
	Niben101Scf03082g01001.1	193	K	0.659	0.00821961	Down	sp|Q3V096|ANR42_MOUSE Ankyrin repeat domain-containing protein 42	1	114.72	YWNDQETLK(1)K	-1.4245	0.862	0.776	0.821	1.446	1.129	1.156
	Niben101Scf03000g01002.1	633	K	1.31	0.00593466	Up	AT2G04030.1 Chaperone protein htpG family protein LENGTH=780	1	117.03	QEFGQTCDWIK(1)K	0.046813	1.171	1.036	1.192	0.899	0.827	0.869
	Niben101Scf03169g05002.1	70	K	0.74	0.00813623	Down	sp|Q0G9N3|ATPF_LIRTU ATP synthase subunit b, chloroplastic	1	130.95	TLEQLENYK(1)NETIQFEQQR	1.9872	0.847	0.879	0.869	1.061	1.144	1.303
	Niben101Scf03252g04003.1	413	K	1.855	0.0405237	Up	sp|P64185|GLPD2_MYCBO Glycerol-3-phosphate dehydrogenase 2	1	72.887	AK(1)STESISR	0.19123	1.017	1.778	1.04	0.67	0.787	0.61
	Niben101Scf36674g00005.1	356	K	1.467	0.000135205	Up	sp|Q9JHW9|AL1A3_MOUSE Aldehyde dehydrogenase family 1 member A3	1	90.434	VYDEFLEK(1)AK	4.0877	1.218	1.184	1.15	0.841	0.787	0.794
	Niben101Scf06195g00002.1	18	K	4.527	6.32e-05	Up	AT1G07890.3 ascorbate peroxidase 1 LENGTH=250	1	102.51	AVDK(1)CK(1)R	0.023797	1.748	1.522	1.461	0.304	0.38	0.361
	Niben101Scf06195g00002.1	20	K	4.527	6.32e-05	Up	AT1G07890.3 ascorbate peroxidase 1 LENGTH=250	1	102.51	AVDK(1)CK(1)R	0.023797	1.748	1.522	1.461	0.304	0.38	0.361
	Niben101Scf06382g00006.1	123	K	0.55	0.00608177	Down	AT3G48730.1 glutamate-1-semialdehyde 2,1-aminomutase 2 LENGTH=472	1	72.2	SEEAFSK(1)AK	-0.026302	0.742	0.716	0.733	1.234	1.125	1.622
	Niben101Scf06829g02007.1	389	K	0.752	0.00139935	Down	sp|Q28559|ACACA_SHEEP Acetyl-CoA carboxylase 1	1	90.64	VAMGEK(1)LR	-0.10304	0.905	0.898	0.829	1.221	1.143	1.137
	Niben101Scf06829g02007.1	393	K	0.595	0.0176322	Down	sp|Q28559|ACACA_SHEEP Acetyl-CoA carboxylase 1	1	97.734	YK(1)QEDIVLR	-0.42606	0.75	0.767	0.776	1.159	1.627	1.069
	Niben101Scf25055g00001.1	263	K	1.392	0.00481477	Up	sp|Q8LB02|SDHB2_ARATH Succinate dehydrogenase [ubiquinone] iron-sulfur subunit 2, mitochondrial	1	113.22	GLNPGK(1)HIQNIK	0.57816	1.203	1.215	1.07	0.9	0.779	0.827
	Niben101Scf13540g04030.1	161	K	3.523	0.000149274	Up	sp|P82177|MDH_SHEON Malate dehydrogenase	1	69.721	K(1)AGTYDEK(1)R	0.13066	1.599	1.444	1.473	0.362	0.437	0.483
	Niben101Scf13540g04030.1	168	K	3.523	0.000149274	Up	sp|P82177|MDH_SHEON Malate dehydrogenase	1	69.721	K(1)AGTYDEK(1)R	0.13066	1.599	1.444	1.473	0.362	0.437	0.483
	Niben101Scf13188g00012.1	105	K	1.817	0.000995363	Up	emb|CBY05740.1| ASR2 protein [Solanum chilense]	1	82.261	EAEGGK(1)HHHLF	-0.034645	1.232	1.274	1.314	0.752	0.74	0.61
	Niben101Scf11774g01004.1	246	K	1.514	0.000434585	Up	sp|Q9HZP7|ETFA_PSEAE Electron transfer flavoprotein subunit alpha	1	96.756	GVK(1)SAENFK	-0.30403	1.206	1.118	1.264	0.813	0.783	0.774
	Niben101Scf22702g00005.1	393	K	1.337	0.0331171	Up	sp|A7HT39|SUCC_PARL1 Succinyl-CoA ligase [ADP-forming] subunit beta	1	122.46	LEGTNVEQGK(1)R	-0.33991	1.186	1.087	1.16	0.943	0.914	0.711
	Niben101Scf07073g02007.1	43	K	0.767	0.0266582	Down	AT5G26780.3 serine hydroxymethyltransferase 2 LENGTH=533	1	88.596	EK(1)NGVTWPK	0.55302	0.928	0.888	0.841	1.179	1.281	1.006
	Niben101Scf01369g05023.1	122	K	0.602	0.00109782	Down	sp|P94915|G3P_MYCAV Glyceraldehyde-3-phosphate dehydrogenase	1	152.06	DSPLDVVVVNDSGGVK(1)NASHLLK	0.58258	0.694	0.792	0.832	1.341	1.22	1.292
	Niben101Scf15972g02017.1	80	K	1.462	0.00771629	Up	sp|A5VSE2|ATPG_BRUO2 ATP synthase gamma chain	1	140.14	AIQTK(1)TENSR	-0.17045	1.265	1.16	1.134	0.928	0.76	0.746
	Niben101Scf15972g02017.1	61	K	1.35	0.00377704	Up	sp|A5VSE2|ATPG_BRUO2 ATP synthase gamma chain	1	97.431	NIQK(1)ITK	-0.56802	1.111	1.079	1.241	0.835	0.818	0.889
	Niben101Scf03693g01008.1	592	K	1.375	0.00680995	Up	sp|Q1RHB9|SDHA_RICBR Succinate dehydrogenase flavoprotein subunit	1	124.45	WMK(1)HTLGYWENEK	-0.26014	1.191	1.123	1.139	0.753	0.832	0.927
	Niben101Scf00603g08015.1	316	K	0.721	0.0018378	Down	AT2G45290.1 Transketolase LENGTH=741	1	73.841	AVTDK(1)PTMIK	-0.00025362	0.86	0.877	0.839	1.294	1.145	1.134
	Niben101Scf00603g08015.1	166	K	0.597	0.00528995	Down	AT2G45290.1 Transketolase LENGTH=741	1	86.882	EEDLK(1)SFR	0.45156	0.801	0.768	0.756	1.541	1.199	1.155
	Niben101Scf00603g08015.1	396	K	0.721	0.0266686	Down	AT2G45290.1 Transketolase LENGTH=741	1	104.44	FAEYEK(1)K	-0.31505	0.948	0.831	0.806	1.389	1.066	1.131
	Niben101Scf00123g06014.1	111	K	1.363	0.00351657	Up	AT3G15660.1 glutaredoxin 4 LENGTH=169	1	96.059	NILEDPELK(1)NAVK	0.55193	1.203	1.101	1.153	0.906	0.78	0.851
	Niben101Scf17565g00004.1	106	K	2.012	0.000929209	Up	sp|Q38998|AKT1_ARATH Potassium channel AKT1	1	68.657	TK(1)TLSQLLK	-2.5426	1.355	1.29	1.287	0.566	0.645	0.743
	Niben101Scf00870g03002.1	474	K	1.637	0.000545678	Up	AT1G72330.3 alanine aminotransferase 2 LENGTH=553	1	166.66	TAPDAFYAK(1)R	0.12605	1.304	1.24	1.144	0.71	0.789	0.754
	Niben101Scf00870g03002.1	297	K	2.06	0.000440538	Up	AT1G72330.3 alanine aminotransferase 2 LENGTH=553	1	106.42	EIVEFCK(1)R	0.025932	1.45	1.268	1.252	0.595	0.703	0.629
nucleus	Niben101Scf04160g00014.1	363	K	1.349	0.00900015	Up	sp|O88813|ACSL5_RAT Long-chain-fatty-acid--CoA ligase 5	1	77.279	K(1)HFEASPLSDK	0.86808	1.245	1.093	1.108	0.906	0.774	0.875
	Niben101Scf07895g06004.1	127	K	2.219	0.00101383	Up	sp|P49637|R27A3_ARATH 60S ribosomal protein L27a-3	1	105.46	AK(1)LVSK(1)NAEK	-1.0991	1.225	1.266	1.541	0.537	0.647	0.633
	Niben101Scf07895g06004.1	131	K	1.712	0.000402789	Up	sp|P49637|R27A3_ARATH 60S ribosomal protein L27a-3	1	105.46	LVSK(1)NAEK	-0.19492	1.19	1.204	1.341	0.693	0.771	0.718
	Niben101Scf03805g01010.1	462	K	3.676	0.000318171	Up	sp|Q54TL0|KIF7_DICDI Kinesin-related protein 7	1	53.751	NDVTQQIK(1)K	0.25894	1.665	1.448	1.464	0.504	0.36	0.381
	Niben101Scf04669g02010.1	183	K	1.365	0.048603	Up	sp|Q9CR95|NECP1_MOUSE Adaptin ear-binding coat-associated protein 1	1	61.344	NK(1)TGGSTIR	-0.070869	1.234	1.244	0.99	0.937	0.888	0.715
	Niben101Scf03471g01013.1	6	K	0.65	0.0202515	Down	sp|P40282|H2A_PLAFA Histone H2A	1	97.463	GK(1)TLGSAAAK	-0.42921	0.895	0.739	0.811	1.5	1.074	1.186
	Niben101Scf03400g02004.1	13	K	1.519	0.0232109	Up	sp|Q9LQQ4|H2B1_ARATH Histone H2B.1	1	64.104	K(1)PAAEK(1)TPVAEK	0.77164	1.072	1.232	1.263	0.624	0.87	0.854
	Niben101Scf03046g02020.1	6	K	0.709	0.0276861	Down	ref|XP_007010078.1| F-box and Leucine Rich Repeat domains containing protein, putative isoform 3, partial [Theobroma cacao] gb|EOY18888.1| F-box and Leucine Rich Repeat domains containing protein, putative isoform 3, partial [Theobroma cacao]	1	46.426	LQK(1)QNNK	0.0029976	0.808	0.874	0.875	1.389	1	1.215
	Niben101Scf03028g03025.1	106	K	1.389	0.000930822	Up	sp|A7GJ02|RS4B_CLOBL 30S ribosomal protein S4 B	1	90.601	TK(1)TEWFR	-0.79657	1.224	1.153	1.105	0.872	0.827	0.807
	Niben101Scf02860g03001.1	19	K	1.444	0.00225058	Up	sp|Q8S932|ACCO_DIOKA 1-aminocyclopropane-1-carboxylate oxidase	1	102.52	EFAQK(1)LEK	-0.63651	1.199	1.202	1.135	0.898	0.764	0.786
	Niben101Scf09372g04007.1	139	K	1.321	0.00606144	Up	AT5G16040.1 Regulator of chromosome condensation (RCC1) family protein LENGTH=396	1	153.05	DDTGRPIK(1)R	0.21445	1.193	1.19	1.028	0.835	0.863	0.885
	Niben101Scf11291g00013.1	36	K	1.357	0.0139145	Up	sp|Q6DJ03|MEMO1_XENTR Protein MEMO1	1	106.67	AAGLAK(1)SSDVR	-0.42938	1.211	1.15	1.098	0.958	0.834	0.757
	Niben101Scf02246g01012.1	86	K	0.58	0.0181727	Down	sp|O13936|SPT5_SCHPO Transcription elongation factor spt5	1	52.576	SNVEIK(1)NEPVR	0.010215	0.885	0.719	0.691	1.637	1.181	1.136
	Niben101Scf02213g00001.1	362	K	1.621	0.00171298	Up	emb|CDX86917.1| BnaC03g51870D [Brassica napus]	1	41.242	PK(1)SQSSQQEQVK	1.9549	1.374	1.177	1.129	0.723	0.764	0.783
	Niben101Scf02182g18008.1	177	K	1.918	1.63e-05	Up	sp|O82528|RL15_PETHY 60S ribosomal protein L15	1	89.609	GK(1)GHLHHK(1)AR	-0.64164	1.328	1.266	1.289	0.655	0.664	0.705
	Niben101Scf02182g18008.1	183	K	3.845	0.000106459	Up	sp|O82528|RL15_PETHY 60S ribosomal protein L15	1	89.609	GK(1)GHLHHK(1)AR	-0.64164	1.725	1.371	1.507	0.387	0.366	0.444
	Niben101Scf02128g00039.1	128	K	0.687	0.00325197	Down	AT4G33500.1 Protein phosphatase 2C family protein LENGTH=724	1	84.479	EVIVK(1)NVER	0.078321	0.865	0.874	0.771	1.321	1.138	1.194
	Niben101Scf04920g01010.1	622	K	0.527	0.00552738	Down	AT3G14980.1 Acyl-CoA N-acyltransferase with RING/FYVE/PHD-type zinc finger protein LENGTH=1189	1	155.09	SSESQDNAEQSNFK(1)K	0.075741	0.843	0.658	0.658	1.603	1.241	1.253
	Niben101Scf07058g05019.1	2	K	0.722	0.0205328	Down	AT2G46420.1 Plant protein 1589 of unknown function LENGTH=363	1	124.07	MK(1)TTQDPQNTVEK	-0.84892	0.952	0.856	0.766	1.172	1.321	1.07
	Niben101Scf05487g01009.1	142	K	1.763	0.00372378	Up	sp|P37218|H1_SOLLC Histone H1	1	96.342	AAGTAPAK(1)K	0.087174	1.445	1.229	1.128	0.801	0.658	0.697
	Niben101Scf05487g01009.1	184	K	2.402	0.000314228	Up	sp|P37218|H1_SOLLC Histone H1	1	117.89	AK(1)LVAK(1)AK	-0.61069	1.442	1.384	1.311	0.498	0.594	0.63
	Niben101Scf05487g01009.1	188	K	2.402	0.000314228	Up	sp|P37218|H1_SOLLC Histone H1	1	117.89	AK(1)LVAK(1)AK	-0.61069	1.442	1.384	1.311	0.498	0.594	0.63
	Niben101Scf02459g09004.1	83	K	1.466	0.0104938	Up	sp|O82528|RL15_PETHY 60S ribosomal protein L15	1	142.94	GIVYGK(1)PTNQGVTQLK(1)FQR	2.014	1.108	1.196	1.225	0.699	0.788	0.921
	Niben101Scf02459g09004.1	93	K	1.377	0.00140485	Up	sp|O82528|RL15_PETHY 60S ribosomal protein L15	1	142.94	PTNQGVTQLK(1)FQR	0.047229	1.174	1.188	1.098	0.784	0.868	0.86
	Niben101Scf02459g09004.1	47	K	2.632	0.00040557	Up	sp|O82528|RL15_PETHY 60S ribosomal protein L15	1	100.02	PTRPDK(1)AR	0.20618	1.629	1.392	1.233	0.525	0.513	0.578
	Niben101Scf31822g00001.1	448	K	0.672	0.00870924	Down	gb|ABA94451.1| expressed protein [Oryza sativa Japonica Group] gb|EAZ18864.1| hypothetical protein OsJ_34403 [Oryza sativa Japonica Group]	1	123.76	ETGTEK(1)RPDGVVCR	-0.32834	0.956	0.731	0.791	1.299	1.194	1.197
	Niben101Scf22195g00024.1	653	K	0.627	0.000161292	Down	AT5G36740.1 Acyl-CoA N-acyltransferase with RING/FYVE/PHD-type zinc finger protein LENGTH=1179	1	110.93	K(1)LGANTEDGK(1)R	-0.039272	0.752	0.843	0.777	1.257	1.266	1.262
	Niben101Scf22195g00024.1	662	K	0.663	1.85e-05	Down	AT5G36740.1 Acyl-CoA N-acyltransferase with RING/FYVE/PHD-type zinc finger protein LENGTH=1179	1	110.93	LGANTEDGK(1)R	1.1086	0.821	0.827	0.8	1.197	1.248	1.249
	Niben101Scf22058g00004.1	36	K	1.424	0.00829493	Up	sp|Q9LJW0|PHO19_ARATH Phosphate transporter PHO1 homolog 9	1	91.318	DILNFK(1)K	-1.1599	1.266	1.145	1.093	0.728	0.849	0.883
	Niben101Scf20492g00004.1	24	K	0.75	0.00934315	Down	AT3G04590.2 AT hook motif DNA-binding family protein LENGTH=411	1	115.09	YSTPEQAAAAK(1)R	0.24312	0.917	0.867	0.849	1.276	1.052	1.181
	Niben101Scf23814g00034.1	260	K	1.527	0.000198141	Up	sp|Q9XHM1|EIF3C_MEDTR Eukaryotic translation initiation factor 3 subunit C	1	83.243	DPSQITWETVNK(1)K	-2.0881	1.177	1.246	1.172	0.759	0.825	0.77
	Niben101Scf16022g04004.1	181	K	1.338	0.00211233	Up	AT1G63000.1 nucleotide-rhamnose synthase/epimerase-reductase LENGTH=301	1	84.054	NFITK(1)ITR	0.14268	1.214	1.091	1.12	0.815	0.853	0.891
	Niben101Scf10300g00007.1	10	K	2.945	0.00053849	Up	gb|AAC72803.1| ORF2 [Mus musculus domesticus]	1	58.32	MARLIECQEK(1)IR	0.68135	1.413	1.389	1.536	0.437	0.597	0.439
	Niben101Scf09708g10001.1	117	K	0.693	0.0126743	Down	sp|Q1C5T7|HEM6_YERPA Oxygen-dependent coproporphyrinogen-III oxidase	1	82.287	ADGGAK(1)FK	-0.041764	0.909	0.815	0.804	1.398	1.165	1.087
	Niben101Scf09708g10001.1	119	K	0.596	0.000830638	Down	sp|Q1C5T7|HEM6_YERPA Oxygen-dependent coproporphyrinogen-III oxidase	1	77.662	FK(1)EDVWSR	-2.8366	0.718	0.822	0.768	1.365	1.321	1.188
	Niben101Scf09467g01002.1	568	K	0.656	0.0128495	Down	AT5G64030.1 S-adenosyl-L-methionine-dependent methyltransferases superfamily protein LENGTH=829	1	135.38	AAPADFAADVDHWK(1)HVVSK	0.75586	0.827	0.945	0.669	1.255	1.236	1.229
	Niben101Scf09467g01002.1	234	K	0.454	0.00026119	Down	AT5G64030.1 S-adenosyl-L-methionine-dependent methyltransferases superfamily protein LENGTH=829	1	72.29	ENESQDSPK(1)WK	0.064612	0.731	0.589	0.631	1.462	1.435	1.396
	Niben101Scf09044g01011.1	1633	K	1.706	0.0274297	Up	sp|Q9LTJ8|MBD13_ARATH Methyl-CpG-binding domain-containing protein 13	1	105.65	ERPTAQDSQK(1)R	-0.58368	1.435	1.115	1.215	0.876	0.786	0.545
	Niben101Scf09017g00015.1	421	K	1.449	0.000219711	Up	sp|P93028|UBE11_ARATH Ubiquitin-activating enzyme E1 1	1	87.713	LEDINPK(1)LLR	-0.79764	1.19	1.159	1.177	0.767	0.842	0.824
	Niben101Scf07945g01002.1	54	K	2.848	8.18e-05	Up	sp|P84227|H32_BOVIN Histone H3.2	1	86.288	K(1)YQK(1)STELLIR	-0.13435	1.581	1.388	1.354	0.465	0.534	0.519
	Niben101Scf07945g01002.1	57	K	1.562	0.000975151	Up	sp|P84227|H32_BOVIN Histone H3.2	1	134.49	YQK(1)STELLIR	-0.11328	1.324	1.182	1.131	0.803	0.748	0.778
	Niben101Scf07748g01001.1	278	K	1.311	0.000108909	Up	sp|P37218|H1_SOLLC Histone H1	0.997513	66.758	ETK(0.002)PAK(0.998)VAR	-0.16962	1.167	1.104	1.127	0.864	0.875	0.853
	Niben101Scf07748g01001.1	158	K	7.873	0.000107621	Up	sp|P37218|H1_SOLLC Histone H1	1	73.885	SASAPAK(1)K(1)K	0.32591	1.894	1.473	1.711	0.215	0.173	0.257
	Niben101Scf07748g01001.1	159	K	7.873	0.000107621	Up	sp|P37218|H1_SOLLC Histone H1	1	73.885	SASAPAK(1)K(1)K	0.32591	1.894	1.473	1.711	0.215	0.173	0.257
	Niben101Scf07275g00001.1	25	K	0.767	0.00218021	Down	sp|Q9LQQ4|H2B1_ARATH Histone H2B.1	1	80.245	TTVAEK(1)TPAEK(1)K	-0.97026	0.918	0.887	0.85	1.165	1.089	1.209
	Niben101Scf06637g00012.1	55	K	1.725	0.00172011	Up	sp|A1JSE7|PCKA_YERE8 Phosphoenolpyruvate carboxykinase [ATP]	1	83.087	AQTLDELHSLQK(1)K	-3.6631	1.253	1.333	1.166	0.68	0.818	0.677
	Niben101Scf07681g02006.1	353	K	1.302	0.0208941	Up	AT2G27090.1 Protein of unknown function (DUF630 and DUF632) LENGTH=743	1	118.91	MLEANK(1)FHFR	0.0082964	1.073	1.053	1.25	0.805	0.847	0.941
	Niben101Scf05689g00008.1	542	K	1.503	0.0033678	Up	ref|XP_002510763.1| conserved hypothetical protein [Ricinus communis] gb|EEF52950.1| conserved hypothetical protein [Ricinus communis]	1	78.342	VNLAK(1)SEER	0.24968	1.34	1.156	1.094	0.831	0.768	0.79
	Niben101Scf05245g01007.1	302	K	2.421	0.00351821	Up	sp|Q9SHF3|AGO2_ARATH Protein argonaute 2	1	76.228	SINK(1)SDLR	-0.36785	1.439	1.497	1.22	0.574	0.444	0.699
	Niben101Scf05245g01007.1	259	K	2.534	0.000178999	Up	sp|Q9SHF3|AGO2_ARATH Protein argonaute 2	1	93.992	VAVK(1)SIR	0.5019	1.488	1.342	1.366	0.486	0.586	0.584
	Niben101Scf02072g01011.1	306	K	0.572	0.00154949	Down	sp|Q8LPU5|CMT3_MAIZE DNA (cytosine-5)-methyltransferase 3	1	58.981	EHNLEK(1)K	0.09127	0.816	0.789	0.65	1.359	1.271	1.315
	Niben101Scf04361g01001.1	199	K	1.891	0.000294793	Up	sp|P37218|H1_SOLLC Histone H1	1	92.856	AK(1)PAANAAK(1)SAAK	0.28674	1.372	1.222	1.273	0.656	0.74	0.649
	Niben101Scf04361g01001.1	206	K	1.891	0.000294793	Up	sp|P37218|H1_SOLLC Histone H1	1	92.856	AK(1)PAANAAK(1)SAAK	0.28674	1.372	1.222	1.273	0.656	0.74	0.649
	Niben101Scf04361g01001.1	89	K	2.4	3.47e-05	Up	sp|P37218|H1_SOLLC Histone H1	1	89.698	FIEDK(1)QK	-0.302	1.366	1.291	1.476	0.556	0.573	0.593
	Niben101Scf04361g01001.1	143	K	1.923	0.000314482	Up	sp|P37218|H1_SOLLC Histone H1	1	80.688	SASAASK(1)PADASAPAK(1)K	0.14177	1.325	1.303	1.254	0.615	0.663	0.741
	Niben101Scf04361g01001.1	144	K	3.858	0.00536157	Up	sp|P37218|H1_SOLLC Histone H1	1	78.342	PADASAPAK(1)K(1)K	0.037374	1.633	1.285	1.661	0.259	0.589	0.339
	Niben101Scf04361g01001.1	226	K	4.414	0.000771158	Up	sp|P37218|H1_SOLLC Histone H1	1	79.659	PK(1)ATPVK(1)AK	0.62444	1.903	1.455	1.369	0.339	0.288	0.444
	Niben101Scf04361g01001.1	231	K	4.414	0.000771158	Up	sp|P37218|H1_SOLLC Histone H1	1	79.659	PK(1)ATPVK(1)AK	0.62444	1.903	1.455	1.369	0.339	0.288	0.444
	Niben101Scf04361g01001.1	134	K	3.509	0.00023228	Up	sp|P37218|H1_SOLLC Histone H1	1	77.505	SASAASK(1)PADASAPAK(1)K	0.14177	1.504	1.534	1.481	0.455	0.484	0.349
	Niben101Scf01847g08004.1	186	K	1.369	0.0130922	Up	gb|ACM43715.1| phosphatidylinositol-specific phospholipase c [Listeria monocytogenes]	1	81.163	TVAELLPK(1)R	0.14875	1.079	1.147	1.213	0.73	0.892	0.89
	Niben101Scf01945g01009.1	23	K	0.72	0.00910346	Down	sp|P61992|RS4_PYRAB 30S ribosomal protein S4	1	97.431	RPFEK(1)ER	-0.081134	0.912	0.806	0.846	1.156	1.083	1.323
	Niben101Ctg14707g00002.1	10	K	0.75	0.0170802	Down	sp|P59259|H4_ARATH Histone H4	1	169.21	GLGK(1)GGAK(1)R	-0.038353	0.949	0.873	0.814	1.311	1.091	1.115
	Niben101Ctg14707g00002.1	14	K	0.725	0.0090957	Down	sp|P59259|H4_ARATH Histone H4	1	169.21	GLGK(1)GGAK(1)R	-0.038353	0.933	0.841	0.815	1.32	1.112	1.137
	Niben101Scf00017g03003.1	161	K	0.54	0.00308291	Down	AT5G64030.1 S-adenosyl-L-methionine-dependent methyltransferases superfamily protein LENGTH=829	0.997236	63.185	K(0.003)IEDK(0.997)DSEAGEK	0.12042	0.701	0.753	0.729	1.55	1.369	1.126
	Niben101Scf00017g03003.1	197	K	0.552	0.0341733	Down	AT5G64030.1 S-adenosyl-L-methionine-dependent methyltransferases superfamily protein LENGTH=829	1	46.069	SVENPSELNEK(1)K	0.22919	0.631	0.777	0.767	0.955	1.706	1.278
	Niben101Scf09513g00012.1	77	K	1.402	8.53e-06	Up	sp|Q54EH1|EPN_DICDI Epsin	1	52.6	LTETGK(1)NWR	-0.17049	1.164	1.152	1.17	0.833	0.842	0.812
	Niben101Scf00163g03008.1	304	K	0.658	0.0074784	Down	AT1G76510.3 ARID/BRIGHT DNA-binding domain-containing protein LENGTH=493	1	104.2	MPEPATPNLPVK(1)SAAAK	0.35837	0.846	0.898	0.7	1.238	1.32	1.155
	Niben101Scf00185g01001.1	6	K	1.393	0.0405793	Up	emb|CBY05509.1| ASR4 protein [Solanum peruvianum]	1	56.632	K(1)HHFGLFHHK	-0.091128	1.061	1.119	1.275	0.674	0.872	0.934
	Niben101Scf00207g05027.1	145	K	1.789	0.00198007	Up	sp|Q3SER0|RL34_THIDA 50S ribosomal protein L34	1	119.03	WELAPK(1)SSPR	-0.065031	1.213	1.228	1.343	0.62	0.803	0.692
	Niben101Scf00606g02018.1	152	K	1.447	0.00045815	Up	sp|Q72MG4|IPYR_LEPIC Inorganic pyrophosphatase	1	91.853	FFEDYK(1)K	-0.28263	1.126	1.189	1.206	0.774	0.806	0.853
	Niben101Scf00606g02018.1	50	K	1.445	0.013093	Up	sp|Q72MG4|IPYR_LEPIC Inorganic pyrophosphatase	1	61.48	YELDK(1)ASGLIK	-0.37186	1.155	1.038	1.32	0.732	0.835	0.864
	Niben101Scf08617g01003.1	292	K	1.607	0.0115016	Up	AT5G10770.1 Eukaryotic aspartyl protease family protein LENGTH=474	1	70.26	GLFGK(1)TAGLIGLGR	1.4478	1.063	1.207	1.371	0.654	0.754	0.858
	Niben101Scf05901g01008.1	146	K	1.544	0.00276525	Up	AT4G15755.1 Calcium-dependent lipid-binding (CaLB domain) family protein LENGTH=289	1	60.91	FTAADQK(1)K	-0.24207	1.111	1.273	1.217	0.715	0.856	0.761
	Niben101Scf06382g02016.1	97	K	1.369	0.00440627	Up	sp|Q96499|RL44_GOSHI 60S ribosomal protein L44	1	99.815	HFEIGGDK(1)K	1.5768	1.213	1.191	1.062	0.895	0.794	0.843
	Niben101Scf06382g02016.1	40	K	3.261	9.54e-05	Up	sp|Q96499|RL44_GOSHI 60S ribosomal protein L44	1	129.37	GK(1)DSLAAQGK(1)R	-0.28953	1.631	1.402	1.421	0.409	0.499	0.458
	Niben101Scf06382g02016.1	18	K	3.433	0.000527602	Up	sp|Q96499|RL44_GOSHI 60S ribosomal protein L44	1	62.466	ECK(1)K(1)HTLHK	1.6591	1.566	1.41	1.514	0.373	0.391	0.544
	Niben101Scf06382g02016.1	19	K	3.433	0.000527602	Up	sp|Q96499|RL44_GOSHI 60S ribosomal protein L44	1	62.466	ECK(1)K(1)HTLHK	1.6591	1.566	1.41	1.514	0.373	0.391	0.544
	Niben101Scf06382g02016.1	32	K	2.54	4.57e-05	Up	sp|Q96499|RL44_GOSHI 60S ribosomal protein L44	1	129.37	GK(1)DSLAAQGK(1)R	-0.28953	1.521	1.357	1.329	0.528	0.551	0.577
	Niben101Scf00197g02006.1	442	K	1.328	0.0465585	Up	AT1G62020.1 Coatomer, alpha subunit LENGTH=1216	1	96.342	NLK(1)NEIVK	-1.3188	1.063	1.01	1.341	0.928	0.844	0.798
	Niben101Scf00478g06002.1	207	K	1.305	0.0309132	Up	sp|Q9M3V8|RS6_ASPOF 40S ribosomal protein S6	1	83.081	AK(1)SEAADYQK(1)LLATR	-0.024726	1.073	1.288	1.025	0.812	0.931	0.852
	Niben101Scf03584g01006.1	176	K	3.255	0.00425893	Up	sp|Q9M3V8|RS6_ASPOF 40S ribosomal protein S6	1	79.07	ASK(1)APK(1)IQR	0.93732	1.199	1.373	1.832	0.326	0.463	0.564
	Niben101Scf03584g01006.1	179	K	3.255	0.00425893	Up	sp|Q9M3V8|RS6_ASPOF 40S ribosomal protein S6	1	79.07	ASK(1)APK(1)IQR	0.93732	1.199	1.373	1.832	0.326	0.463	0.564
	Niben101Scf03584g01006.1	145	K	2.397	0.0016522	Up	sp|Q9M3V8|RS6_ASPOF 40S ribosomal protein S6	1	97.273	K(1)LFNLSK(1)EDDVR	-0.21623	1.317	1.463	1.347	0.502	0.51	0.71
	Niben101Scf03584g01006.1	151	K	1.442	0.00107403	Up	sp|Q9M3V8|RS6_ASPOF 40S ribosomal protein S6	1	98.582	LFNLSK(1)EDDVRK	-0.89296	1.138	1.165	1.212	0.75	0.837	0.85
	Niben101Scf03584g01006.1	169	K	2.731	0.000110156	Up	sp|Q9M3V8|RS6_ASPOF 40S ribosomal protein S6	1	89.171	NFTTK(1)TGK(1)K	2.0964	1.597	1.352	1.342	0.544	0.538	0.489
	Niben101Scf03584g01006.1	207	K	1.779	2.52e-05	Up	sp|Q9M3V8|RS6_ASPOF 40S ribosomal protein S6	1	131.66	IAK(1)AK(1)SEAAEYQK	1.0902	1.295	1.238	1.26	0.715	0.736	0.681
	Niben101Scf03584g01006.1	205	K	2.145	0.000880655	Up	sp|Q9M3V8|RS6_ASPOF 40S ribosomal protein S6	1	131.66	IAK(1)AK(1)SEAAEYQK	1.0902	1.403	1.264	1.339	0.529	0.646	0.693
	Niben101Scf01834g01011.1	44	K	1.363	0.0456906	Up	sp|B0B7R0|DNAJ_CHLT2 Chaperone protein DnaJ	1	49.448	NHPDK(1)GGDPEK	0.074669	1.173	1.123	1.143	0.735	1.038	0.75
	Niben101Scf12414g01019.1	39	K	0.647	3.15e-05	Down	sp|P62302|RS13_SOYBN 40S ribosomal protein S13	1	97.203	ISAPDVEDNICK(1)FAK	-2.6338	0.819	0.8	0.799	1.273	1.268	1.199
	Niben101Scf00436g06013.1	141	K	1.608	0.00164618	Up	ref|NP_001060667.1| product [Oryza sativa Japonica Group]	1	102.07	DEK(1)FSTK	-0.010705	1.292	1.265	1.11	0.727	0.73	0.824
	Niben101Scf05649g01011.1	33	K	1.612	0.0133744	Up	sp|Q9M7R0|ALL8_OLEEU Calcium-binding allergen Ole e 8	1	67.704	NQGLTQQK(1)R	0.074653	1.363	1.121	1.19	0.755	0.633	0.891
	Niben101Scf00853g02015.1	341	K	3.44	0.000152531	Up	sp|Q4WCR3|PPIL1_ASPFU Peptidyl-prolyl cis-trans isomerase-like 1	1	76.679	VEK(1)NPK(1)K	0.14581	1.706	1.454	1.347	0.391	0.453	0.466
	Niben101Scf00853g02015.1	344	K	3.44	0.000152531	Up	sp|Q4WCR3|PPIL1_ASPFU Peptidyl-prolyl cis-trans isomerase-like 1	1	76.679	VEK(1)NPK(1)K	0.14581	1.706	1.454	1.347	0.391	0.453	0.466
	Niben101Scf17635g01019.1	253	K	2.039	0.000985932	Up	sp|Q6ICB0|DESI1_HUMAN Desumoylating isopeptidase 1	1	67.519	ASEAAALATK(1)R	1.1184	1.277	1.345	1.333	0.665	0.55	0.725
	Niben101Scf01002g11011.1	731	K	0.767	0.000915236	Down	AT3G14980.1 Acyl-CoA N-acyltransferase with RING/FYVE/PHD-type zinc finger protein LENGTH=1189	1	52.49	GGK(1)HLIEAK	-1.0628	0.935	0.849	0.873	1.163	1.133	1.167
	Niben101Scf09123g01002.1	92	K	2.11	0.00148316	Up	AT4G14600.1 Target SNARE coiled-coil domain protein LENGTH=137	1	121.5	AQAGVK(1)NNMR	-0.032585	1.286	1.228	1.468	0.576	0.734	0.577
	Niben101Scf03523g01022.1	153	K	2.468	0.000244765	Up	sp|Q9LUQ6|RL192_ARATH 60S ribosomal protein L19-2	1	72.891	EK(1)TLSDQFEAR	0.85786	1.387	1.41	1.382	0.641	0.554	0.498
	Niben101Scf03523g01022.1	133	K	2.538	0.000108945	Up	sp|Q9LUQ6|RL192_ARATH 60S ribosomal protein L19-2	1	142.43	VK(1)GNVFK(1)NK	0.0034802	1.474	1.365	1.359	0.494	0.595	0.565
	Niben101Scf03523g01022.1	135	K	2.601	0.000386653	Up	sp|Q9LUQ6|RL192_ARATH 60S ribosomal protein L19-2	1	141.52	GNVFK(1)NK(1)R	-1.6048	1.499	1.371	1.352	0.471	0.623	0.529
	Niben101Scf03523g01022.1	80	K	1.88	0.00170654	Up	sp|Q9LUQ6|RL192_ARATH 60S ribosomal protein L19-2	1	130.04	HSGYGK(1)R	0.56756	1.398	1.371	1.1	0.685	0.647	0.726
	Niben101Scf03523g01022.1	92	K	2.262	2.51e-06	Up	sp|Q9LUQ6|RL192_ARATH 60S ribosomal protein L19-2	1	133.23	LPTK(1)VLWMR	0.14116	1.368	1.343	1.362	0.593	0.624	0.584
	Niben101Scf03523g01022.1	128	K	7.86	0.000774307	Up	sp|Q9LUQ6|RL192_ARATH 60S ribosomal protein L19-2	1	142.43	VK(1)GNVFK(1)NK	0.0034802	1.854	1.691	1.525	0.132	0.259	0.254
	Niben101Scf03523g01022.1	8	K	2.524	0.0011472	Up	sp|Q9LUQ6|RL192_ARATH 60S ribosomal protein L19-2	0.999794	40.724	VSLKLQK(1)R	1.6804	1.396	1.399	1.385	0.442	0.563	0.651
other | cytoplasm,nucleus	Niben101Scf07304g04004.1	48	K	1.318	0.000221573	Up	sp|P73726|HGGT_SYNY3 Homogentisate phytyltransferase	1	121.8	AK(1)SIDFSR	0.46283	1.138	1.119	1.149	0.886	0.828	0.871
other | cytoskeleton	Niben101Scf00270g16014.1	83	K	1.522	0.00169143	Up	sp|Q13303|KCAB2_HUMAN Voltage-gated potassium channel subunit beta-2	1	89.913	AACEASLK(1)R	-0.64963	1.246	1.154	1.19	0.73	0.762	0.867
	Niben101Scf08341g07010.1	417	K	1.955	0.00288755	Up	sp|P42041|ALDH_ALTAL Aldehyde dehydrogenase	1	95.358	TVEEVIK(1)R	0.037374	1.431	1.169	1.298	0.559	0.691	0.744
	Niben101Scf01236g02016.1	291	K	0.718	0.00880414	Down	sp|Q8GTL5|METK_CARPA S-adenosylmethionine synthase	1	132.09	QAAK(1)SIVANGLAR	0.95004	0.861	0.909	0.802	1.329	1.166	1.088
	Niben101Scf01534g02024.1	135	K	3.597	0.00821267	Up	sp|Q9ZVJ6|ANXD4_ARATH Annexin D4	1	47.712	VNDDLAK(1)SEAK	-0.34839	1.667	1.48	1.378	0.233	0.578	0.447
	Niben101Scf02339g01003.1	313	K	0.619	0.000440117	Down	sp|Q3J7X9|HLDD_NITOC ADP-L-glycero-D-manno-heptose-6-epimerase	1	104.17	NSDNTLIK(1)EK	0.34107	0.802	0.738	0.822	1.349	1.216	1.25
	Niben101Scf03016g00008.1	274	K	1.372	3.42e-05	Up	sp|Q0T7A9|AES_SHIF8 Acetyl esterase	1	122.46	FAEAVK(1)NSGWK	-1.6292	1.175	1.149	1.137	0.857	0.822	0.843
	Niben101Scf04643g02010.1	67	K	0.558	5.61e-06	Down	sp|Q9LGU6|METK3_ORYSJ S-adenosylmethionine synthase 3	1	84.479	ATVDYEK(1)IVR	-0.31948	0.732	0.763	0.72	1.311	1.337	1.321
	Niben101Scf05304g00009.1	304	K	1.601	0.00282963	Up	sp|P48448|AL3B2_HUMAN Aldehyde dehydrogenase family 3 member B2	1	109.72	DPLK(1)SGDLSR	-0.42165	1.213	1.223	1.232	0.854	0.665	0.772
	Niben101Scf10158g01035.1	283	K	0.751	0.0106219	Down	sp|A6L7E4|DAPAT_BACV8 LL-diaminopimelate aminotransferase	1	130.56	AMK(1)NVVSFYK	1.0118	0.939	0.877	0.818	1.262	1.066	1.181
other | endoplasmic reticulum	Niben101Scf27914g00006.1	297	K	1.319	0.00309187	Up	AT4G24190.1 Chaperone protein htpG family protein LENGTH=823	1	102.87	DEAGEYLDEYK(1)LK	-1.3579	1.187	1.167	1.054	0.831	0.855	0.897
	Niben101Scf27914g00006.1	582	K	1.829	0.00219807	Up	AT4G24190.1 Chaperone protein htpG family protein LENGTH=823	1	88.596	FETSK(1)SDGK	-0.3075	1.339	1.21	1.272	0.637	0.637	0.815
	Niben101Scf27914g00006.1	162	K	1.665	0.0276043	Up	AT4G24190.1 Chaperone protein htpG family protein LENGTH=823	1	73.951	GIGMTK(1)EDLIK	-0.16316	0.985	1.292	1.407	0.664	0.9	0.649
	Niben101Scf27914g00006.1	206	K	1.305	0.00216034	Up	AT4G24190.1 Chaperone protein htpG family protein LENGTH=823	1	110.12	NLGTIAK(1)SGTSAFVEK	-0.15429	1.139	1.075	1.174	0.845	0.914	0.838
	Niben101Scf27914g00006.1	685	K	1.649	0.000483754	Up	AT4G24190.1 Chaperone protein htpG family protein LENGTH=823	1	145.52	WWK(1)GALASDNVDDVK	-1.9389	1.266	1.217	1.222	0.811	0.69	0.746
	Niben101Scf03403g01025.1	814	K	1.357	0.00170091	Up	sp|P37116|NCPR_VIGRR NADPH--cytochrome P450 reductase	1	93.374	AEAIVK(1)K	-0.25014	1.174	1.192	1.08	0.85	0.884	0.806
	Niben101Scf06848g00008.1	540	K	0.729	0.0146307	Down	AT4G19710.2 aspartate kinase-homoserine dehydrogenase ii LENGTH=916	1	70.942	DQTAVLK(1)EK	0.72933	0.751	0.978	0.847	1.145	1.176	1.214
	Niben101Scf01596g12004.1	319	K	1.372	0.00971372	Up	sp|Q39817|CALX_SOYBN Calnexin homolog	1	70.089	CAEGPGCGEWK(1)R	-0.24447	1.147	1.152	1.165	0.903	0.892	0.73
	Niben101Scf08590g00005.1	321	K	1.471	0.0339012	Up	sp|P54652|HSP72_HUMAN Heat shock-related 70 kDa protein 2	1	55.531	HGK(1)DISK	2.0127	1.076	1.168	1.279	0.627	0.891	0.877
	Niben101Scf08590g00005.1	493	K	1.64	0.000251064	Up	sp|P54652|HSP72_HUMAN Heat shock-related 70 kDa protein 2	1	123.29	NTVIPTK(1)K	-0.084083	1.324	1.213	1.158	0.74	0.752	0.761
other | peroxisome	Niben101Scf01497g03008.1	416	K	0.765	0.00906286	Down	sp|P45739|CATA_HELAN Catalase	1	140.45	YPIPSTMCTGK(1)R	-0.20365	0.908	0.886	0.861	1.219	1.036	1.217
	Niben101Scf01735g00005.1	687	K	0.664	0.00115556	Down	AT1G37130.1 nitrate reductase 2 LENGTH=917	1	60.064	GNFLVHGK(1)QK	-1.9965	0.877	0.83	0.747	1.217	1.272	1.209
	Niben101Scf02468g10004.1	160	K	1.685	3.19e-05	Up	AT2G26230.1 uricase / urate oxidase / nodulin 35, putative LENGTH=309	1	79.089	TTK(1)SGFEGFIR	0.67822	1.254	1.212	1.256	0.715	0.769	0.725
	Niben101Scf07229g02002.1	396	K	1.558	0.0171932	Up	sp|O65896|CDA1_ARATH Cytidine deaminase 1	1	62.466	QEDTTK(1)LFFK	0.33725	1.122	1.208	1.271	0.612	0.839	0.861
other | vacuolar membrane	Niben101Scf04487g02001.1	108	K	1.655	0.035504	Up	sp|Q94502|GANAB_DICDI Neutral alpha-glucosidase AB	1	48.948	IDEDQNLNRPK(1)R	-0.21047	1.359	1.357	1.011	0.876	0.571	0.805
	Niben101Scf04400g02005.1	37	K	1.495	0.00159896	Up	AT2G03450.1 purple acid phosphatase 9 LENGTH=651	1	66.795	TLSK(1)SGDFITIR	1.0691	1.191	1.149	1.223	0.732	0.782	0.869
	Niben101Scf03963g02006.1	420	K	1.311	0.000612536	Up	sp|Q67Y83|SCP51_ARATH Serine carboxypeptidase-like 51	1	96.948	AFTK(1)SYK	0.5562	1.169	1.133	1.1	0.871	0.83	0.893
	Niben101Scf03963g02006.1	390	K	1.468	0.0172476	Up	sp|Q67Y83|SCP51_ARATH Serine carboxypeptidase-like 51	1	73.499	GTEAWVEK(1)LK	0.12367	1.056	1.135	1.336	0.698	0.824	0.88
	Niben101Scf03385g02011.1	290	K	2.496	0.0013395	Up	AT2G15220.1 Plant basic secretory protein (BSP) family protein LENGTH=225	1	116.71	TVDQLWNDYK(1)AK	0.77071	1.491	1.363	1.321	0.446	0.581	0.646
	Niben101Scf06596g03014.1	253	K	1.455	0.000431094	Up	sp|B3CRZ3|DAPE_ORITI Succinyl-diaminopimelate desuccinylase	1	82.417	ESK(1)FDIVK	-0.018933	1.258	1.135	1.149	0.826	0.817	0.791
	Niben101Scf05146g03009.1	141	K	13.085	0.00199047	Up	sp|B9SXY8|CSPLE_RICCO CASP-like protein 4D1	1	68.536	TESK(1)K(1)FFDR	-0.54963	1.474	1.607	1.394		0.077	0.151
	Niben101Scf05146g03009.1	142	K	13.085	0.00199047	Up	sp|B9SXY8|CSPLE_RICCO CASP-like protein 4D1	1	68.536	TESK(1)K(1)FFDR	-0.54963	1.474	1.607	1.394		0.077	0.151
	Niben101Scf01338g03019.1	997	K	0.39	0.0287563	Down	AT3G25690.1 Hydroxyproline-rich glycoprotein family protein LENGTH=1004	1	45.368	GGAGGDK(1)VHR	-0.48542	0.692	0.411	0.693	2.241	1.18	1.181
	Niben101Scf16150g00002.1	422	K	1.795	0.01952	Up	sp|Q9FN94|RLK7_ARATH Receptor-like protein kinase	1	98.904	ALNWEK(1)R	-1.1951	1.262	1.222	1.298	0.53	0.656	0.921
	Niben101Scf05124g01020.1	145	K	0.734	0.00768929	Down	sp|P42046|PSAC_CUCSA Photosystem I iron-sulfur center	1	125.71	TEDCVGCK(1)R	-0.22722	0.866	0.854	0.876	1.242	1.257	1.04
plasma membrane	Niben101Scf06583g03008.1	720	K	1.354	0.0158875	Up	sp|O34392|YTRE_BACSU ABC transporter ATP-binding protein YtrE	1	116.04	WK(1)HIVAGGTEPLGAAVVR	1.0865	1.076	1.098	1.251	0.757	0.844	0.929
	Niben101Scf06583g03008.1	174	K	1.386	0.000222451	Up	sp|O34392|YTRE_BACSU ABC transporter ATP-binding protein YtrE	1	60.691	DVSGIVK(1)PCR	1.0535	1.189	1.104	1.181	0.85	0.835	0.821
	Niben101Scf04941g01011.1	445	K	2.285	0.00215682	Up	sp|Q9FN94|RLK7_ARATH Receptor-like protein kinase	1	67.032	VVHK(1)DIK	0.18643	1.354	1.181	1.535	0.52	0.559	0.702
	Niben101Scf00568g04011.1	680	K	0.713	0.0193598	Down	sp|B2LMI9|PSBC_GUIAB Photosystem II CP43 reaction center protein	1	63.32	K(1)DIQPWQER	-1.2007	0.919	0.902	0.747	1.349	1.137	1.116
	Niben101Scf00577g08003.1	293	K	10.279	0.00102824	Up	sp|Q9SX20|PTR18_ARATH Protein NRT1/ PTR FAMILY 3.1	1	51.726	QSK(1)ISEFMEIK	-4.1872	1.951	1.617	1.623	0.092	0.225	0.188
	Niben101Scf01462g02022.1	17	K	1.578	0.0133505	Up	sp|Q6XJG8|PSD2B_ARATH 26S proteasome non-ATPase regulatory subunit 2 homolog B	1	47.302	K(1)HTGEEATVK	-0.18434	1.129	1.139	1.358	0.715	0.908	0.675
	Niben101Scf01716g00024.1	343	K	0.566	0.00499913	Down	sp|Q9LMM0|GPAT4_ARATH Glycerol-3-phosphate 2-O-acyltransferase 4	1	61.161	EADAAMIK(1)K	-0.63633	0.746	0.875	0.621	1.387	1.315	1.256
	Niben101Scf01718g01010.1	3	K	0.76	0.00591111	Down	AT2G37180.1 Aquaporin-like superfamily protein LENGTH=285	1	92.38	SK(1)DVIEEGQVHQQHGK	-0.3429	0.915	0.928	0.798	1.119	1.194	1.161
	Niben101Scf26775g00013.1	536	K	1.626	0.00108282	Up	sp|Q9LJW0|PHO19_ARATH Phosphate transporter PHO1 homolog 9	1	90.709	TLYDQK(1)R	2.8814	1.27	1.167	1.237	0.694	0.737	0.829
	Niben101Scf15022g00007.1	544	K	1.312	0.0137626	Up	sp|Q8W4S4|VHAA3_ARATH V-type proton ATPase subunit a3	1	95.498	DSTSAGLIK(1)VR	0.064227	1.257	1.084	1.07	0.925	0.865	0.809
	Niben101Scf09976g00018.1	243	K	1.358	0.00540011	Up	sp|Q9SUT9|RTNLB_ARATH Reticulon-like protein B2	1	81.297	ALHELK(1)K	0.02779	1.227	1.156	1.066	0.843	0.792	0.904
	Niben101Scf06583g03009.1	338	K	2.54	0.000237616	Up	sp|Q7PC88|AB31G_ARATH ABC transporter G family member 31	1	93.598	GISGGQK(1)K	0.71747	1.516	1.294	1.389	0.498	0.611	0.544
	Niben101Scf06583g03009.1	597	K	1.591	0.000210464	Up	sp|Q7PC88|AB31G_ARATH ABC transporter G family member 31	1	116.9	LPVFYK(1)QR	-1.0757	1.23	1.167	1.249	0.719	0.784	0.788
	Niben101Scf06583g03009.1	526	K	1.533	0.000636724	Up	sp|Q7PC88|AB31G_ARATH ABC transporter G family member 31	1	93.195	ELLLMK(1)R	-1.6932	1.158	1.23	1.207	0.723	0.792	0.83
	Niben101Scf06583g03009.1	457	K	1.856	1.02e-05	Up	sp|Q7PC88|AB31G_ARATH ABC transporter G family member 31	0.999997	57.175	KDQQQYWSK(1)R	-1.4449	1.276	1.234	1.331	0.684	0.69	0.695
	Niben101Scf01719g08010.1	540	K	2.603	9.49e-05	Up	sp|O34392|YTRE_BACSU ABC transporter ATP-binding protein YtrE	1	105.19	NK(1)ALIDELSVPR	0.19955	1.547	1.318	1.37	0.542	0.577	0.508
	Niben101Scf04554g07026.1	72	K	1.428	0.0143499	Up	AT2G24420.1 DNA repair ATPase-related LENGTH=440	1	94.122	GK(1)DEVIADKEK	2.373	1.28	1.147	1.086	0.761	0.942	0.757
	Niben101Scf04554g07026.1	235	K	1.327	0.0136727	Up	AT2G24420.1 DNA repair ATPase-related LENGTH=440	1	67.646	HWQEHGK(1)PAMDIMIQK	-0.41897	1.233	1.166	1.028	0.931	0.829	0.823
	Niben101Scf07304g07011.1	176	K	0.766	0.0076326	Down	sp|Q08436|PMA3_NICPL Plasma membrane ATPase 3	1	52.49	QEVPEK(1)SK	-0.39223	0.89	0.851	0.916	1.236	1.05	1.184
	Niben101Scf03306g01011.1	257	K	1.397	0.00662188	Up	emb|CDY20313.1| BnaC04g36430D [Brassica napus]	1	117.52	ALETK(1)SDVVK	-0.084694	1.249	1.137	1.11	0.926	0.797	0.78
	Niben101Scf03239g05026.1	263	K	1.371	0.00387025	Up	sp|O82352|RTNLE_ARATH Reticulon-like protein B5	1	70.912	AMHEIK(1)K	1.568	1.254	1.153	1.056	0.832	0.869	0.824
	Niben101Scf02939g02005.1	163	K	0.561	0.0161169	Down	sp|Q6NM73|CRR3_ARATH Cysteine-rich repeat secretory protein 3	1	76.073	NAQGSGFEEK(1)R	-0.14405	0.696	0.844	0.706	1.684	1.202	1.115
	Niben101Scf03404g01008.1	530	K	1.436	0.00301008	Up	sp|P93026|VSR1_ARATH Vacuolar-sorting receptor 1	1	87.184	LACQCPECK(1)CK	-1.2011	1.293	1.168	1.066	0.815	0.822	0.819
	Niben101Scf01718g06002.1	63	K	1.386	0.0353233	Up	sp|Q8H0U4|TNPO1_ARATH Transportin-1	1	85.355	AEGK(1)SVDVR	0.15567	1.314	1.009	1.165	0.933	0.852	0.732
	Niben101Scf04623g02006.1	772	K	1.719	0.0152167	Up	AT2G47800.1 multidrug resistance-associated protein 4 LENGTH=1516	1	55.261	GINLSGGQK(1)QR	0.018491	1.153	1.14	1.43	0.577	0.741	0.848
	Niben101Scf04623g02006.1	518	K	1.364	0.00553429	Up	AT2G47800.1 multidrug resistance-associated protein 4 LENGTH=1516	1	127.71	VIK(1)FQAWEEHFNK	-0.92811	1.183	1.105	1.154	0.759	0.852	0.913
	Niben101Scf02363g00010.1	570	K	1.498	0.0456809	Up	AT3G13870.1 Root hair defective 3 GTP-binding protein (RHD3) LENGTH=802	1	93.162	AITK(1)TAR	0.027491	1.212	1.294	1.084	0.916	0.883	0.597
	Niben101Scf02203g03015.1	114	K	2.948	0.000799461	Up	sp|Q6GM29|SAC1_XENLA Phosphatidylinositide phosphatase SAC1	1	69.331	VFPCDHSLK(1)NSPAEQK	-1.0554	1.479	1.494	1.369	0.387	0.572	0.514
	Niben101Scf01971g01006.1	109	K	1.417	0.0439087	Up	gb|AIT42208.1| Kunitz-type inhibitor C [Solanum tuberosum]	1	136.57	DSLPGMPVK(1)FFTTHPR	0.69071	1.149	1.087	1.243	0.645	0.851	0.96
	Niben101Scf01971g01006.1	276	K	2.946	0.0149876	Up	gb|AIT42208.1| Kunitz-type inhibitor C [Solanum tuberosum]	1	137.09	NTK(1)CPNGVFQHGK	-0.70805	1.887	1.31	1.175	0.406	0.736	0.342
	Niben101Scf01936g05001.1	241	K	1.462	0.0337003	Up	sp|P31826|YDDA_ECOLI Inner membrane ABC transporter ATP-binding protein YddA	1	82.417	EDFHIQHK(1)FK	1.6945	1.074	1.417	1.046	0.781	0.912	0.727
	Niben101Scf04375g09011.1	359	K	1.305	0.00925609	Up	sp|Q6DEL2|CLPT1_DANRE Cleft lip and palate transmembrane protein 1 homolog	1	68.536	NK(1)SMEGLSAK	1.1904	1.142	1.036	1.207	0.817	0.92	0.856
	Niben101Scf02752g11002.1	149	K	6.596	0.000710892	Up	sp|B6T959|CASP1_MAIZE Casparian strip membrane protein 1	1	88.177	VCDK(1)FDR	-0.32982	1.727	1.699	1.541	0.166	0.331	0.256
	Niben101Scf02752g11002.1	145	K	2.759	5.44e-06	Up	sp|B6T959|CASP1_MAIZE Casparian strip membrane protein 1	1	85.676	WNK(1)VCDK	-0.60455	1.469	1.424	1.392	0.49	0.529	0.534
