# Supplementary material for: Analysis of lysine acetylation in tomato spot wilt virus infection in Nicotiana benthamiana
Source: Front Microbiol. 2023 Feb 2;14:1046163. doi: 10.3389/fmicb.2023.1046163 (PMC9935083; doi:10.3389/fmicb.2023.1046163)
Supplement: Supplementary file 5 [file Table_5.XLSX]

## Sheet: all Pathway2Protein
Table S5. Detailed information of KEGG pathway.
KEGG pathway	Fisher's exact test p value	Fold Enrichment	Protein accession	Position	Amino acid	TSWV/PBS Ratio	TSWV/PBS P value	Regulated Type	Protein description	KEGG KO No.	Localization probability	Score	Modified sequence	Mass error [ppm]	TSWV-1	TSWV-2	TSWV-3	PBS-1	PBS-2	PBS-3
map00010 Glycolysis / Gluconeogenesis	0.3192	1.2	Niben101Scf00155g04014.1	255	K	1.424	0.0222986	Up	AT5G56350.1 Pyruvate kinase family protein LENGTH=498	K00873	1	96.673	LLGEHAK(1)NILLMSK	0.063732	1.163	1.099	1.232	0.701	0.785	0.967
map00010 Glycolysis / Gluconeogenesis	0.3192	1.2	Niben101Scf13103g01029.1	57	K	0.766	0.0481602	Down	AT4G38970.1 fructose-bisphosphate aldolase 2 LENGTH=398	K01623	1	104.3	TAK(1)TVASPGR	-0.049414	0.952	0.856	0.862	1.37	1.054	1.063
map00010 Glycolysis / Gluconeogenesis	0.3192	1.2	Niben101Scf04905g04004.1	8	K	1.333	0.00389791	Up	sp|P09317|G3P_USTMA Glyceraldehyde-3-phosphate dehydrogenase	K00134	1	120.22	IK(1)IGINGFGR	0.99433	1.052	1.144	1.214	0.828	0.838	0.893
map00010 Glycolysis / Gluconeogenesis	0.3192	1.2	Niben101Scf01150g04004.1	243	K	0.723	0.0215023	Down	sp|Q30ZN0|F16PA_DESAG Fructose-1,6-bisphosphatase class 1	K03841	1	96.371	YPTDGSSPK(1)SLR	-0.41198	0.864	0.913	0.81	1.39	1.107	1.082
map00010 Glycolysis / Gluconeogenesis	0.3192	1.2	Niben101Scf01326g08023.1	111	K	1.466	0.000810036	Up	sp|Q9GKX6|GALM_PIG Aldose 1-epimerase	K01785	1	111.61	GFSK(1)VVWK	-0.66967	1.217	1.139	1.187	0.761	0.792	0.864
map00010 Glycolysis / Gluconeogenesis	0.3192	1.2	Niben101Scf05536g01013.1	58	K	0.662	0.00544303	Down	AT4G38970.1 fructose-bisphosphate aldolase 2 LENGTH=398	K01623	1	96.82	TAK(1)TIASPGR	-0.22315	0.904	0.837	0.708	1.178	1.239	1.284
map00010 Glycolysis / Gluconeogenesis	0.3192	1.2	Niben101Scf01460g02001.1	385	K	0.537	7.88e-05	Down	AT4G38970.1 fructose-bisphosphate aldolase 2 LENGTH=398	K01623	1	64.121	YSAAGESEEAK(1)K	-0.63879	0.691	0.735	0.742	1.426	1.325	1.288
map00010 Glycolysis / Gluconeogenesis	0.3192	1.2	Niben101Scf02953g00003.1	526	K	0.678	0.00960719	Down	ref|WP_019540988.1| diphosphate--fructose-6-phosphate 1-phosphotransferase [Proteiniphilum acetatigenes]	K00895	1	87.184	AMVELEGAPFK(1)K	-0.1763	0.725	0.949	0.805	1.239	1.145	1.275
map00010 Glycolysis / Gluconeogenesis	0.3192	1.2	Niben101Scf02461g00004.1	260	K	1.488	0.000186996	Up	AT1G56190.1 Phosphoglycerate kinase family protein LENGTH=478	K00927	1	122.56	RPFAAIVGGSK(1)VSSK	-0.2547	1.176	1.209	1.174	0.754	0.807	0.83
map00010 Glycolysis / Gluconeogenesis	0.3192	1.2	Niben101Scf02461g00004.1	90	K	0.623	0.00425061	Down	AT1G56190.1 Phosphoglycerate kinase family protein LENGTH=478	K00927	1	113.24	SVGDLTAAELK(1)GK	-0.68293	0.773	0.808	0.789	1.36	1.369	1.077
map00010 Glycolysis / Gluconeogenesis	0.3192	1.2	Niben101Scf02479g02013.1	343	K	0.74	0.00874997	Down	sp|B0JH56|F16PA_MICAN Fructose-1,6-bisphosphatase class 1	K03841	1	91.783	NAK(1)NGNLR	-1.1767	0.928	0.841	0.846	1.294	1.074	1.167
map00010 Glycolysis / Gluconeogenesis	0.3192	1.2	Niben101Scf03732g07010.1	503	K	1.44	0.0108106	Up	AT3G52990.1 Pyruvate kinase family protein LENGTH=527	K00873	1	84.687	ASGVIK(1)SHDR	0.11059	1.057	1.107	1.348	0.812	0.773	0.854
map00010 Glycolysis / Gluconeogenesis	0.3192	1.2	Niben101Scf03732g07010.1	444	K	1.625	0.00270619	Up	AT3G52990.1 Pyruvate kinase family protein LENGTH=527	K00873	1	97.431	LK(1)TNQLK	-0.56802	1.301	1.087	1.298	0.808	0.762	0.698
map00010 Glycolysis / Gluconeogenesis	0.3192	1.2	Niben101Scf03254g00001.1	373	K	0.601	0.037542	Down	sp|Q1RJT3|ODP2_RICBR Dihydrolipoyllysine-residue acetyltransferase component of pyruvate dehydrogenase complex	K00627	1	100.02	ELVDK(1)AR	2.7142	0.701	0.923	0.687	1.211	1.61	1.022
map00010 Glycolysis / Gluconeogenesis	0.3192	1.2	Niben101Scf02659g01005.1	546	K	1.393	0.00284028	Up	sp|A8H1G3|G6PI_SHEPA Glucose-6-phosphate isomerase	K01810	1	89.805	AAGEVLALQK(1)R	-0.071721	1.146	1.168	1.171	0.901	0.757	0.843
map00010 Glycolysis / Gluconeogenesis	0.3192	1.2	Niben101Scf02659g01005.1	83	K	1.573	0.000505803	Up	sp|A8H1G3|G6PI_SHEPA Glucose-6-phosphate isomerase	K01810	1	106.42	DPK(1)SLWK	-0.51399	1.207	1.256	1.167	0.711	0.796	0.801
map00010 Glycolysis / Gluconeogenesis	0.3192	1.2	Niben101Scf02921g00003.1	79	K	2.457	0.000210529	Up	sp|Q8K4D8|AL1A3_RAT Aldehyde dehydrogenase family 1 member A3	K14085	1	52.549	IWVQVPAPK(1)R	-0.78195	1.499	1.359	1.311	0.547	0.63	0.52
map00010 Glycolysis / Gluconeogenesis	0.3192	1.2	Niben101Scf36674g00005.1	356	K	1.467	0.000135205	Up	sp|Q9JHW9|AL1A3_MOUSE Aldehyde dehydrogenase family 1 member A3	K00128	1	90.434	VYDEFLEK(1)AK	4.0877	1.218	1.184	1.15	0.841	0.787	0.794
map00010 Glycolysis / Gluconeogenesis	0.3192	1.2	Niben101Scf04327g01005.1	195	K	0.688	0.0092518	Down	AT2G21170.1 triosephosphate isomerase LENGTH=315	K01803	1	120.9	EAGK(1)TFDVCFQQLK	0.43407	0.898	0.884	0.721	1.179	1.306	1.155
map00010 Glycolysis / Gluconeogenesis	0.3192	1.2	Niben101Scf04327g01005.1	168	K	0.674	0.00405388	Down	AT2G21170.1 triosephosphate isomerase LENGTH=315	K01803	1	86.772	HIIGENDEFIGK(1)K	0.089453	0.869	0.848	0.766	1.32	1.103	1.261
map00010 Glycolysis / Gluconeogenesis	0.3192	1.2	Niben101Scf04327g01005.1	279	K	0.726	0.0185002	Down	AT2G21170.1 triosephosphate isomerase LENGTH=315	K01803	1	125.45	IIYGGSANGSNCSDLAK(1)K	-0.41935	0.934	0.8	0.859	1.36	1.114	1.096
map00010 Glycolysis / Gluconeogenesis	0.3192	1.2	Niben101Scf39473g00004.1	358	K	0.631	0.0180241	Down	sp|B2JS88|BETB_BURP8 NAD/NADP-dependent betaine aldehyde dehydrogenase	K00131	1	79.659	QK(1)NATFCQQYK	-0.0040534	0.931	0.824	0.643	1.383	1.149	1.269
map00010 Glycolysis / Gluconeogenesis	0.3192	1.2	Niben101Scf05304g00009.1	304	K	1.601	0.00282963	Up	sp|P48448|AL3B2_HUMAN Aldehyde dehydrogenase family 3 member B2	K00128	1	109.72	DPLK(1)SGDLSR	-0.42165	1.213	1.223	1.232	0.854	0.665	0.772
map00010 Glycolysis / Gluconeogenesis	0.3192	1.2	Niben101Scf06637g00012.1	55	K	1.725	0.00172011	Up	sp|A1JSE7|PCKA_YERE8 Phosphoenolpyruvate carboxykinase [ATP]	K01610	1	83.087	AQTLDELHSLQK(1)K	-3.6631	1.253	1.333	1.166	0.68	0.818	0.677
map00010 Glycolysis / Gluconeogenesis	0.3192	1.2	Niben101Scf07691g00008.1	440	K	0.763	0.0267732	Down	gb|KFB86097.1| dihydrolipoamide dehydrogenase [Calothrix sp. 336/3]	K00382	1	118.04	TSFK(1)ANTK	1.6687	0.993	0.849	0.82	1.286	1.08	1.122
map00010 Glycolysis / Gluconeogenesis	0.3192	1.2	Niben101Scf15653g02011.1	61	K	0.642	0.00333822	Down	ref|WP_026032281.1| branched-chain alpha-keto acid dehydrogenase subunit E2 [Prochlorococcus sp. W4]	K00627	1	181.98	IVSWVK(1)TEGDK	-0.99874	0.83	0.879	0.705	1.32	1.237	1.204
map00030 Pentose phosphate pathway	0.309861	1.32	Niben101Scf13103g01029.1	57	K	0.766	0.0481602	Down	AT4G38970.1 fructose-bisphosphate aldolase 2 LENGTH=398	K01623	1	104.3	TAK(1)TVASPGR	-0.049414	0.952	0.856	0.862	1.37	1.054	1.063
map00030 Pentose phosphate pathway	0.309861	1.32	Niben101Scf00603g08015.1	316	K	0.721	0.0018378	Down	AT2G45290.1 Transketolase LENGTH=741	K00615	1	73.841	AVTDK(1)PTMIK	-0.00025362	0.86	0.877	0.839	1.294	1.145	1.134
map00030 Pentose phosphate pathway	0.309861	1.32	Niben101Scf00603g08015.1	166	K	0.597	0.00528995	Down	AT2G45290.1 Transketolase LENGTH=741	K00615	1	86.882	EEDLK(1)SFR	0.45156	0.801	0.768	0.756	1.541	1.199	1.155
map00030 Pentose phosphate pathway	0.309861	1.32	Niben101Scf00603g08015.1	396	K	0.721	0.0266686	Down	AT2G45290.1 Transketolase LENGTH=741	K00615	1	104.44	FAEYEK(1)K	-0.31505	0.948	0.831	0.806	1.389	1.066	1.131
map00030 Pentose phosphate pathway	0.309861	1.32	Niben101Scf01818g07001.1	327	K	1.402	0.00155803	Up	sp|A0PPP5|TAL_MYCUA Transaldolase	K00616	1	106.04	WEALVK(1)K	-0.42565	1.149	1.14	1.195	0.825	0.77	0.89
map00030 Pentose phosphate pathway	0.309861	1.32	Niben101Scf01150g04004.1	243	K	0.723	0.0215023	Down	sp|Q30ZN0|F16PA_DESAG Fructose-1,6-bisphosphatase class 1	K03841	1	96.371	YPTDGSSPK(1)SLR	-0.41198	0.864	0.913	0.81	1.39	1.107	1.082
map00030 Pentose phosphate pathway	0.309861	1.32	Niben101Scf05536g01013.1	58	K	0.662	0.00544303	Down	AT4G38970.1 fructose-bisphosphate aldolase 2 LENGTH=398	K01623	1	96.82	TAK(1)TIASPGR	-0.22315	0.904	0.837	0.708	1.178	1.239	1.284
map00030 Pentose phosphate pathway	0.309861	1.32	Niben101Scf01460g02001.1	385	K	0.537	7.88e-05	Down	AT4G38970.1 fructose-bisphosphate aldolase 2 LENGTH=398	K01623	1	64.121	YSAAGESEEAK(1)K	-0.63879	0.691	0.735	0.742	1.426	1.325	1.288
map00030 Pentose phosphate pathway	0.309861	1.32	Niben101Scf02953g00003.1	526	K	0.678	0.00960719	Down	ref|WP_019540988.1| diphosphate--fructose-6-phosphate 1-phosphotransferase [Proteiniphilum acetatigenes]	K00895	1	87.184	AMVELEGAPFK(1)K	-0.1763	0.725	0.949	0.805	1.239	1.145	1.275
map00030 Pentose phosphate pathway	0.309861	1.32	Niben101Scf02479g02013.1	343	K	0.74	0.00874997	Down	sp|B0JH56|F16PA_MICAN Fructose-1,6-bisphosphatase class 1	K03841	1	91.783	NAK(1)NGNLR	-1.1767	0.928	0.841	0.846	1.294	1.074	1.167
map00030 Pentose phosphate pathway	0.309861	1.32	Niben101Scf02659g01005.1	546	K	1.393	0.00284028	Up	sp|A8H1G3|G6PI_SHEPA Glucose-6-phosphate isomerase	K01810	1	89.805	AAGEVLALQK(1)R	-0.071721	1.146	1.168	1.171	0.901	0.757	0.843
map00030 Pentose phosphate pathway	0.309861	1.32	Niben101Scf02659g01005.1	83	K	1.573	0.000505803	Up	sp|A8H1G3|G6PI_SHEPA Glucose-6-phosphate isomerase	K01810	1	106.42	DPK(1)SLWK	-0.51399	1.207	1.256	1.167	0.711	0.796	0.801
map00030 Pentose phosphate pathway	0.309861	1.32	Niben101Scf39473g00004.1	358	K	0.631	0.0180241	Down	sp|B2JS88|BETB_BURP8 NAD/NADP-dependent betaine aldehyde dehydrogenase	K00131	1	79.659	QK(1)NATFCQQYK	-0.0040534	0.931	0.824	0.643	1.383	1.149	1.269
map00030 Pentose phosphate pathway	0.309861	1.32	Niben101Scf06236g00008.1	396	K	0.721	0.0266686	Down	AT2G45290.1 Transketolase LENGTH=741	K00615	1	104.44	FAEYEK(1)K	-0.31505	0.948	0.831	0.806	1.389	1.066	1.131
map00053 Ascorbate and aldarate metabolism	0.331793	1.37	Niben101Scf02339g01003.1	313	K	0.619	0.000440117	Down	sp|Q3J7X9|HLDD_NITOC ADP-L-glycero-D-manno-heptose-6-epimerase	K10046	1	104.17	NSDNTLIK(1)EK	0.34107	0.802	0.738	0.822	1.349	1.216	1.25
map00053 Ascorbate and aldarate metabolism	0.331793	1.37	Niben101Scf02921g00003.1	79	K	2.457	0.000210529	Up	sp|Q8K4D8|AL1A3_RAT Aldehyde dehydrogenase family 1 member A3	K14085	1	52.549	IWVQVPAPK(1)R	-0.78195	1.499	1.359	1.311	0.547	0.63	0.52
map00053 Ascorbate and aldarate metabolism	0.331793	1.37	Niben101Scf36674g00005.1	356	K	1.467	0.000135205	Up	sp|Q9JHW9|AL1A3_MOUSE Aldehyde dehydrogenase family 1 member A3	K00128	1	90.434	VYDEFLEK(1)AK	4.0877	1.218	1.184	1.15	0.841	0.787	0.794
map00053 Ascorbate and aldarate metabolism	0.331793	1.37	Niben101Scf05304g00009.1	304	K	1.601	0.00282963	Up	sp|P48448|AL3B2_HUMAN Aldehyde dehydrogenase family 3 member B2	K00128	1	109.72	DPLK(1)SGDLSR	-0.42165	1.213	1.223	1.232	0.854	0.665	0.772
map00053 Ascorbate and aldarate metabolism	0.331793	1.37	Niben101Scf06195g00002.1	18	K	4.527	6.32e-05	Up	AT1G07890.3 ascorbate peroxidase 1 LENGTH=250	K00434	1	102.51	AVDK(1)CK(1)R	0.023797	1.748	1.522	1.461	0.304	0.38	0.361
map00053 Ascorbate and aldarate metabolism	0.331793	1.37	Niben101Scf06195g00002.1	20	K	4.527	6.32e-05	Up	AT1G07890.3 ascorbate peroxidase 1 LENGTH=250	K00434	1	102.51	AVDK(1)CK(1)R	0.023797	1.748	1.522	1.461	0.304	0.38	0.361
map00053 Ascorbate and aldarate metabolism	0.331793	1.37	Niben101Scf07005g00008.1	296	K	1.34	0.000683619	Up	AT3G52880.2 monodehydroascorbate reductase 1 LENGTH=466	K08232	1	108.56	GGIK(1)TDAFFK	-1.1009	1.171	1.138	1.117	0.83	0.827	0.9
map00053 Ascorbate and aldarate metabolism	0.331793	1.37	Niben101Scf07050g00006.1	52	K	1.412	0.000106368	Up	AT3G09640.1 ascorbate peroxidase 2 LENGTH=251	K00434	1	81.239	NK(1)TGGPFGTIR	-0.36918	1.215	1.132	1.151	0.817	0.823	0.837
map00053 Ascorbate and aldarate metabolism	0.331793	1.37	Niben101Scf07778g02006.1	307	K	1.34	0.000683619	Up	AT3G52880.2 monodehydroascorbate reductase 1 LENGTH=466	K08232	1	108.56	GGIK(1)TDAFFK	-1.1009	1.171	1.138	1.117	0.83	0.827	0.9
map00071 Fatty acid degradation	0.180781	1.54	Niben101Scf02438g02001.1	378	K	1.624	0.00225683	Up	AT1G06290.1 acyl-CoA oxidase 3 LENGTH=675	K00232	1	70.373	EACGGQGLK(1)TENR	0.068445	1.362	1.115	1.204	0.734	0.719	0.813
map00071 Fatty acid degradation	0.180781	1.54	Niben101Scf02921g00003.1	79	K	2.457	0.000210529	Up	sp|Q8K4D8|AL1A3_RAT Aldehyde dehydrogenase family 1 member A3	K14085	1	52.549	IWVQVPAPK(1)R	-0.78195	1.499	1.359	1.311	0.547	0.63	0.52
map00071 Fatty acid degradation	0.180781	1.54	Niben101Scf36674g00005.1	356	K	1.467	0.000135205	Up	sp|Q9JHW9|AL1A3_MOUSE Aldehyde dehydrogenase family 1 member A3	K00128	1	90.434	VYDEFLEK(1)AK	4.0877	1.218	1.184	1.15	0.841	0.787	0.794
map00071 Fatty acid degradation	0.180781	1.54	Niben101Scf04160g00014.1	363	K	1.349	0.00900015	Up	sp|O88813|ACSL5_RAT Long-chain-fatty-acid--CoA ligase 5	K01897	1	77.279	K(1)HFEASPLSDK	0.86808	1.245	1.093	1.108	0.906	0.774	0.875
map00071 Fatty acid degradation	0.180781	1.54	Niben101Scf05304g00009.1	304	K	1.601	0.00282963	Up	sp|P48448|AL3B2_HUMAN Aldehyde dehydrogenase family 3 member B2	K00128	1	109.72	DPLK(1)SGDLSR	-0.42165	1.213	1.223	1.232	0.854	0.665	0.772
map00071 Fatty acid degradation	0.180781	1.54	Niben101Scf10189g02009.1	307	K	2.094	0.00293522	Up	sp|A6TGM3|FADA_KLEP7 3-ketoacyl-CoA thiolase	K07513	1	158.52	SGTTTAGNSSQVTDGAGAVLLMK(1)R	-0.41958	1.596	1.301	1.11	0.65	0.589	0.675
map00071 Fatty acid degradation	0.180781	1.54	Niben101Scf13227g00027.1	601	K	1.678	0.000361985	Up	sp|B1IXA5|FADJ_ECOLC Fatty acid oxidation complex subunit alpha	K10527	1	90.906	ASPDPEIK(1)K	0.9238	1.251	1.265	1.199	0.7	0.803	0.711
map00071 Fatty acid degradation	0.180781	1.54	Niben101Scf13227g00027.1	232	K	1.635	0.00187074	Up	sp|B1IXA5|FADJ_ECOLC Fatty acid oxidation complex subunit alpha	K10527	1	90.308	EILK(1)FAR	1.1353	1.289	1.22	1.19	0.842	0.676	0.745
map00071 Fatty acid degradation	0.180781	1.54	Niben101Scf13227g00027.1	346	K	1.834	0.000414742	Up	sp|B1IXA5|FADJ_ECOLC Fatty acid oxidation complex subunit alpha	K10527	1	91.812	EVNDK(1)FLQAGMGR	-0.60161	1.313	1.331	1.196	0.761	0.676	0.657
map00071 Fatty acid degradation	0.180781	1.54	Niben101Scf13227g00027.1	372	K	1.455	0.00380306	Up	sp|B1IXA5|FADJ_ECOLC Fatty acid oxidation complex subunit alpha	K10527	1	92.538	MSPEK(1)FEK	2.3476	1.251	1.154	1.143	0.904	0.754	0.781
map00190 Oxidative phosphorylation	0.435822	1.18	Niben101Scf01823g02010.1	71	K	1.344	0.000150958	Up	sp|P25076|CY11_SOLTU Cytochrome c1-1, heme protein, mitochondrial	K00413	1	110.22	WSVLK(1)SR	2.2544	1.139	1.148	1.145	0.859	0.817	0.877
map00190 Oxidative phosphorylation	0.435822	1.18	Niben101Scf00606g02018.1	152	K	1.447	0.00045815	Up	sp|Q72MG4|IPYR_LEPIC Inorganic pyrophosphatase	K01507	1	91.853	FFEDYK(1)K	-0.28263	1.126	1.189	1.206	0.774	0.806	0.853
map00190 Oxidative phosphorylation	0.435822	1.18	Niben101Scf00606g02018.1	50	K	1.445	0.013093	Up	sp|Q72MG4|IPYR_LEPIC Inorganic pyrophosphatase	K01507	1	61.48	YELDK(1)ASGLIK	-0.37186	1.155	1.038	1.32	0.732	0.835	0.864
map00190 Oxidative phosphorylation	0.435822	1.18	Niben101Scf00409g03001.1	73	K	2.783	0.000682225	Up	sp|O82702|VATG1_TOBAC V-type proton ATPase subunit G 1	K02152	1	67.326	KLEQTSGDSGANVK(1)R	-0.098602	1.529	1.379	1.406	0.618	0.5	0.432
map00190 Oxidative phosphorylation	0.435822	1.18	Niben101Scf15972g02017.1	80	K	1.462	0.00771629	Up	sp|A5VSE2|ATPG_BRUO2 ATP synthase gamma chain	K02136	1	140.14	AIQTK(1)TENSR	-0.17045	1.265	1.16	1.134	0.928	0.76	0.746
map00190 Oxidative phosphorylation	0.435822	1.18	Niben101Scf15972g02017.1	61	K	1.35	0.00377704	Up	sp|A5VSE2|ATPG_BRUO2 ATP synthase gamma chain	K02136	1	97.431	NIQK(1)ITK	-0.56802	1.111	1.079	1.241	0.835	0.818	0.889
map00190 Oxidative phosphorylation	0.435822	1.18	Niben101Scf01399g00012.1	152	K	0.751	0.0071742	Down	sp|A9IYW8|ATPG_BART1 ATP synthase gamma chain	K02115	1	199.82	GLCGGFNNYLIK(1)K	-1.7747	0.887	0.918	0.823	1.189	1.065	1.244
map00190 Oxidative phosphorylation	0.435822	1.18	Niben101Scf02990g01004.1	98	K	1.558	0.00564988	Up	sp|Q9T070|COX6A_ARATH Cytochrome c oxidase subunit 6a, mitochondrial	K02266	1	106.14	EFPWGPDGLFEVK(1)HH	-2.0363	1.13	1.24	1.239	0.666	0.784	0.867
map00190 Oxidative phosphorylation	0.435822	1.18	Niben101Scf03169g05002.1	70	K	0.74	0.00813623	Down	sp|Q0G9N3|ATPF_LIRTU ATP synthase subunit b, chloroplastic	K02109	1	130.95	TLEQLENYK(1)NETIQFEQQR	1.9872	0.847	0.879	0.869	1.061	1.144	1.303
map00190 Oxidative phosphorylation	0.435822	1.18	Niben101Scf03496g00020.1	149	K	0.644	0.0154151	Down	AT5G13450.1 delta subunit of Mt ATP synthase LENGTH=238	K02137	1	73.665	HIDAIAK(1)R	-0.84932	0.699	0.933	0.767	1.101	1.394	1.228
map00190 Oxidative phosphorylation	0.435822	1.18	Niben101Scf03693g01008.1	592	K	1.375	0.00680995	Up	sp|Q1RHB9|SDHA_RICBR Succinate dehydrogenase flavoprotein subunit	K00234	1	124.45	WMK(1)HTLGYWENEK	-0.26014	1.191	1.123	1.139	0.753	0.832	0.927
map00190 Oxidative phosphorylation	0.435822	1.18	Niben101Scf07304g07011.1	176	K	0.766	0.0076326	Down	sp|Q08436|PMA3_NICPL Plasma membrane ATPase 3	K01535	1	52.49	QEVPEK(1)SK	-0.39223	0.89	0.851	0.916	1.236	1.05	1.184
map00190 Oxidative phosphorylation	0.435822	1.18	Niben101Scf04529g00004.1	79	K	0.7	0.0141856	Down	sp|A4QLI0|ATPF_LOBMA ATP synthase subunit b, chloroplastic	K02109	1	70.089	K(1)VESEAEQFR	-0.97809	0.815	0.799	0.922	1.366	1.064	1.192
map00190 Oxidative phosphorylation	0.435822	1.18	Niben101Scf04529g00005.1	382	K	0.689	0.0241528	Down	sp|Q8DLP3|ATPA_THEEB ATP synthase subunit alpha	K02111	1	86.794	QVAGK(1)LK	0.11792	0.889	0.899	0.735	1.427	1.105	1.13
map00190 Oxidative phosphorylation	0.435822	1.18	Niben101Scf04529g00011.1	98	K	0.574	0.00676727	Down	sp|A4QK94|RR2_BARVE 30S ribosomal protein S2, chloroplastic	K02108	1	86.086	CHYVNK(1)K	-0.54148	0.853	0.616	0.796	1.437	1.269	1.238
map00190 Oxidative phosphorylation	0.435822	1.18	Niben101Scf04529g00011.1	142	K	0.405	0.000318091	Down	sp|A4QK94|RR2_BARVE 30S ribosomal protein S2, chloroplastic	K02108	1	51.346	RDAAMLK(1)R	-0.57622	0.537	0.589	0.672	1.409	1.61	1.418
map00190 Oxidative phosphorylation	0.435822	1.18	Niben101Scf05819g00007.1	153	K	0.658	0.00654725	Down	sp|Q9LX65|VATH_ARATH V-type proton ATPase subunit H	K02144	1	49.595	VHNGVDANGDASASK(1)K	-0.91224	0.802	0.814	0.838	1.444	1.13	1.155
map00190 Oxidative phosphorylation	0.435822	1.18	Niben101Scf25055g00001.1	263	K	1.392	0.00481477	Up	sp|Q8LB02|SDHB2_ARATH Succinate dehydrogenase [ubiquinone] iron-sulfur subunit 2, mitochondrial	K00235	1	113.22	GLNPGK(1)HIQNIK	0.57816	1.203	1.215	1.07	0.9	0.779	0.827
map00190 Oxidative phosphorylation	0.435822	1.18	Niben101Scf15022g00007.1	544	K	1.312	0.0137626	Up	sp|Q8W4S4|VHAA3_ARATH V-type proton ATPase subunit a3	K02154	1	95.498	DSTSAGLIK(1)VR	0.064227	1.257	1.084	1.07	0.925	0.865	0.809
map00190 Oxidative phosphorylation	0.435822	1.18	Niben101Scf15372g00003.1	154	K	0.605	0.00154844	Down	AT4G09650.1 ATP synthase delta-subunit gene LENGTH=234	K02113	1	74.464	EIVK(1)EFEK	0.011319	0.747	0.849	0.722	1.178	1.288	1.367
map00195 Photosynthesis	0.188636	1.32	Niben101Scf03969g05002.1	86	K	0.639	0.00481834	Down	sp|P51193|PSAF_PORPU Photosystem I reaction center subunit III	K02694	1	87.476	ESK(1)QFAK	0.10969	0.785	0.84	0.789	1.448	1.128	1.2
map00195 Photosynthesis	0.188636	1.32	Niben101Scf00508g00007.1	98	K	0.576	0.000163056	Down	sp|P00297|PLAS_SOLCR Plastocyanin	K02638	1	134.03	ITFK(1)NNAGFPHNVVFDEDEIPSGVDASK	1.6556	0.773	0.774	0.717	1.376	1.236	1.319
map00195 Photosynthesis	0.188636	1.32	Niben101Scf00539g07027.1	100	K	0.637	0.000452473	Down	sp|P35476|PLAS1_TOBAC Plastocyanin A'/A''	K02638	1	183.58	ITFK(1)NNAGFPHNVVFDEDEIPAGVDVSK	1.4724	0.772	0.847	0.779	1.276	1.18	1.306
map00195 Photosynthesis	0.188636	1.32	Niben101Scf00568g04011.1	680	K	0.713	0.0193598	Down	sp|B2LMI9|PSBC_GUIAB Photosystem II CP43 reaction center protein	K02705	1	63.32	K(1)DIQPWQER	-1.2007	0.919	0.902	0.747	1.349	1.137	1.116
map00195 Photosynthesis	0.188636	1.32	Niben101Scf02262g01021.1	196	K	0.755	0.0126506	Down	sp|Q9XFT3|PSBQ1_ARATH Oxygen-evolving enhancer protein 3-1, chloroplastic	K08901	1	101.65	LEDAVK(1)QK	1.0343	0.918	0.941	0.781	1.229	1.105	1.164
map00195 Photosynthesis	0.188636	1.32	Niben101Scf00879g05002.1	80	K	0.755	0.00256033	Down	sp|P74367|PSB27_SYNY3 Photosystem II lipoprotein Psb27	K08902	1	101.65	EASEVIK(1)K	0.46437	0.841	0.896	0.892	1.146	1.24	1.095
map00195 Photosynthesis	0.188636	1.32	Niben101Scf01399g00012.1	152	K	0.751	0.0071742	Down	sp|A9IYW8|ATPG_BART1 ATP synthase gamma chain	K02115	1	199.82	GLCGGFNNYLIK(1)K	-1.7747	0.887	0.918	0.823	1.189	1.065	1.244
map00195 Photosynthesis	0.188636	1.32	Niben101Scf02029g00004.1	160	K	0.733	0.00501308	Down	sp|Q40459|PSBO_TOBAC Oxygen-evolving enhancer protein 1, chloroplastic	K02716	1	91.549	NAPPDFQK(1)TK	0.27457	0.872	0.936	0.782	1.164	1.225	1.146
map00195 Photosynthesis	0.188636	1.32	Niben101Scf03169g05002.1	70	K	0.74	0.00813623	Down	sp|Q0G9N3|ATPF_LIRTU ATP synthase subunit b, chloroplastic	K02109	1	130.95	TLEQLENYK(1)NETIQFEQQR	1.9872	0.847	0.879	0.869	1.061	1.144	1.303
map00195 Photosynthesis	0.188636	1.32	Niben101Scf04529g00004.1	79	K	0.7	0.0141856	Down	sp|A4QLI0|ATPF_LOBMA ATP synthase subunit b, chloroplastic	K02109	1	70.089	K(1)VESEAEQFR	-0.97809	0.815	0.799	0.922	1.366	1.064	1.192
map00195 Photosynthesis	0.188636	1.32	Niben101Scf04529g00005.1	382	K	0.689	0.0241528	Down	sp|Q8DLP3|ATPA_THEEB ATP synthase subunit alpha	K02111	1	86.794	QVAGK(1)LK	0.11792	0.889	0.899	0.735	1.427	1.105	1.13
map00195 Photosynthesis	0.188636	1.32	Niben101Scf04529g00011.1	98	K	0.574	0.00676727	Down	sp|A4QK94|RR2_BARVE 30S ribosomal protein S2, chloroplastic	K02108	1	86.086	CHYVNK(1)K	-0.54148	0.853	0.616	0.796	1.437	1.269	1.238
map00195 Photosynthesis	0.188636	1.32	Niben101Scf04529g00011.1	142	K	0.405	0.000318091	Down	sp|A4QK94|RR2_BARVE 30S ribosomal protein S2, chloroplastic	K02108	1	51.346	RDAAMLK(1)R	-0.57622	0.537	0.589	0.672	1.409	1.61	1.418
map00195 Photosynthesis	0.188636	1.32	Niben101Scf05124g01020.1	145	K	0.734	0.00768929	Down	sp|P42046|PSAC_CUCSA Photosystem I iron-sulfur center	K02691	1	125.71	TEDCVGCK(1)R	-0.22722	0.866	0.854	0.876	1.242	1.257	1.04
map00195 Photosynthesis	0.188636	1.32	Niben101Scf05737g00003.1	280	K	1.871	0.00183645	Up	sp|O78502|PSAD_GUITH Photosystem I reaction center subunit II	K02692	1	62.162	NK(1)SPIEVK(1)FTGK	0.29423	1.305	1.254	1.287	0.613	0.637	0.806
map00195 Photosynthesis	0.188636	1.32	Niben101Scf06826g08015.1	324	K	1.956	3.96e-05	Up	sp|P18212|PSBP2_TOBAC Oxygen-evolving enhancer protein 2-2, chloroplastic	K02717	1	95.531	WFK(1)GAK(1)K	-0.26017	1.329	1.259	1.314	0.627	0.675	0.693
map00195 Photosynthesis	0.188636	1.32	Niben101Scf06826g08015.1	327	K	1.956	3.96e-05	Up	sp|P18212|PSBP2_TOBAC Oxygen-evolving enhancer protein 2-2, chloroplastic	K02717	1	95.531	WFK(1)GAK(1)K	-0.26017	1.329	1.259	1.314	0.627	0.675	0.693
map00195 Photosynthesis	0.188636	1.32	Niben101Scf08723g02015.1	266	K	0.707	0.00053281	Down	sp|P84981|FENR_POPEU Ferredoxin--NADP reductase, chloroplastic	K02641	1	87.476	EEFEK(1)MK	1.3557	0.871	0.807	0.865	1.246	1.147	1.206
map00195 Photosynthesis	0.188636	1.32	Niben101Scf08723g02015.1	292	K	0.75	0.0238823	Down	sp|P84981|FENR_POPEU Ferredoxin--NADP reductase, chloroplastic	K02641	1	68.515	GEK(1)MYIQTR	-0.25037	0.927	0.888	0.823	1.338	1.13	1.049
map00195 Photosynthesis	0.188636	1.32	Niben101Scf08723g02015.1	79	K	0.695	0.00127671	Down	sp|P84981|FENR_POPEU Ferredoxin--NADP reductase, chloroplastic	K02641	1	128.22	QDEGVVVNK(1)FRPK	1.023	0.886	0.817	0.822	1.295	1.142	1.197
map00195 Photosynthesis	0.188636	1.32	Niben101Scf08723g02015.1	172	K	0.657	0.00277634	Down	sp|P84981|FENR_POPEU Ferredoxin--NADP reductase, chloroplastic	K02641	1	90.614	LIYTNDK(1)GEEVK	-1.1326	0.868	0.792	0.784	1.294	1.319	1.109
map00195 Photosynthesis	0.188636	1.32	Niben101Scf15372g00003.1	154	K	0.605	0.00154844	Down	AT4G09650.1 ATP synthase delta-subunit gene LENGTH=234	K02113	1	74.464	EIVK(1)EFEK	0.011319	0.747	0.849	0.722	1.178	1.288	1.367
map00220 Arginine biosynthesis	0.132409	1.69	Niben101Scf00870g03002.1	474	K	1.637	0.000545678	Up	AT1G72330.3 alanine aminotransferase 2 LENGTH=553	K00814	1	166.66	TAPDAFYAK(1)R	0.12605	1.304	1.24	1.144	0.71	0.789	0.754
map00220 Arginine biosynthesis	0.132409	1.69	Niben101Scf00870g03002.1	297	K	2.06	0.000440538	Up	AT1G72330.3 alanine aminotransferase 2 LENGTH=553	K00814	1	106.42	EIVEFCK(1)R	0.025932	1.45	1.268	1.252	0.595	0.703	0.629
map00220 Arginine biosynthesis	0.132409	1.69	Niben101Scf00952g03003.1	421	K	0.627	0.000350529	Down	sp|P04770|GLNA1_PHAVU Glutamine synthetase PR-1	K01915	1	122.7	EEGGFEVIK(1)K	0.67073	0.826	0.774	0.781	1.358	1.231	1.21
map00220 Arginine biosynthesis	0.132409	1.69	Niben101Scf00952g03003.1	169	K	0.622	0.016721	Down	sp|P04770|GLNA1_PHAVU Glutamine synthetase PR-1	K01915	1	84.479	HK(1)AAQVFSDSK	1.0875	0.903	0.782	0.695	1.431	1.337	1.056
map00220 Arginine biosynthesis	0.132409	1.69	Niben101Scf06596g03014.1	253	K	1.455	0.000431094	Up	sp|B3CRZ3|DAPE_ORITI Succinyl-diaminopimelate desuccinylase	K14677	1	82.417	ESK(1)FDIVK	-0.018933	1.258	1.135	1.149	0.826	0.817	0.791
map00220 Arginine biosynthesis	0.132409	1.69	Niben101Scf02937g04001.1	392	K	0.668	0.010193	Down	AT1G72330.3 alanine aminotransferase 2 LENGTH=553	K14272	1	106.04	AIEAAK(1)K	-0.64241	0.888	0.818	0.772	1.434	1.126	1.151
map00220 Arginine biosynthesis	0.132409	1.69	Niben101Scf03004g03024.1	345	K	1.549	0.00131149	Up	sp|A7HPQ6|DAPE_PARL1 Succinyl-diaminopimelate desuccinylase	K14677	1	63.212	VSVNDK(1)FGR	0.18822	1.197	1.141	1.271	0.723	0.843	0.764
map00220 Arginine biosynthesis	0.132409	1.69	Niben101Scf03679g04002.1	378	K	1.843	0.00181411	Up	sp|O04937|DHEA_NICPL Glutamate dehydrogenase A	K00261	1	44.511	LK(1)NMCQSHDCNLR	-0.68453	1.15	1.296	1.37	0.607	0.707	0.757
map00250 Alanine, aspartate and glutamate metabolism	0.37003	1.32	Niben101Scf00573g01003.1	220	K	1.485	0.00342903	Up	AT5G10240.1 asparagine synthetase 3 LENGTH=578	K01953	1	71.524	AFENAVIK(1)R	-0.12499	1.209	1.121	1.225	0.732	0.773	0.889
map00250 Alanine, aspartate and glutamate metabolism	0.37003	1.32	Niben101Scf15752g00004.1	86	K	0.766	0.00245698	Down	sp|Q8F812|PYRB_LEPIN Aspartate carbamoyltransferase	K00609	1	90.37	ALEVK(1)NK	-1.0389	0.902	0.867	0.891	1.244	1.105	1.122
map00250 Alanine, aspartate and glutamate metabolism	0.37003	1.32	Niben101Scf00870g03002.1	474	K	1.637	0.000545678	Up	AT1G72330.3 alanine aminotransferase 2 LENGTH=553	K00814	1	166.66	TAPDAFYAK(1)R	0.12605	1.304	1.24	1.144	0.71	0.789	0.754
map00250 Alanine, aspartate and glutamate metabolism	0.37003	1.32	Niben101Scf00870g03002.1	297	K	2.06	0.000440538	Up	AT1G72330.3 alanine aminotransferase 2 LENGTH=553	K00814	1	106.42	EIVEFCK(1)R	0.025932	1.45	1.268	1.252	0.595	0.703	0.629
map00250 Alanine, aspartate and glutamate metabolism	0.37003	1.32	Niben101Scf00952g03003.1	421	K	0.627	0.000350529	Down	sp|P04770|GLNA1_PHAVU Glutamine synthetase PR-1	K01915	1	122.7	EEGGFEVIK(1)K	0.67073	0.826	0.774	0.781	1.358	1.231	1.21
map00250 Alanine, aspartate and glutamate metabolism	0.37003	1.32	Niben101Scf00952g03003.1	169	K	0.622	0.016721	Down	sp|P04770|GLNA1_PHAVU Glutamine synthetase PR-1	K01915	1	84.479	HK(1)AAQVFSDSK	1.0875	0.903	0.782	0.695	1.431	1.337	1.056
map00250 Alanine, aspartate and glutamate metabolism	0.37003	1.32	Niben101Scf01852g04018.1	427	K	0.712	0.00554523	Down	sp|P41390|PUR1_SCHPO Amidophosphoribosyltransferase	K00764	1	100.39	AVLEGK(1)R	-1.278	0.926	0.835	0.8	1.295	1.109	1.192
map00250 Alanine, aspartate and glutamate metabolism	0.37003	1.32	Niben101Scf04464g01004.1	61	K	1.334	0.0018991	Up	AT3G22200.2 Pyridoxal phosphate (PLP)-dependent transferases superfamily protein LENGTH=513	K16871	1	98.997	IQAVVK(1)K	1.1158	1.175	1.133	1.111	0.818	0.828	0.917
map00250 Alanine, aspartate and glutamate metabolism	0.37003	1.32	Niben101Scf02937g04001.1	392	K	0.668	0.010193	Down	AT1G72330.3 alanine aminotransferase 2 LENGTH=553	K14272	1	106.04	AIEAAK(1)K	-0.64241	0.888	0.818	0.772	1.434	1.126	1.151
map00250 Alanine, aspartate and glutamate metabolism	0.37003	1.32	Niben101Scf03679g04002.1	378	K	1.843	0.00181411	Up	sp|O04937|DHEA_NICPL Glutamate dehydrogenase A	K00261	1	44.511	LK(1)NMCQSHDCNLR	-0.68453	1.15	1.296	1.37	0.607	0.707	0.757
map00250 Alanine, aspartate and glutamate metabolism	0.37003	1.32	Niben101Scf10735g00019.1	333	K	1.306	0.00337965	Up	sp|A4XPI6|BETB_PSEMY NAD/NADP-dependent betaine aldehyde dehydrogenase	K17761	1	107	GALATK(1)FR	1.1233	1.126	1.144	1.119	0.827	0.94	0.827
map00300 Lysine biosynthesis	0.174036	1.97	Niben101Scf00067g02002.1	115	K	0.624	0.0113309	Down	AT3G53580.1 diaminopimelate epimerase family protein LENGTH=362	K01778	1	80.746	VSPDQAVK(1)LCDR	-0.076548	0.689	0.736	0.942	1.351	1.3	1.143
map00300 Lysine biosynthesis	0.174036	1.97	Niben101Scf06848g00008.1	540	K	0.729	0.0146307	Down	AT4G19710.2 aspartate kinase-homoserine dehydrogenase ii LENGTH=916	K12524	1	70.942	DQTAVLK(1)EK	0.72933	0.751	0.978	0.847	1.145	1.176	1.214
map00300 Lysine biosynthesis	0.174036	1.97	Niben101Scf10158g01035.1	283	K	0.751	0.0106219	Down	sp|A6L7E4|DAPAT_BACV8 LL-diaminopimelate aminotransferase	K10206	1	130.56	AMK(1)NVVSFYK	1.0118	0.939	0.877	0.818	1.262	1.066	1.181
map00310 Lysine degradation	0.192748	1.65	Niben101Scf02450g03010.1	8	K	0.594	0.000152001	Down	sp|Q8NEZ4|KMT2C_HUMAN Histone-lysine N-methyltransferase 2C	K11423	1	42.633	IVMTDK(1)CGSGIEAGEDIK(1)R	4.0529	0.813	0.719	0.77	1.322	1.272	1.284
map00310 Lysine degradation	0.192748	1.65	Niben101Scf02450g03010.1	20	K	0.594	0.000152001	Down	sp|Q8NEZ4|KMT2C_HUMAN Histone-lysine N-methyltransferase 2C	K11423	1	42.633	IVMTDK(1)CGSGIEAGEDIK(1)R	4.0529	0.813	0.719	0.77	1.322	1.272	1.284
map00310 Lysine degradation	0.192748	1.65	Niben101Scf02921g00003.1	79	K	2.457	0.000210529	Up	sp|Q8K4D8|AL1A3_RAT Aldehyde dehydrogenase family 1 member A3	K14085	1	52.549	IWVQVPAPK(1)R	-0.78195	1.499	1.359	1.311	0.547	0.63	0.52
map00310 Lysine degradation	0.192748	1.65	Niben101Scf36674g00005.1	356	K	1.467	0.000135205	Up	sp|Q9JHW9|AL1A3_MOUSE Aldehyde dehydrogenase family 1 member A3	K00128	1	90.434	VYDEFLEK(1)AK	4.0877	1.218	1.184	1.15	0.841	0.787	0.794
map00310 Lysine degradation	0.192748	1.65	Niben101Scf05304g00009.1	304	K	1.601	0.00282963	Up	sp|P48448|AL3B2_HUMAN Aldehyde dehydrogenase family 3 member B2	K00128	1	109.72	DPLK(1)SGDLSR	-0.42165	1.213	1.223	1.232	0.854	0.665	0.772
map00310 Lysine degradation	0.192748	1.65	Niben101Scf07691g00008.1	440	K	0.763	0.0267732	Down	gb|KFB86097.1| dihydrolipoamide dehydrogenase [Calothrix sp. 336/3]	K00382	1	118.04	TSFK(1)ANTK	1.6687	0.993	0.849	0.82	1.286	1.08	1.122
map00380 Tryptophan metabolism	0.362104	1.41	Niben101Scf01497g03008.1	416	K	0.765	0.00906286	Down	sp|P45739|CATA_HELAN Catalase	K03781	1	140.45	YPIPSTMCTGK(1)R	-0.20365	0.908	0.886	0.861	1.219	1.036	1.217
map00380 Tryptophan metabolism	0.362104	1.41	Niben101Scf02921g00003.1	79	K	2.457	0.000210529	Up	sp|Q8K4D8|AL1A3_RAT Aldehyde dehydrogenase family 1 member A3	K14085	1	52.549	IWVQVPAPK(1)R	-0.78195	1.499	1.359	1.311	0.547	0.63	0.52
map00380 Tryptophan metabolism	0.362104	1.41	Niben101Scf36674g00005.1	356	K	1.467	0.000135205	Up	sp|Q9JHW9|AL1A3_MOUSE Aldehyde dehydrogenase family 1 member A3	K00128	1	90.434	VYDEFLEK(1)AK	4.0877	1.218	1.184	1.15	0.841	0.787	0.794
map00380 Tryptophan metabolism	0.362104	1.41	Niben101Scf05304g00009.1	304	K	1.601	0.00282963	Up	sp|P48448|AL3B2_HUMAN Aldehyde dehydrogenase family 3 member B2	K00128	1	109.72	DPLK(1)SGDLSR	-0.42165	1.213	1.223	1.232	0.854	0.665	0.772
map00380 Tryptophan metabolism	0.362104	1.41	Niben101Scf07691g00008.1	440	K	0.763	0.0267732	Down	gb|KFB86097.1| dihydrolipoamide dehydrogenase [Calothrix sp. 336/3]	K00382	1	118.04	TSFK(1)ANTK	1.6687	0.993	0.849	0.82	1.286	1.08	1.122
map00450 Selenocompound metabolism	0.158452	1.8	Niben101Scf16508g00001.1	422	K	0.522	0.000536737	Down	sp|Q5HL01|SAT_STAEQ Sulfate adenylyltransferase	K13811	1	105.46	VAAYDTVDK(1)K	0.23028	0.781	0.702	0.653	1.466	1.338	1.29
map00450 Selenocompound metabolism	0.158452	1.8	Niben101Scf07321g00016.1	801	K	1.308	0.0326028	Up	sp|Q9SWR3|MMT1_WEDBI Methionine S-methyltransferase	K08247	1	84.817	ALTCIVK(1)FR	0.74036	1.093	1.085	1.204	0.781	0.804	1.001
map00450 Selenocompound metabolism	0.158452	1.8	Niben101Scf01812g02025.1	35	K	0.766	0.0158818	Down	sp|A1KTL3|METE_NEIMF 5-methyltetrahydropteroyltriglutamate--homocysteine methyltransferase	K00549	1	98.044	SSAEDLK(1)K	1.5869	0.934	0.877	0.854	1.299	1.119	1.063
map00450 Selenocompound metabolism	0.158452	1.8	Niben101Scf04133g01027.1	428	K	0.671	0.0111334	Down	sp|P56069|METB_HELPY Cystathionine gamma-synthase	K01739	1	77.597	MAEILEAHPK(1)VR	-0.56562	0.887	0.853	0.744	1.4	1.097	1.204
map00450 Selenocompound metabolism	0.158452	1.8	Niben101Scf07438g04014.1	35	K	0.743	0.00246619	Down	sp|Q2SMS4|METE_HAHCH 5-methyltetrahydropteroyltriglutamate--homocysteine methyltransferase	K00549	1	123.86	STAEDLK(1)K	-0.19618	0.819	0.908	0.876	1.1	1.176	1.226
map00561 Glycerolipid metabolism	0.0954887	1.76	Niben101Scf01716g00024.1	343	K	0.566	0.00499913	Down	sp|Q9LMM0|GPAT4_ARATH Glycerol-3-phosphate 2-O-acyltransferase 4	K13508	1	61.161	EADAAMIK(1)K	-0.63633	0.746	0.875	0.621	1.387	1.315	1.256
map00561 Glycerolipid metabolism	0.0954887	1.76	Niben101Scf02436g00004.1	294	K	0.584	0.00222826	Down	sp|Q39639|PLSB_CUCSA Glycerol-3-phosphate acyltransferase, chloroplastic	K00630	1	90.15	K(1)HMGDDPK	-0.50091	0.81	0.792	0.685	1.439	1.297	1.183
map00561 Glycerolipid metabolism	0.0954887	1.76	Niben101Scf02921g00003.1	79	K	2.457	0.000210529	Up	sp|Q8K4D8|AL1A3_RAT Aldehyde dehydrogenase family 1 member A3	K14085	1	52.549	IWVQVPAPK(1)R	-0.78195	1.499	1.359	1.311	0.547	0.63	0.52
map00561 Glycerolipid metabolism	0.0954887	1.76	Niben101Scf36674g00005.1	356	K	1.467	0.000135205	Up	sp|Q9JHW9|AL1A3_MOUSE Aldehyde dehydrogenase family 1 member A3	K00128	1	90.434	VYDEFLEK(1)AK	4.0877	1.218	1.184	1.15	0.841	0.787	0.794
map00561 Glycerolipid metabolism	0.0954887	1.76	Niben101Scf07184g05001.1	461	K	1.319	0.00533546	Up	ref|XP_002519275.1| hydrolase, hydrolyzing O-glycosyl compounds, putative [Ricinus communis] gb|EEF43139.1| hydrolase, hydrolyzing O-glycosyl compounds, putative [Ricinus communis]	K21362	1	105.19	VWGELQTAANEGK(1)K	-0.15309	1.128	1.114	1.158	0.822	0.81	0.946
map00561 Glycerolipid metabolism	0.0954887	1.76	Niben101Scf05304g00009.1	304	K	1.601	0.00282963	Up	sp|P48448|AL3B2_HUMAN Aldehyde dehydrogenase family 3 member B2	K00128	1	109.72	DPLK(1)SGDLSR	-0.42165	1.213	1.223	1.232	0.854	0.665	0.772
map00561 Glycerolipid metabolism	0.0954887	1.76	Niben101Scf06748g01012.1	89	K	0.441	0.00869851	Down	gb|AIE73237.1| NAD-dependent epimerase/dehydratase [Synechocystis sp. PCC 6714]	K06118	1	124.08	TWNDSGSQQTTDGASTGK(1)K	-0.48412	0.822	0.612	0.494	1.681	1.225	1.467
map00561 Glycerolipid metabolism	0.0954887	1.76	Niben101Scf18107g00014.1	141	K	0.57	0.00852854	Down	sp|Q944I4|GLYK_ARATH D-glycerate 3-kinase, chloroplastic	K15918	1	40.278	TGLTPK(1)K(1)VAESIDK	-1.9307	0.88	0.696	0.687	1.535	1.286	1.149
map00561 Glycerolipid metabolism	0.0954887	1.76	Niben101Scf18107g00014.1	142	K	0.57	0.00852854	Down	sp|Q944I4|GLYK_ARATH D-glycerate 3-kinase, chloroplastic	K15918	1	40.278	TGLTPK(1)K(1)VAESIDK	-1.9307	0.88	0.696	0.687	1.535	1.286	1.149
map00592 alpha-Linolenic acid metabolism	0.284178	1.58	Niben101Scf02438g02001.1	378	K	1.624	0.00225683	Up	AT1G06290.1 acyl-CoA oxidase 3 LENGTH=675	K00232	1	70.373	EACGGQGLK(1)TENR	0.068445	1.362	1.115	1.204	0.734	0.719	0.813
map00592 alpha-Linolenic acid metabolism	0.284178	1.58	Niben101Scf02688g02014.1	721	K	1.827	0.00295177	Up	sp|Q41238|LOX16_SOLTU Linoleate 9S-lipoxygenase 6	K00454	1	59.153	NVGHGDK(1)K	-0.18987	1.471	1.266	1.096	0.652	0.737	0.709
map00592 alpha-Linolenic acid metabolism	0.284178	1.58	Niben101Scf02688g02014.1	293	K	1.846	0.00132892	Up	sp|Q41238|LOX16_SOLTU Linoleate 9S-lipoxygenase 6	K00454	1	112.74	SDKDPLSESK(1)SSFVYVPR	-0.18972	1.378	1.157	1.297	0.62	0.702	0.754
map00592 alpha-Linolenic acid metabolism	0.284178	1.58	Niben101Scf10189g02009.1	307	K	2.094	0.00293522	Up	sp|A6TGM3|FADA_KLEP7 3-ketoacyl-CoA thiolase	K07513	1	158.52	SGTTTAGNSSQVTDGAGAVLLMK(1)R	-0.41958	1.596	1.301	1.11	0.65	0.589	0.675
map00592 alpha-Linolenic acid metabolism	0.284178	1.58	Niben101Scf13227g00027.1	601	K	1.678	0.000361985	Up	sp|B1IXA5|FADJ_ECOLC Fatty acid oxidation complex subunit alpha	K10527	1	90.906	ASPDPEIK(1)K	0.9238	1.251	1.265	1.199	0.7	0.803	0.711
map00592 alpha-Linolenic acid metabolism	0.284178	1.58	Niben101Scf13227g00027.1	232	K	1.635	0.00187074	Up	sp|B1IXA5|FADJ_ECOLC Fatty acid oxidation complex subunit alpha	K10527	1	90.308	EILK(1)FAR	1.1353	1.289	1.22	1.19	0.842	0.676	0.745
map00592 alpha-Linolenic acid metabolism	0.284178	1.58	Niben101Scf13227g00027.1	346	K	1.834	0.000414742	Up	sp|B1IXA5|FADJ_ECOLC Fatty acid oxidation complex subunit alpha	K10527	1	91.812	EVNDK(1)FLQAGMGR	-0.60161	1.313	1.331	1.196	0.761	0.676	0.657
map00592 alpha-Linolenic acid metabolism	0.284178	1.58	Niben101Scf13227g00027.1	372	K	1.455	0.00380306	Up	sp|B1IXA5|FADJ_ECOLC Fatty acid oxidation complex subunit alpha	K10527	1	92.538	MSPEK(1)FEK	2.3476	1.251	1.154	1.143	0.904	0.754	0.781
map00630 Glyoxylate and dicarboxylate metabolism	0.298129	1.29	Niben101Ctg10718g00002.1	145	K	0.64	5.86e-05	Down	sp|P26573|RBS8_NICPL Ribulose bisphosphate carboxylase small chain 8B, chloroplastic	K01602	1	143.57	LPMFGCTDATQVLAEVGEAK(1)K	-0.54042	0.825	0.801	0.781	1.294	1.255	1.21
map00630 Glyoxylate and dicarboxylate metabolism	0.298129	1.29	Niben101Scf00173g09004.1	164	K	0.592	0.00294009	Down	sp|A4GG89|RBL_PHAVU Ribulose bisphosphate carboxylase large chain	K01601	0.999706	59.35	DKLNK(1)YGR	0.44954	0.815	0.775	0.721	1.482	1.16	1.259
map00630 Glyoxylate and dicarboxylate metabolism	0.298129	1.29	Niben101Scf00173g09004.1	8	K	0.642	0.000975729	Down	sp|A4GG89|RBL_PHAVU Ribulose bisphosphate carboxylase large chain	K01601	1	64.104	SPQTETK(1)ASVGFK	0.27242	0.748	0.884	0.774	1.268	1.236	1.246
map00630 Glyoxylate and dicarboxylate metabolism	0.298129	1.29	Niben101Scf00952g03003.1	421	K	0.627	0.000350529	Down	sp|P04770|GLNA1_PHAVU Glutamine synthetase PR-1	K01915	1	122.7	EEGGFEVIK(1)K	0.67073	0.826	0.774	0.781	1.358	1.231	1.21
map00630 Glyoxylate and dicarboxylate metabolism	0.298129	1.29	Niben101Scf00952g03003.1	169	K	0.622	0.016721	Down	sp|P04770|GLNA1_PHAVU Glutamine synthetase PR-1	K01915	1	84.479	HK(1)AAQVFSDSK	1.0875	0.903	0.782	0.695	1.431	1.337	1.056
map00630 Glyoxylate and dicarboxylate metabolism	0.298129	1.29	Niben101Scf02386g00005.1	235	K	1.477	0.00158157	Up	sp|Q86AV6|CISYC_DICDI Citrate synthase	K01647	1	81.92	AALSDEYFVK(1)R	1.1982	1.295	1.127	1.143	0.843	0.773	0.798
map00630 Glyoxylate and dicarboxylate metabolism	0.298129	1.29	Niben101Scf07073g02007.1	43	K	0.767	0.0266582	Down	AT5G26780.3 serine hydroxymethyltransferase 2 LENGTH=533	K00600	1	88.596	EK(1)NGVTWPK	0.55302	0.928	0.888	0.841	1.179	1.281	1.006
map00630 Glyoxylate and dicarboxylate metabolism	0.298129	1.29	Niben101Scf01497g03008.1	416	K	0.765	0.00906286	Down	sp|P45739|CATA_HELAN Catalase	K03781	1	140.45	YPIPSTMCTGK(1)R	-0.20365	0.908	0.886	0.861	1.219	1.036	1.217
map00630 Glyoxylate and dicarboxylate metabolism	0.298129	1.29	Niben101Scf01991g04010.1	105	K	0.584	0.000841265	Down	sp|P26573|RBS8_NICPL Ribulose bisphosphate carboxylase small chain 8B, chloroplastic	K01602	1	182.76	LPMFGCTDATQVLAEVEEAK(1)K	-1.3216	0.805	0.752	0.731	1.437	1.203	1.278
map00630 Glyoxylate and dicarboxylate metabolism	0.298129	1.29	Niben101Scf03723g01001.1	370	K	1.481	0.00181537	Up	sp|Q3IRQ4|LEUC_NATPD 3-isopropylmalate dehydratase large subunit	K01681	1	58.917	K(1)HGVVGK	1.0711	1.311	1.133	1.12	0.777	0.816	0.813
map00630 Glyoxylate and dicarboxylate metabolism	0.298129	1.29	Niben101Scf03723g01001.1	490	K	1.527	0.000587411	Up	sp|Q3IRQ4|LEUC_NATPD 3-isopropylmalate dehydratase large subunit	K01681	1	88.495	EVQDK(1)VAK	-0.4929	1.17	1.267	1.158	0.758	0.761	0.836
map00630 Glyoxylate and dicarboxylate metabolism	0.298129	1.29	Niben101Scf03723g01001.1	493	K	1.348	0.0131707	Up	sp|Q3IRQ4|LEUC_NATPD 3-isopropylmalate dehydratase large subunit	K01681	1	110.97	VAK(1)FDFHGQPAELK	-2.6147	1.241	1.113	1.081	0.793	0.948	0.807
map00630 Glyoxylate and dicarboxylate metabolism	0.298129	1.29	Niben101Scf02937g04001.1	392	K	0.668	0.010193	Down	AT1G72330.3 alanine aminotransferase 2 LENGTH=553	K14272	1	106.04	AIEAAK(1)K	-0.64241	0.888	0.818	0.772	1.434	1.126	1.151
map00630 Glyoxylate and dicarboxylate metabolism	0.298129	1.29	Niben101Scf04198g01001.1	887	K	0.667	0.00895329	Down	sp|P51375|GLTB_PORPU Ferredoxin-dependent glutamate synthase	K00284	1	117.02	AFSEDTAK(1)R	0.48636	0.808	0.819	0.846	1.437	1.087	1.183
map00630 Glyoxylate and dicarboxylate metabolism	0.298129	1.29	Niben101Scf04198g01001.1	193	K	0.682	0.0201366	Down	sp|P51375|GLTB_PORPU Ferredoxin-dependent glutamate synthase	K00284	1	64.82	DCNQMNEAK(1)K	-0.59333	0.929	0.794	0.758	1.042	1.379	1.219
map00630 Glyoxylate and dicarboxylate metabolism	0.298129	1.29	Niben101Scf04198g01001.1	356	K	0.675	0.0129875	Down	sp|P51375|GLTB_PORPU Ferredoxin-dependent glutamate synthase	K00284	1	120.55	EASLK(1)STVWR	-0.091874	0.907	0.864	0.719	1.375	1.191	1.125
map00630 Glyoxylate and dicarboxylate metabolism	0.298129	1.29	Niben101Scf04198g01001.1	687	K	0.749	0.000179655	Down	sp|P51375|GLTB_PORPU Ferredoxin-dependent glutamate synthase	K00284	1	107.29	GVEGSLK(1)R	-0.13213	0.873	0.904	0.846	1.19	1.161	1.151
map00630 Glyoxylate and dicarboxylate metabolism	0.298129	1.29	Niben101Scf04198g01001.1	997	K	0.65	0.00500235	Down	sp|P51375|GLTB_PORPU Ferredoxin-dependent glutamate synthase	K00284	1	124.91	LGGK(1)SNSGEGGEDPIR	0.12017	0.874	0.703	0.854	1.335	1.19	1.215
map00630 Glyoxylate and dicarboxylate metabolism	0.298129	1.29	Niben101Scf04198g01002.1	216	K	0.65	0.0125646	Down	sp|P55038|GLTS_SYNY3 Ferredoxin-dependent glutamate synthase 2	K00284	1	70.451	VVNK(1)TVEIYNIDR	-0.78534	0.829	0.813	0.8	1.501	1.09	1.167
map00630 Glyoxylate and dicarboxylate metabolism	0.298129	1.29	Niben101Scf07691g00008.1	440	K	0.763	0.0267732	Down	gb|KFB86097.1| dihydrolipoamide dehydrogenase [Calothrix sp. 336/3]	K00382	1	118.04	TSFK(1)ANTK	1.6687	0.993	0.849	0.82	1.286	1.08	1.122
map00630 Glyoxylate and dicarboxylate metabolism	0.298129	1.29	Niben101Scf13540g04030.1	161	K	3.523	0.000149274	Up	sp|P82177|MDH_SHEON Malate dehydrogenase	K00026	1	69.721	K(1)AGTYDEK(1)R	0.13066	1.599	1.444	1.473	0.362	0.437	0.483
map00630 Glyoxylate and dicarboxylate metabolism	0.298129	1.29	Niben101Scf13540g04030.1	168	K	3.523	0.000149274	Up	sp|P82177|MDH_SHEON Malate dehydrogenase	K00026	1	69.721	K(1)AGTYDEK(1)R	0.13066	1.599	1.444	1.473	0.362	0.437	0.483
map00630 Glyoxylate and dicarboxylate metabolism	0.298129	1.29	Niben101Scf11178g01008.1	335	K	0.528	0.00336032	Down	sp|Q0G9V4|RBL_DAUCA Ribulose bisphosphate carboxylase large chain	K01601	1	130.77	EAAK(1)WSPELAAACEVWK	-0.36678	0.837	0.726	0.589	1.409	1.334	1.329
map00630 Glyoxylate and dicarboxylate metabolism	0.298129	1.29	Niben101Scf18107g00014.1	141	K	0.57	0.00852854	Down	sp|Q944I4|GLYK_ARATH D-glycerate 3-kinase, chloroplastic	K15918	1	40.278	TGLTPK(1)K(1)VAESIDK	-1.9307	0.88	0.696	0.687	1.535	1.286	1.149
map00630 Glyoxylate and dicarboxylate metabolism	0.298129	1.29	Niben101Scf18107g00014.1	142	K	0.57	0.00852854	Down	sp|Q944I4|GLYK_ARATH D-glycerate 3-kinase, chloroplastic	K15918	1	40.278	TGLTPK(1)K(1)VAESIDK	-1.9307	0.88	0.696	0.687	1.535	1.286	1.149
map00710 Carbon fixation in photosynthetic organisms	0.00839512	1.61	Niben101Ctg10718g00002.1	145	K	0.64	5.86e-05	Down	sp|P26573|RBS8_NICPL Ribulose bisphosphate carboxylase small chain 8B, chloroplastic	K01602	1	143.57	LPMFGCTDATQVLAEVGEAK(1)K	-0.54042	0.825	0.801	0.781	1.294	1.255	1.21
map00710 Carbon fixation in photosynthetic organisms	0.00839512	1.61	Niben101Scf00173g09004.1	164	K	0.592	0.00294009	Down	sp|A4GG89|RBL_PHAVU Ribulose bisphosphate carboxylase large chain	K01601	0.999706	59.35	DKLNK(1)YGR	0.44954	0.815	0.775	0.721	1.482	1.16	1.259
map00710 Carbon fixation in photosynthetic organisms	0.00839512	1.61	Niben101Scf00173g09004.1	8	K	0.642	0.000975729	Down	sp|A4GG89|RBL_PHAVU Ribulose bisphosphate carboxylase large chain	K01601	1	64.104	SPQTETK(1)ASVGFK	0.27242	0.748	0.884	0.774	1.268	1.236	1.246
map00710 Carbon fixation in photosynthetic organisms	0.00839512	1.61	Niben101Scf13103g01029.1	57	K	0.766	0.0481602	Down	AT4G38970.1 fructose-bisphosphate aldolase 2 LENGTH=398	K01623	1	104.3	TAK(1)TVASPGR	-0.049414	0.952	0.856	0.862	1.37	1.054	1.063
map00710 Carbon fixation in photosynthetic organisms	0.00839512	1.61	Niben101Scf00603g08015.1	316	K	0.721	0.0018378	Down	AT2G45290.1 Transketolase LENGTH=741	K00615	1	73.841	AVTDK(1)PTMIK	-0.00025362	0.86	0.877	0.839	1.294	1.145	1.134
map00710 Carbon fixation in photosynthetic organisms	0.00839512	1.61	Niben101Scf00603g08015.1	166	K	0.597	0.00528995	Down	AT2G45290.1 Transketolase LENGTH=741	K00615	1	86.882	EEDLK(1)SFR	0.45156	0.801	0.768	0.756	1.541	1.199	1.155
map00710 Carbon fixation in photosynthetic organisms	0.00839512	1.61	Niben101Scf00603g08015.1	396	K	0.721	0.0266686	Down	AT2G45290.1 Transketolase LENGTH=741	K00615	1	104.44	FAEYEK(1)K	-0.31505	0.948	0.831	0.806	1.389	1.066	1.131
map00710 Carbon fixation in photosynthetic organisms	0.00839512	1.61	Niben101Scf00621g05002.1	276	K	1.397	0.0259072	Up	sp|Q75KR1|PPDK2_ORYSJ Pyruvate, phosphate dikinase 2	K01006	1	52.527	QLVEQYK(1)NVYVEAK	4.2795	1.207	1.303	0.977	0.81	0.787	0.899
map00710 Carbon fixation in photosynthetic organisms	0.00839512	1.61	Niben101Scf00870g03002.1	474	K	1.637	0.000545678	Up	AT1G72330.3 alanine aminotransferase 2 LENGTH=553	K00814	1	166.66	TAPDAFYAK(1)R	0.12605	1.304	1.24	1.144	0.71	0.789	0.754
map00710 Carbon fixation in photosynthetic organisms	0.00839512	1.61	Niben101Scf00870g03002.1	297	K	2.06	0.000440538	Up	AT1G72330.3 alanine aminotransferase 2 LENGTH=553	K00814	1	106.42	EIVEFCK(1)R	0.025932	1.45	1.268	1.252	0.595	0.703	0.629
map00710 Carbon fixation in photosynthetic organisms	0.00839512	1.61	Niben101Scf04905g04004.1	8	K	1.333	0.00389791	Up	sp|P09317|G3P_USTMA Glyceraldehyde-3-phosphate dehydrogenase	K00134	1	120.22	IK(1)IGINGFGR	0.99433	1.052	1.144	1.214	0.828	0.838	0.893
map00710 Carbon fixation in photosynthetic organisms	0.00839512	1.61	Niben101Scf01150g04004.1	243	K	0.723	0.0215023	Down	sp|Q30ZN0|F16PA_DESAG Fructose-1,6-bisphosphatase class 1	K03841	1	96.371	YPTDGSSPK(1)SLR	-0.41198	0.864	0.913	0.81	1.39	1.107	1.082
map00710 Carbon fixation in photosynthetic organisms	0.00839512	1.61	Niben101Scf01369g05023.1	122	K	0.602	0.00109782	Down	sp|P94915|G3P_MYCAV Glyceraldehyde-3-phosphate dehydrogenase	K05298	1	152.06	DSPLDVVVVNDSGGVK(1)NASHLLK	0.58258	0.694	0.792	0.832	1.341	1.22	1.292
map00710 Carbon fixation in photosynthetic organisms	0.00839512	1.61	Niben101Scf05536g01013.1	58	K	0.662	0.00544303	Down	AT4G38970.1 fructose-bisphosphate aldolase 2 LENGTH=398	K01623	1	96.82	TAK(1)TIASPGR	-0.22315	0.904	0.837	0.708	1.178	1.239	1.284
map00710 Carbon fixation in photosynthetic organisms	0.00839512	1.61	Niben101Scf01460g02001.1	385	K	0.537	7.88e-05	Down	AT4G38970.1 fructose-bisphosphate aldolase 2 LENGTH=398	K01623	1	64.121	YSAAGESEEAK(1)K	-0.63879	0.691	0.735	0.742	1.426	1.325	1.288
map00710 Carbon fixation in photosynthetic organisms	0.00839512	1.61	Niben101Scf01991g04010.1	105	K	0.584	0.000841265	Down	sp|P26573|RBS8_NICPL Ribulose bisphosphate carboxylase small chain 8B, chloroplastic	K01602	1	182.76	LPMFGCTDATQVLAEVEEAK(1)K	-1.3216	0.805	0.752	0.731	1.437	1.203	1.278
map00710 Carbon fixation in photosynthetic organisms	0.00839512	1.61	Niben101Scf02280g09005.1	204	K	0.768	0.00271801	Down	sp|Q87UX4|F16PA_PSESM Fructose-1,6-bisphosphatase class 1	K01100	1	77.221	DVPGTHEFLLLDEGK(1)WQHVK	3.3144	0.844	0.882	0.926	1.124	1.219	1.109
map00710 Carbon fixation in photosynthetic organisms	0.00839512	1.61	Niben101Scf02280g09005.1	243	K	0.635	0.0172444	Down	sp|Q87UX4|F16PA_PSESM Fructose-1,6-bisphosphatase class 1	K01100	1	83.045	LIDYYVK(1)EK	0.72095	0.755	0.76	0.874	1.246	1.035	1.479
map00710 Carbon fixation in photosynthetic organisms	0.00839512	1.61	Niben101Scf02280g09005.1	50	K	0.625	0.00950492	Down	sp|Q87UX4|F16PA_PSESM Fructose-1,6-bisphosphatase class 1	K01100	1	75.509	STSDK(1)GLIR	0.68647	0.919	0.787	0.679	1.405	1.228	1.184
map00710 Carbon fixation in photosynthetic organisms	0.00839512	1.61	Niben101Scf02280g09005.1	327	K	0.622	0.00652068	Down	sp|Q87UX4|F16PA_PSESM Fructose-1,6-bisphosphatase class 1	K01100	1	143.97	TQVAYGSK(1)NEIIR	-0.17278	0.738	0.893	0.744	1.447	1.183	1.187
map00710 Carbon fixation in photosynthetic organisms	0.00839512	1.61	Niben101Scf02280g09005.1	264	K	0.759	0.0159188	Down	sp|Q87UX4|F16PA_PSESM Fructose-1,6-bisphosphatase class 1	K01100	1	96.143	YTGGMVPDVNQIIVK(1)EK	-1.0899	0.879	0.894	0.872	1.251	1.012	1.224
map00710 Carbon fixation in photosynthetic organisms	0.00839512	1.61	Niben101Scf02461g00004.1	260	K	1.488	0.000186996	Up	AT1G56190.1 Phosphoglycerate kinase family protein LENGTH=478	K00927	1	122.56	RPFAAIVGGSK(1)VSSK	-0.2547	1.176	1.209	1.174	0.754	0.807	0.83
map00710 Carbon fixation in photosynthetic organisms	0.00839512	1.61	Niben101Scf02461g00004.1	90	K	0.623	0.00425061	Down	AT1G56190.1 Phosphoglycerate kinase family protein LENGTH=478	K00927	1	113.24	SVGDLTAAELK(1)GK	-0.68293	0.773	0.808	0.789	1.36	1.369	1.077
map00710 Carbon fixation in photosynthetic organisms	0.00839512	1.61	Niben101Scf02479g02013.1	343	K	0.74	0.00874997	Down	sp|B0JH56|F16PA_MICAN Fructose-1,6-bisphosphatase class 1	K03841	1	91.783	NAK(1)NGNLR	-1.1767	0.928	0.841	0.846	1.294	1.074	1.167
map00710 Carbon fixation in photosynthetic organisms	0.00839512	1.61	Niben101Scf02937g04001.1	392	K	0.668	0.010193	Down	AT1G72330.3 alanine aminotransferase 2 LENGTH=553	K14272	1	106.04	AIEAAK(1)K	-0.64241	0.888	0.818	0.772	1.434	1.126	1.151
map00710 Carbon fixation in photosynthetic organisms	0.00839512	1.61	Niben101Scf03133g00003.1	122	K	0.7	0.0149236	Down	sp|Q5HF86|G3P2_STAAC Glyceraldehyde-3-phosphate dehydrogenase 2	K05298	1	168.64	DSPLDVIVVNDSGGVK(1)NASHLLK	-1.6337	0.919	0.758	0.862	1.351	1.199	1.076
map00710 Carbon fixation in photosynthetic organisms	0.00839512	1.61	Niben101Scf03628g14021.1	349	K	0.67	0.0128041	Down	AT1G53310.1 phosphoenolpyruvate carboxylase 1 LENGTH=967	K01595	1	52.391	DTK(1)HYIEFWK	0.6611	0.943	0.725	0.809	1.343	1.11	1.246
map00710 Carbon fixation in photosynthetic organisms	0.00839512	1.61	Niben101Scf04327g01005.1	195	K	0.688	0.0092518	Down	AT2G21170.1 triosephosphate isomerase LENGTH=315	K01803	1	120.9	EAGK(1)TFDVCFQQLK	0.43407	0.898	0.884	0.721	1.179	1.306	1.155
map00710 Carbon fixation in photosynthetic organisms	0.00839512	1.61	Niben101Scf04327g01005.1	168	K	0.674	0.00405388	Down	AT2G21170.1 triosephosphate isomerase LENGTH=315	K01803	1	86.772	HIIGENDEFIGK(1)K	0.089453	0.869	0.848	0.766	1.32	1.103	1.261
map00710 Carbon fixation in photosynthetic organisms	0.00839512	1.61	Niben101Scf04327g01005.1	279	K	0.726	0.0185002	Down	AT2G21170.1 triosephosphate isomerase LENGTH=315	K01803	1	125.45	IIYGGSANGSNCSDLAK(1)K	-0.41935	0.934	0.8	0.859	1.36	1.114	1.096
map00710 Carbon fixation in photosynthetic organisms	0.00839512	1.61	Niben101Scf06236g00008.1	396	K	0.721	0.0266686	Down	AT2G45290.1 Transketolase LENGTH=741	K00615	1	104.44	FAEYEK(1)K	-0.31505	0.948	0.831	0.806	1.389	1.066	1.131
map00710 Carbon fixation in photosynthetic organisms	0.00839512	1.61	Niben101Scf06637g00012.1	55	K	1.725	0.00172011	Up	sp|A1JSE7|PCKA_YERE8 Phosphoenolpyruvate carboxykinase [ATP]	K01610	1	83.087	AQTLDELHSLQK(1)K	-3.6631	1.253	1.333	1.166	0.68	0.818	0.677
map00710 Carbon fixation in photosynthetic organisms	0.00839512	1.61	Niben101Scf13540g04030.1	161	K	3.523	0.000149274	Up	sp|P82177|MDH_SHEON Malate dehydrogenase	K00026	1	69.721	K(1)AGTYDEK(1)R	0.13066	1.599	1.444	1.473	0.362	0.437	0.483
map00710 Carbon fixation in photosynthetic organisms	0.00839512	1.61	Niben101Scf13540g04030.1	168	K	3.523	0.000149274	Up	sp|P82177|MDH_SHEON Malate dehydrogenase	K00026	1	69.721	K(1)AGTYDEK(1)R	0.13066	1.599	1.444	1.473	0.362	0.437	0.483
map00710 Carbon fixation in photosynthetic organisms	0.00839512	1.61	Niben101Scf10055g07005.1	63	K	1.363	0.000125535	Up	sp|Q6FFL8|MAO1_ACIAD NAD-dependent malic enzyme	K00029	1	54.823	YNK(1)GLAFTER	-0.97321	1.185	1.137	1.131	0.866	0.846	0.822
map00710 Carbon fixation in photosynthetic organisms	0.00839512	1.61	Niben101Scf11178g01008.1	335	K	0.528	0.00336032	Down	sp|Q0G9V4|RBL_DAUCA Ribulose bisphosphate carboxylase large chain	K01601	1	130.77	EAAK(1)WSPELAAACEVWK	-0.36678	0.837	0.726	0.589	1.409	1.334	1.329
map00860 Porphyrin and chlorophyll metabolism	1.16568e-06	3.01	Niben101Scf00063g13014.1	281	K	0.689	0.0112862	Down	sp|Q55087|CHLP_SYNY3 Geranylgeranyl diphosphate reductase	K10960	1	79.489	CDHVAVGTGTVTHK(1)ADIK	0.69643	0.819	0.74	0.95	1.316	1.184	1.139
map00860 Porphyrin and chlorophyll metabolism	1.16568e-06	3.01	Niben101Scf00506g02003.1	108	K	0.736	0.00695539	Down	sp|P15904|POR_AVESA Protochlorophyllide reductase	K00218	1	52.49	AAK(1)SVGMPK	0.49213	0.802	0.909	0.878	1.109	1.284	1.124
map00860 Porphyrin and chlorophyll metabolism	1.16568e-06	3.01	Niben101Scf00506g02003.1	291	K	0.183	0.00016406	Down	sp|P15904|POR_AVESA Protochlorophyllide reductase	K00218	1	117.09	GFVSETEAGK(1)R	0.15248	0.385	0.323	0.293	2.177	1.61	1.679
map00860 Porphyrin and chlorophyll metabolism	1.16568e-06	3.01	Niben101Scf01036g03001.1	252	K	0.116	0.000901687	Down	sp|P15904|POR_AVESA Protochlorophyllide reductase	K00218	1	114.97	QSDYPSK(1)R	-0.11057	0.282	0.253	0.145	2.508	1.758	1.615
map00860 Porphyrin and chlorophyll metabolism	1.16568e-06	3.01	Niben101Scf01036g03001.1	377	K	0.117	0.000642328	Down	sp|P15904|POR_AVESA Protochlorophyllide reductase	K00218	1	106.67	GFVSETESGK(1)R	0.42111	0.244	0.29	0.149	2.25	1.994	1.582
map00860 Porphyrin and chlorophyll metabolism	1.16568e-06	3.01	Niben101Scf00773g07001.1	64	K	0.726	0.0119035	Down	AT2G40490.1 Uroporphyrinogen decarboxylase LENGTH=394	K01599	1	85.287	GK(1)EVERPPVWLMR	-0.88679	0.853	0.921	0.794	1.046	1.226	1.265
map00860 Porphyrin and chlorophyll metabolism	1.16568e-06	3.01	Niben101Scf00773g07001.1	352	K	0.729	0.00484431	Down	AT2G40490.1 Uroporphyrinogen decarboxylase LENGTH=394	K01599	1	42.475	GK(1)HILNLGHGIK	-0.82799	0.831	0.804	0.942	1.144	1.144	1.248
map00860 Porphyrin and chlorophyll metabolism	1.16568e-06	3.01	Niben101Scf01209g04002.1	435	K	0.374	3.57e-05	Down	sp|Q58321|Y911_METJA Magnesium-chelatase subunit ChlI homolog	K03404	1	84.479	AK(1)NVIFSEDR	0.63563	0.583	0.556	0.575	1.674	1.458	1.453
map00860 Porphyrin and chlorophyll metabolism	1.16568e-06	3.01	Niben101Scf01209g04002.1	705	K	0.537	0.0282585	Down	sp|Q58321|Y911_METJA Magnesium-chelatase subunit ChlI homolog	K03404	1	66.692	DALSALK(1)ES	-0.03783	0.534	0.685	0.95	1.545	1.368	1.125
map00860 Porphyrin and chlorophyll metabolism	1.16568e-06	3.01	Niben101Scf01209g04002.1	117	K	0.532	0.00350012	Down	sp|Q58321|Y911_METJA Magnesium-chelatase subunit ChlI homolog	K03404	1	80.782	GTAK(1)TVMAR	-1.7649	0.781	0.78	0.605	1.517	1.257	1.298
map00860 Porphyrin and chlorophyll metabolism	1.16568e-06	3.01	Niben101Scf01308g03004.1	128	K	0.217	0.00469766	Down	sp|Q9TL08|CHLI_NEPOL Magnesium-chelatase subunit ChlI	K03405	1	73.887	GTGK(1)STTVR	-0.25843	0.439	0.497	0.207	1.893	1.802	1.567
map00860 Porphyrin and chlorophyll metabolism	1.16568e-06	3.01	Niben101Scf01478g05007.1	503	K	0.507	0.00587003	Down	AT3G48730.1 glutamate-1-semialdehyde 2,1-aminomutase 2 LENGTH=472	K01845	1	90.15	SDAAK(1)FAK	0.40856	0.849	0.665	0.586	1.456	1.482	1.2
map00860 Porphyrin and chlorophyll metabolism	1.16568e-06	3.01	Niben101Scf01478g05007.1	136	K	0.472	0.00289102	Down	AT3G48730.1 glutamate-1-semialdehyde 2,1-aminomutase 2 LENGTH=472	K01845	1	73.233	SEEAFNK(1)AK	-0.20675	0.538	0.7	0.75	1.344	1.3	1.568
map00860 Porphyrin and chlorophyll metabolism	1.16568e-06	3.01	Niben101Scf02553g02002.1	62	K	0.55	0.00608177	Down	AT3G48730.1 glutamate-1-semialdehyde 2,1-aminomutase 2 LENGTH=472	K01845	1	72.2	SEEAFSK(1)AK	-0.026302	0.742	0.716	0.733	1.234	1.125	1.622
map00860 Porphyrin and chlorophyll metabolism	1.16568e-06	3.01	Niben101Scf02553g02002.1	55	K	0.642	0.00625137	Down	AT3G48730.1 glutamate-1-semialdehyde 2,1-aminomutase 2 LENGTH=472	K01845	1	145.69	TFTLQK(1)SEEAFSK	-0.38134	0.827	0.839	0.757	1.457	1.16	1.155
map00860 Porphyrin and chlorophyll metabolism	1.16568e-06	3.01	Niben101Scf04967g01005.1	192	K	0.731	0.00242663	Down	sp|J9RYI6|DCVR_CUCSA Divinyl chlorophyllide a 8-vinyl-reductase, chloroplastic	K19073	1	93.667	NSLVAGK(1)K	2.1683	0.906	0.855	0.832	1.251	1.2	1.098
map00860 Porphyrin and chlorophyll metabolism	1.16568e-06	3.01	Niben101Scf03548g02031.1	199	K	0.746	0.0202297	Down	AT4G25080.3 magnesium-protoporphyrin IX methyltransferase LENGTH=312	K03428	1	84.365	AK(1)DDQSPAPVMPK	0.3612	0.751	0.976	0.881	1.125	1.152	1.217
map00860 Porphyrin and chlorophyll metabolism	1.16568e-06	3.01	Niben101Scf03548g02031.1	210	K	0.696	0.00315002	Down	AT4G25080.3 magnesium-protoporphyrin IX methyltransferase LENGTH=312	K03428	1	91.317	AKDDQSPAPVMPK(1)FEVK	-1.8416	0.912	0.823	0.792	1.282	1.223	1.124
map00860 Porphyrin and chlorophyll metabolism	1.16568e-06	3.01	Niben101Scf04036g05010.1	439	K	0.751	0.00170559	Down	AT3G14930.1 Uroporphyrinogen decarboxylase LENGTH=418	K01599	1	86.592	SFNFDK(1)VGDR	0.20464	0.902	0.869	0.86	1.243	1.1	1.162
map00860 Porphyrin and chlorophyll metabolism	1.16568e-06	3.01	Niben101Scf06117g01005.1	129	K	0.535	0.000909156	Down	sp|Q9SDT1|POR_DAUCA Protochlorophyllide reductase, chloroplastic	K00218	1	123.79	AAK(1)SVGIPK	-0.33726	0.766	0.74	0.667	1.51	1.26	1.288
map00860 Porphyrin and chlorophyll metabolism	1.16568e-06	3.01	Niben101Scf06117g01005.1	344	K	0.598	0.00924609	Down	sp|Q9SDT1|POR_DAUCA Protochlorophyllide reductase, chloroplastic	K00218	1	122.69	GYVSEAEAGK(1)R	-0.38047	0.633	0.784	0.894	1.395	1.189	1.278
map00860 Porphyrin and chlorophyll metabolism	1.16568e-06	3.01	Niben101Scf06117g01005.1	219	K	0.39	0.00202504	Down	sp|Q9SDT1|POR_DAUCA Protochlorophyllide reductase, chloroplastic	K00218	1	109.29	QSDYPQK(1)R	-0.59531	0.654	0.532	0.591	1.872	1.417	1.268
map00860 Porphyrin and chlorophyll metabolism	1.16568e-06	3.01	Niben101Scf06382g00006.1	123	K	0.55	0.00608177	Down	AT3G48730.1 glutamate-1-semialdehyde 2,1-aminomutase 2 LENGTH=472	K01845	1	72.2	SEEAFSK(1)AK	-0.026302	0.742	0.716	0.733	1.234	1.125	1.622
map00860 Porphyrin and chlorophyll metabolism	1.16568e-06	3.01	Niben101Scf07214g00015.1	283	K	0.379	0.00374402	Down	sp|Q9RFD5|BCHH_RHOS4 Magnesium-chelatase subunit H	K03403	1	78.149	K(1)HALEQAK	0.2058	0.696	0.616	0.42	1.581	1.351	1.633
map00860 Porphyrin and chlorophyll metabolism	1.16568e-06	3.01	Niben101Scf09708g10001.1	117	K	0.693	0.0126743	Down	sp|Q1C5T7|HEM6_YERPA Oxygen-dependent coproporphyrinogen-III oxidase	K00228	1	82.287	ADGGAK(1)FK	-0.041764	0.909	0.815	0.804	1.398	1.165	1.087
map00860 Porphyrin and chlorophyll metabolism	1.16568e-06	3.01	Niben101Scf09708g10001.1	119	K	0.596	0.000830638	Down	sp|Q1C5T7|HEM6_YERPA Oxygen-dependent coproporphyrinogen-III oxidase	K00228	1	77.662	FK(1)EDVWSR	-2.8366	0.718	0.822	0.768	1.365	1.321	1.188
map00860 Porphyrin and chlorophyll metabolism	1.16568e-06	3.01	Niben101Scf10305g01003.1	118	K	0.594	0.003133	Down	sp|Q118B4|ACSF_TRIEI Magnesium-protoporphyrin IX monomethyl ester [oxidative] cyclase	K04035	1	70.089	EAADK(1)IQGPLR	0.082262	0.69	0.721	0.884	1.26	1.234	1.369
map00900 Terpenoid backbone biosynthesis	0.397927	1.39	Niben101Scf00063g13014.1	281	K	0.689	0.0112862	Down	sp|Q55087|CHLP_SYNY3 Geranylgeranyl diphosphate reductase	K10960	1	79.489	CDHVAVGTGTVTHK(1)ADIK	0.69643	0.819	0.74	0.95	1.316	1.184	1.139
map00900 Terpenoid backbone biosynthesis	0.397927	1.39	Niben101Scf03110g02006.1	316	K	0.665	0.01105	Down	sp|P48368|CRTE_CYAPA Geranylgeranyl diphosphate synthase	K13789	1	50.354	DLVVDK(1)TTYPK	-0.95829	0.906	0.81	0.741	1.184	1.108	1.4
map00900 Terpenoid backbone biosynthesis	0.397927	1.39	Niben101Scf04444g09012.1	286	K	1.627	0.000352188	Up	sp|P49350|FPPS_ARTAN Farnesyl pyrophosphate synthase	K00787	1	131.82	ALK(1)HCNEEQKK	-0.15527	1.293	1.229	1.158	0.714	0.759	0.789
map00900 Terpenoid backbone biosynthesis	0.397927	1.39	Niben101Scf33689g00006.1	153	K	1.34	0.0120083	Up	AT4G34350.1 4-hydroxy-3-methylbut-2-enyl diphosphate reductase LENGTH=466	K03527	1	91.592	LWITNEIIHNPTVNK(1)R	-1.9559	1.096	1.152	1.166	0.754	0.849	0.945
map00900 Terpenoid backbone biosynthesis	0.397927	1.39	Niben101Scf11366g02020.1	151	K	0.665	0.00416076	Down	sp|B3PDM1|ISPG_CELJU 4-hydroxy-3-methylbut-2-en-1-yl diphosphate synthase	K03526	1	90.707	EADACFEIK(1)NSLVQK	0.78647	0.876	0.869	0.719	1.301	1.214	1.191
map00900 Terpenoid backbone biosynthesis	0.397927	1.39	Niben101Scf11366g02020.1	638	K	0.553	0.000816372	Down	sp|B3PDM1|ISPG_CELJU 4-hydroxy-3-methylbut-2-en-1-yl diphosphate synthase	K03526	1	109.64	NTK(1)TEYVSCPSCGR	-0.49518	0.767	0.753	0.694	1.461	1.343	1.199
map00900 Terpenoid backbone biosynthesis	0.397927	1.39	Niben101Scf13146g00006.1	57	K	0.722	0.0380522	Down	sp|P48368|CRTE_CYAPA Geranylgeranyl diphosphate synthase	K13789	1	79.875	DINQK(1)LDEAVPVK	0.52465	0.828	0.771	0.981	1.37	1.046	1.156
map00910 Nitrogen metabolism	0.157709	1.63	Niben101Scf00952g03003.1	421	K	0.627	0.000350529	Down	sp|P04770|GLNA1_PHAVU Glutamine synthetase PR-1	K01915	1	122.7	EEGGFEVIK(1)K	0.67073	0.826	0.774	0.781	1.358	1.231	1.21
map00910 Nitrogen metabolism	0.157709	1.63	Niben101Scf00952g03003.1	169	K	0.622	0.016721	Down	sp|P04770|GLNA1_PHAVU Glutamine synthetase PR-1	K01915	1	84.479	HK(1)AAQVFSDSK	1.0875	0.903	0.782	0.695	1.431	1.337	1.056
map00910 Nitrogen metabolism	0.157709	1.63	Niben101Scf01735g00005.1	687	K	0.664	0.00115556	Down	AT1G37130.1 nitrate reductase 2 LENGTH=917	K10534	1	60.064	GNFLVHGK(1)QK	-1.9965	0.877	0.83	0.747	1.217	1.272	1.209
map00910 Nitrogen metabolism	0.157709	1.63	Niben101Scf03679g04002.1	378	K	1.843	0.00181411	Up	sp|O04937|DHEA_NICPL Glutamate dehydrogenase A	K00261	1	44.511	LK(1)NMCQSHDCNLR	-0.68453	1.15	1.296	1.37	0.607	0.707	0.757
map00910 Nitrogen metabolism	0.157709	1.63	Niben101Scf03766g09001.1	136	K	1.894	0.00102532	Up	sp|P46510|CAHX_FLABI Carbonic anhydrase	K01673	1	61.344	AK(1)VLAEHGDK	-0.92163	1.235	1.442	1.196	0.723	0.62	0.702
map00910 Nitrogen metabolism	0.157709	1.63	Niben101Scf03766g09001.1	144	K	2.686	0.000661663	Up	sp|P46510|CAHX_FLABI Carbonic anhydrase	K01673	1	119.39	VLAEHGDK(1)TYEEK	0.66057	1.487	1.426	1.342	0.451	0.501	0.632
map00910 Nitrogen metabolism	0.157709	1.63	Niben101Scf03766g09001.1	73	K	1.776	1.73e-05	Up	sp|P46510|CAHX_FLABI Carbonic anhydrase	K01673	1	91.62	NIANMVPPYDK(1)TK	0.26019	1.284	1.221	1.283	0.696	0.702	0.735
map00910 Nitrogen metabolism	0.157709	1.63	Niben101Scf03766g09001.1	28	K	7.794	0.00471053	Up	sp|P46510|CAHX_FLABI Carbonic anhydrase	K01673	1	104.24	NPELIDELK(1)K	-0.024785	1.57	1.794	1.671	0.089	0.278	0.279
map00910 Nitrogen metabolism	0.157709	1.63	Niben101Scf03766g09001.1	149	K	3.046	8.37e-05	Up	sp|P46510|CAHX_FLABI Carbonic anhydrase	K01673	1	119.96	TYEEK(1)LK	0.4525	1.581	1.458	1.35	0.434	0.492	0.515
map00910 Nitrogen metabolism	0.157709	1.63	Niben101Scf04198g01001.1	887	K	0.667	0.00895329	Down	sp|P51375|GLTB_PORPU Ferredoxin-dependent glutamate synthase	K00284	1	117.02	AFSEDTAK(1)R	0.48636	0.808	0.819	0.846	1.437	1.087	1.183
map00910 Nitrogen metabolism	0.157709	1.63	Niben101Scf04198g01001.1	193	K	0.682	0.0201366	Down	sp|P51375|GLTB_PORPU Ferredoxin-dependent glutamate synthase	K00284	1	64.82	DCNQMNEAK(1)K	-0.59333	0.929	0.794	0.758	1.042	1.379	1.219
map00910 Nitrogen metabolism	0.157709	1.63	Niben101Scf04198g01001.1	356	K	0.675	0.0129875	Down	sp|P51375|GLTB_PORPU Ferredoxin-dependent glutamate synthase	K00284	1	120.55	EASLK(1)STVWR	-0.091874	0.907	0.864	0.719	1.375	1.191	1.125
map00910 Nitrogen metabolism	0.157709	1.63	Niben101Scf04198g01001.1	687	K	0.749	0.000179655	Down	sp|P51375|GLTB_PORPU Ferredoxin-dependent glutamate synthase	K00284	1	107.29	GVEGSLK(1)R	-0.13213	0.873	0.904	0.846	1.19	1.161	1.151
map00910 Nitrogen metabolism	0.157709	1.63	Niben101Scf04198g01001.1	997	K	0.65	0.00500235	Down	sp|P51375|GLTB_PORPU Ferredoxin-dependent glutamate synthase	K00284	1	124.91	LGGK(1)SNSGEGGEDPIR	0.12017	0.874	0.703	0.854	1.335	1.19	1.215
map00910 Nitrogen metabolism	0.157709	1.63	Niben101Scf04198g01002.1	216	K	0.65	0.0125646	Down	sp|P55038|GLTS_SYNY3 Ferredoxin-dependent glutamate synthase 2	K00284	1	70.451	VVNK(1)TVEIYNIDR	-0.78534	0.829	0.813	0.8	1.501	1.09	1.167
map00910 Nitrogen metabolism	0.157709	1.63	Niben101Scf08637g01001.1	231	K	0.6	0.0486995	Down	sp|P46512|CAH1_FLALI Carbonic anhydrase 1	K01673	1	75.548	VK(1)AECCHLNPTEQCTK	-0.4005	0.983	0.649	0.714	1.649	1.063	1.196
map00940 Phenylpropanoid biosynthesis	0.463841	1.26	Niben101Scf00225g00008.1	174	K	1.422	0.00104192	Up	AT5G54160.1 O-methyltransferase 1 LENGTH=363	K13066	1	92.187	FNK(1)VFNR	0.594	1.161	1.146	1.192	0.761	0.826	0.873
map00940 Phenylpropanoid biosynthesis	0.463841	1.26	Niben101Scf00225g00008.1	278	K	1.389	0.0410191	Up	AT5G54160.1 O-methyltransferase 1 LENGTH=363	K13066	1	92.939	WICHDWSDEHCLK(1)FLK	-1.7188	0.972	1.155	1.324	0.729	0.866	0.89
map00940 Phenylpropanoid biosynthesis	0.463841	1.26	Niben101Scf00700g09012.1	13	K	1.664	0.000527394	Up	sp|Q43609|COMT1_PRUDU Caffeic acid 3-O-methyltransferase	K13066	1	101.64	LLK(1)NCYK	-1.9109	1.244	1.267	1.191	0.674	0.773	0.778
map00940 Phenylpropanoid biosynthesis	0.463841	1.26	Niben101Scf08341g07010.1	417	K	1.955	0.00288755	Up	sp|P42041|ALDH_ALTAL Aldehyde dehydrogenase	K12355	1	95.358	TVEEVIK(1)R	0.037374	1.431	1.169	1.298	0.559	0.691	0.744
map00940 Phenylpropanoid biosynthesis	0.463841	1.26	Niben101Scf01453g06001.1	261	K	1.336	0.00805138	Up	sp|Q96520|PER12_ARATH Peroxidase 12	K00430	1	104.22	SPNK(1)FDNK	0.20652	1.209	1.095	1.123	0.87	0.922	0.774
map00940 Phenylpropanoid biosynthesis	0.463841	1.26	Niben101Scf01676g00026.1	47	K	1.787	0.0022433	Up	sp|Q9FJZ9|PER72_ARATH Peroxidase 72	K00430	1	117.27	AQEIVK(1)SVVAR	1.2854	1.242	1.254	1.29	0.627	0.666	0.826
map00940 Phenylpropanoid biosynthesis	0.463841	1.26	Niben101Scf02349g03001.1	144	K	1.719	0.00664939	Up	sp|A7NY33|PER4_VITVI Peroxidase 4	K00430	1	79.492	GFEVIEQAK(1)LR	0.98	1.205	1.339	1.19	0.597	0.734	0.841
map00940 Phenylpropanoid biosynthesis	0.463841	1.26	Niben101Scf16024g00021.1	34	K	1.688	0.016602	Up	sp|Q96522|PER45_ARATH Peroxidase 45	K00430	1	69.485	TDFYK(1)NTCPNVESLVR	4.1269	1.359	1.371	0.997	0.634	0.831	0.743
map01200 Carbon metabolism	0.269874	1.15	Niben101Ctg10718g00002.1	145	K	0.64	5.86e-05	Down	sp|P26573|RBS8_NICPL Ribulose bisphosphate carboxylase small chain 8B, chloroplastic	K01602	1	143.57	LPMFGCTDATQVLAEVGEAK(1)K	-0.54042	0.825	0.801	0.781	1.294	1.255	1.21
map01200 Carbon metabolism	0.269874	1.15	Niben101Scf00155g04014.1	255	K	1.424	0.0222986	Up	AT5G56350.1 Pyruvate kinase family protein LENGTH=498	K00873	1	96.673	LLGEHAK(1)NILLMSK	0.063732	1.163	1.099	1.232	0.701	0.785	0.967
map01200 Carbon metabolism	0.269874	1.15	Niben101Scf00173g09004.1	164	K	0.592	0.00294009	Down	sp|A4GG89|RBL_PHAVU Ribulose bisphosphate carboxylase large chain	K01601	0.999706	59.35	DKLNK(1)YGR	0.44954	0.815	0.775	0.721	1.482	1.16	1.259
map01200 Carbon metabolism	0.269874	1.15	Niben101Scf00173g09004.1	8	K	0.642	0.000975729	Down	sp|A4GG89|RBL_PHAVU Ribulose bisphosphate carboxylase large chain	K01601	1	64.104	SPQTETK(1)ASVGFK	0.27242	0.748	0.884	0.774	1.268	1.236	1.246
map01200 Carbon metabolism	0.269874	1.15	Niben101Scf13103g01029.1	57	K	0.766	0.0481602	Down	AT4G38970.1 fructose-bisphosphate aldolase 2 LENGTH=398	K01623	1	104.3	TAK(1)TVASPGR	-0.049414	0.952	0.856	0.862	1.37	1.054	1.063
map01200 Carbon metabolism	0.269874	1.15	Niben101Scf00603g08015.1	316	K	0.721	0.0018378	Down	AT2G45290.1 Transketolase LENGTH=741	K00615	1	73.841	AVTDK(1)PTMIK	-0.00025362	0.86	0.877	0.839	1.294	1.145	1.134
map01200 Carbon metabolism	0.269874	1.15	Niben101Scf00603g08015.1	166	K	0.597	0.00528995	Down	AT2G45290.1 Transketolase LENGTH=741	K00615	1	86.882	EEDLK(1)SFR	0.45156	0.801	0.768	0.756	1.541	1.199	1.155
map01200 Carbon metabolism	0.269874	1.15	Niben101Scf00603g08015.1	396	K	0.721	0.0266686	Down	AT2G45290.1 Transketolase LENGTH=741	K00615	1	104.44	FAEYEK(1)K	-0.31505	0.948	0.831	0.806	1.389	1.066	1.131
map01200 Carbon metabolism	0.269874	1.15	Niben101Scf00621g05002.1	276	K	1.397	0.0259072	Up	sp|Q75KR1|PPDK2_ORYSJ Pyruvate, phosphate dikinase 2	K01006	1	52.527	QLVEQYK(1)NVYVEAK	4.2795	1.207	1.303	0.977	0.81	0.787	0.899
map01200 Carbon metabolism	0.269874	1.15	Niben101Scf00682g04013.1	210	K	1.874	0.00215225	Up	sp|P31212|THD1_SOLTU Threonine dehydratase biosynthetic	K01754	1	127.17	IEAVK(1)NLDGK	0.06741	1.247	1.212	1.382	0.6	0.66	0.79
map01200 Carbon metabolism	0.269874	1.15	Niben101Scf00682g04013.1	488	K	2.046	0.00129387	Up	sp|P31212|THD1_SOLTU Threonine dehydratase biosynthetic	K01754	1	122.16	MK(1)SSQLNTVNLTNNNLVK	-0.40993	1.352	1.333	1.265	0.539	0.671	0.721
map01200 Carbon metabolism	0.269874	1.15	Niben101Scf00870g03002.1	474	K	1.637	0.000545678	Up	AT1G72330.3 alanine aminotransferase 2 LENGTH=553	K00814	1	166.66	TAPDAFYAK(1)R	0.12605	1.304	1.24	1.144	0.71	0.789	0.754
map01200 Carbon metabolism	0.269874	1.15	Niben101Scf00870g03002.1	297	K	2.06	0.000440538	Up	AT1G72330.3 alanine aminotransferase 2 LENGTH=553	K00814	1	106.42	EIVEFCK(1)R	0.025932	1.45	1.268	1.252	0.595	0.703	0.629
map01200 Carbon metabolism	0.269874	1.15	Niben101Scf01818g07001.1	327	K	1.402	0.00155803	Up	sp|A0PPP5|TAL_MYCUA Transaldolase	K00616	1	106.04	WEALVK(1)K	-0.42565	1.149	1.14	1.195	0.825	0.77	0.89
map01200 Carbon metabolism	0.269874	1.15	Niben101Scf02386g00005.1	235	K	1.477	0.00158157	Up	sp|Q86AV6|CISYC_DICDI Citrate synthase	K01647	1	81.92	AALSDEYFVK(1)R	1.1982	1.295	1.127	1.143	0.843	0.773	0.798
map01200 Carbon metabolism	0.269874	1.15	Niben101Scf07073g02007.1	43	K	0.767	0.0266582	Down	AT5G26780.3 serine hydroxymethyltransferase 2 LENGTH=533	K00600	1	88.596	EK(1)NGVTWPK	0.55302	0.928	0.888	0.841	1.179	1.281	1.006
map01200 Carbon metabolism	0.269874	1.15	Niben101Scf04905g04004.1	8	K	1.333	0.00389791	Up	sp|P09317|G3P_USTMA Glyceraldehyde-3-phosphate dehydrogenase	K00134	1	120.22	IK(1)IGINGFGR	0.99433	1.052	1.144	1.214	0.828	0.838	0.893
map01200 Carbon metabolism	0.269874	1.15	Niben101Scf01150g04004.1	243	K	0.723	0.0215023	Down	sp|Q30ZN0|F16PA_DESAG Fructose-1,6-bisphosphatase class 1	K03841	1	96.371	YPTDGSSPK(1)SLR	-0.41198	0.864	0.913	0.81	1.39	1.107	1.082
map01200 Carbon metabolism	0.269874	1.15	Niben101Scf01369g05023.1	122	K	0.602	0.00109782	Down	sp|P94915|G3P_MYCAV Glyceraldehyde-3-phosphate dehydrogenase	K05298	1	152.06	DSPLDVVVVNDSGGVK(1)NASHLLK	0.58258	0.694	0.792	0.832	1.341	1.22	1.292
map01200 Carbon metabolism	0.269874	1.15	Niben101Scf05536g01013.1	58	K	0.662	0.00544303	Down	AT4G38970.1 fructose-bisphosphate aldolase 2 LENGTH=398	K01623	1	96.82	TAK(1)TIASPGR	-0.22315	0.904	0.837	0.708	1.178	1.239	1.284
map01200 Carbon metabolism	0.269874	1.15	Niben101Scf01460g02001.1	385	K	0.537	7.88e-05	Down	AT4G38970.1 fructose-bisphosphate aldolase 2 LENGTH=398	K01623	1	64.121	YSAAGESEEAK(1)K	-0.63879	0.691	0.735	0.742	1.426	1.325	1.288
map01200 Carbon metabolism	0.269874	1.15	Niben101Scf01497g03008.1	416	K	0.765	0.00906286	Down	sp|P45739|CATA_HELAN Catalase	K03781	1	140.45	YPIPSTMCTGK(1)R	-0.20365	0.908	0.886	0.861	1.219	1.036	1.217
map01200 Carbon metabolism	0.269874	1.15	Niben101Scf01991g04010.1	105	K	0.584	0.000841265	Down	sp|P26573|RBS8_NICPL Ribulose bisphosphate carboxylase small chain 8B, chloroplastic	K01602	1	182.76	LPMFGCTDATQVLAEVEEAK(1)K	-1.3216	0.805	0.752	0.731	1.437	1.203	1.278
map01200 Carbon metabolism	0.269874	1.15	Niben101Scf02280g09005.1	204	K	0.768	0.00271801	Down	sp|Q87UX4|F16PA_PSESM Fructose-1,6-bisphosphatase class 1	K01100	1	77.221	DVPGTHEFLLLDEGK(1)WQHVK	3.3144	0.844	0.882	0.926	1.124	1.219	1.109
map01200 Carbon metabolism	0.269874	1.15	Niben101Scf02280g09005.1	243	K	0.635	0.0172444	Down	sp|Q87UX4|F16PA_PSESM Fructose-1,6-bisphosphatase class 1	K01100	1	83.045	LIDYYVK(1)EK	0.72095	0.755	0.76	0.874	1.246	1.035	1.479
map01200 Carbon metabolism	0.269874	1.15	Niben101Scf02280g09005.1	50	K	0.625	0.00950492	Down	sp|Q87UX4|F16PA_PSESM Fructose-1,6-bisphosphatase class 1	K01100	1	75.509	STSDK(1)GLIR	0.68647	0.919	0.787	0.679	1.405	1.228	1.184
map01200 Carbon metabolism	0.269874	1.15	Niben101Scf02280g09005.1	327	K	0.622	0.00652068	Down	sp|Q87UX4|F16PA_PSESM Fructose-1,6-bisphosphatase class 1	K01100	1	143.97	TQVAYGSK(1)NEIIR	-0.17278	0.738	0.893	0.744	1.447	1.183	1.187
map01200 Carbon metabolism	0.269874	1.15	Niben101Scf02280g09005.1	264	K	0.759	0.0159188	Down	sp|Q87UX4|F16PA_PSESM Fructose-1,6-bisphosphatase class 1	K01100	1	96.143	YTGGMVPDVNQIIVK(1)EK	-1.0899	0.879	0.894	0.872	1.251	1.012	1.224
map01200 Carbon metabolism	0.269874	1.15	Niben101Scf02438g02001.1	378	K	1.624	0.00225683	Up	AT1G06290.1 acyl-CoA oxidase 3 LENGTH=675	K00232	1	70.373	EACGGQGLK(1)TENR	0.068445	1.362	1.115	1.204	0.734	0.719	0.813
map01200 Carbon metabolism	0.269874	1.15	Niben101Scf02461g00004.1	260	K	1.488	0.000186996	Up	AT1G56190.1 Phosphoglycerate kinase family protein LENGTH=478	K00927	1	122.56	RPFAAIVGGSK(1)VSSK	-0.2547	1.176	1.209	1.174	0.754	0.807	0.83
map01200 Carbon metabolism	0.269874	1.15	Niben101Scf02461g00004.1	90	K	0.623	0.00425061	Down	AT1G56190.1 Phosphoglycerate kinase family protein LENGTH=478	K00927	1	113.24	SVGDLTAAELK(1)GK	-0.68293	0.773	0.808	0.789	1.36	1.369	1.077
map01200 Carbon metabolism	0.269874	1.15	Niben101Scf02479g02013.1	343	K	0.74	0.00874997	Down	sp|B0JH56|F16PA_MICAN Fructose-1,6-bisphosphatase class 1	K03841	1	91.783	NAK(1)NGNLR	-1.1767	0.928	0.841	0.846	1.294	1.074	1.167
map01200 Carbon metabolism	0.269874	1.15	Niben101Scf03732g07010.1	503	K	1.44	0.0108106	Up	AT3G52990.1 Pyruvate kinase family protein LENGTH=527	K00873	1	84.687	ASGVIK(1)SHDR	0.11059	1.057	1.107	1.348	0.812	0.773	0.854
map01200 Carbon metabolism	0.269874	1.15	Niben101Scf03732g07010.1	444	K	1.625	0.00270619	Up	AT3G52990.1 Pyruvate kinase family protein LENGTH=527	K00873	1	97.431	LK(1)TNQLK	-0.56802	1.301	1.087	1.298	0.808	0.762	0.698
map01200 Carbon metabolism	0.269874	1.15	Niben101Scf03254g00001.1	373	K	0.601	0.037542	Down	sp|Q1RJT3|ODP2_RICBR Dihydrolipoyllysine-residue acetyltransferase component of pyruvate dehydrogenase complex	K00627	1	100.02	ELVDK(1)AR	2.7142	0.701	0.923	0.687	1.211	1.61	1.022
map01200 Carbon metabolism	0.269874	1.15	Niben101Scf03723g01001.1	370	K	1.481	0.00181537	Up	sp|Q3IRQ4|LEUC_NATPD 3-isopropylmalate dehydratase large subunit	K01681	1	58.917	K(1)HGVVGK	1.0711	1.311	1.133	1.12	0.777	0.816	0.813
map01200 Carbon metabolism	0.269874	1.15	Niben101Scf03723g01001.1	490	K	1.527	0.000587411	Up	sp|Q3IRQ4|LEUC_NATPD 3-isopropylmalate dehydratase large subunit	K01681	1	88.495	EVQDK(1)VAK	-0.4929	1.17	1.267	1.158	0.758	0.761	0.836
map01200 Carbon metabolism	0.269874	1.15	Niben101Scf03723g01001.1	493	K	1.348	0.0131707	Up	sp|Q3IRQ4|LEUC_NATPD 3-isopropylmalate dehydratase large subunit	K01681	1	110.97	VAK(1)FDFHGQPAELK	-2.6147	1.241	1.113	1.081	0.793	0.948	0.807
map01200 Carbon metabolism	0.269874	1.15	Niben101Scf02659g01005.1	546	K	1.393	0.00284028	Up	sp|A8H1G3|G6PI_SHEPA Glucose-6-phosphate isomerase	K01810	1	89.805	AAGEVLALQK(1)R	-0.071721	1.146	1.168	1.171	0.901	0.757	0.843
map01200 Carbon metabolism	0.269874	1.15	Niben101Scf02659g01005.1	83	K	1.573	0.000505803	Up	sp|A8H1G3|G6PI_SHEPA Glucose-6-phosphate isomerase	K01810	1	106.42	DPK(1)SLWK	-0.51399	1.207	1.256	1.167	0.711	0.796	0.801
map01200 Carbon metabolism	0.269874	1.15	Niben101Scf02937g04001.1	392	K	0.668	0.010193	Down	AT1G72330.3 alanine aminotransferase 2 LENGTH=553	K14272	1	106.04	AIEAAK(1)K	-0.64241	0.888	0.818	0.772	1.434	1.126	1.151
map01200 Carbon metabolism	0.269874	1.15	Niben101Scf03133g00003.1	122	K	0.7	0.0149236	Down	sp|Q5HF86|G3P2_STAAC Glyceraldehyde-3-phosphate dehydrogenase 2	K05298	1	168.64	DSPLDVIVVNDSGGVK(1)NASHLLK	-1.6337	0.919	0.758	0.862	1.351	1.199	1.076
map01200 Carbon metabolism	0.269874	1.15	Niben101Scf03628g14021.1	349	K	0.67	0.0128041	Down	AT1G53310.1 phosphoenolpyruvate carboxylase 1 LENGTH=967	K01595	1	52.391	DTK(1)HYIEFWK	0.6611	0.943	0.725	0.809	1.343	1.11	1.246
map01200 Carbon metabolism	0.269874	1.15	Niben101Scf03679g04002.1	378	K	1.843	0.00181411	Up	sp|O04937|DHEA_NICPL Glutamate dehydrogenase A	K00261	1	44.511	LK(1)NMCQSHDCNLR	-0.68453	1.15	1.296	1.37	0.607	0.707	0.757
map01200 Carbon metabolism	0.269874	1.15	Niben101Scf03693g01008.1	592	K	1.375	0.00680995	Up	sp|Q1RHB9|SDHA_RICBR Succinate dehydrogenase flavoprotein subunit	K00234	1	124.45	WMK(1)HTLGYWENEK	-0.26014	1.191	1.123	1.139	0.753	0.832	0.927
map01200 Carbon metabolism	0.269874	1.15	Niben101Scf04327g01005.1	195	K	0.688	0.0092518	Down	AT2G21170.1 triosephosphate isomerase LENGTH=315	K01803	1	120.9	EAGK(1)TFDVCFQQLK	0.43407	0.898	0.884	0.721	1.179	1.306	1.155
map01200 Carbon metabolism	0.269874	1.15	Niben101Scf04327g01005.1	168	K	0.674	0.00405388	Down	AT2G21170.1 triosephosphate isomerase LENGTH=315	K01803	1	86.772	HIIGENDEFIGK(1)K	0.089453	0.869	0.848	0.766	1.32	1.103	1.261
map01200 Carbon metabolism	0.269874	1.15	Niben101Scf04327g01005.1	279	K	0.726	0.0185002	Down	AT2G21170.1 triosephosphate isomerase LENGTH=315	K01803	1	125.45	IIYGGSANGSNCSDLAK(1)K	-0.41935	0.934	0.8	0.859	1.36	1.114	1.096
map01200 Carbon metabolism	0.269874	1.15	Niben101Scf39473g00004.1	358	K	0.631	0.0180241	Down	sp|B2JS88|BETB_BURP8 NAD/NADP-dependent betaine aldehyde dehydrogenase	K00131	1	79.659	QK(1)NATFCQQYK	-0.0040534	0.931	0.824	0.643	1.383	1.149	1.269
map01200 Carbon metabolism	0.269874	1.15	Niben101Scf06236g00008.1	396	K	0.721	0.0266686	Down	AT2G45290.1 Transketolase LENGTH=741	K00615	1	104.44	FAEYEK(1)K	-0.31505	0.948	0.831	0.806	1.389	1.066	1.131
map01200 Carbon metabolism	0.269874	1.15	Niben101Scf06637g00012.1	55	K	1.725	0.00172011	Up	sp|A1JSE7|PCKA_YERE8 Phosphoenolpyruvate carboxykinase [ATP]	K01610	1	83.087	AQTLDELHSLQK(1)K	-3.6631	1.253	1.333	1.166	0.68	0.818	0.677
map01200 Carbon metabolism	0.269874	1.15	Niben101Scf06829g02007.1	389	K	0.752	0.00139935	Down	sp|Q28559|ACACA_SHEEP Acetyl-CoA carboxylase 1	K01961	1	90.64	VAMGEK(1)LR	-0.10304	0.905	0.898	0.829	1.221	1.143	1.137
map01200 Carbon metabolism	0.269874	1.15	Niben101Scf06829g02007.1	393	K	0.595	0.0176322	Down	sp|Q28559|ACACA_SHEEP Acetyl-CoA carboxylase 1	K01961	1	97.734	YK(1)QEDIVLR	-0.42606	0.75	0.767	0.776	1.159	1.627	1.069
map01200 Carbon metabolism	0.269874	1.15	Niben101Scf25055g00001.1	263	K	1.392	0.00481477	Up	sp|Q8LB02|SDHB2_ARATH Succinate dehydrogenase [ubiquinone] iron-sulfur subunit 2, mitochondrial	K00235	1	113.22	GLNPGK(1)HIQNIK	0.57816	1.203	1.215	1.07	0.9	0.779	0.827
map01200 Carbon metabolism	0.269874	1.15	Niben101Scf07691g00008.1	440	K	0.763	0.0267732	Down	gb|KFB86097.1| dihydrolipoamide dehydrogenase [Calothrix sp. 336/3]	K00382	1	118.04	TSFK(1)ANTK	1.6687	0.993	0.849	0.82	1.286	1.08	1.122
map01200 Carbon metabolism	0.269874	1.15	Niben101Scf13540g04030.1	161	K	3.523	0.000149274	Up	sp|P82177|MDH_SHEON Malate dehydrogenase	K00026	1	69.721	K(1)AGTYDEK(1)R	0.13066	1.599	1.444	1.473	0.362	0.437	0.483
map01200 Carbon metabolism	0.269874	1.15	Niben101Scf13540g04030.1	168	K	3.523	0.000149274	Up	sp|P82177|MDH_SHEON Malate dehydrogenase	K00026	1	69.721	K(1)AGTYDEK(1)R	0.13066	1.599	1.444	1.473	0.362	0.437	0.483
map01200 Carbon metabolism	0.269874	1.15	Niben101Scf10055g07005.1	63	K	1.363	0.000125535	Up	sp|Q6FFL8|MAO1_ACIAD NAD-dependent malic enzyme	K00029	1	54.823	YNK(1)GLAFTER	-0.97321	1.185	1.137	1.131	0.866	0.846	0.822
map01200 Carbon metabolism	0.269874	1.15	Niben101Scf11178g01008.1	335	K	0.528	0.00336032	Down	sp|Q0G9V4|RBL_DAUCA Ribulose bisphosphate carboxylase large chain	K01601	1	130.77	EAAK(1)WSPELAAACEVWK	-0.36678	0.837	0.726	0.589	1.409	1.334	1.329
map01200 Carbon metabolism	0.269874	1.15	Niben101Scf15653g02011.1	61	K	0.642	0.00333822	Down	ref|WP_026032281.1| branched-chain alpha-keto acid dehydrogenase subunit E2 [Prochlorococcus sp. W4]	K00627	1	181.98	IVSWVK(1)TEGDK	-0.99874	0.83	0.879	0.705	1.32	1.237	1.204
map01200 Carbon metabolism	0.269874	1.15	Niben101Scf18107g00014.1	141	K	0.57	0.00852854	Down	sp|Q944I4|GLYK_ARATH D-glycerate 3-kinase, chloroplastic	K15918	1	40.278	TGLTPK(1)K(1)VAESIDK	-1.9307	0.88	0.696	0.687	1.535	1.286	1.149
map01200 Carbon metabolism	0.269874	1.15	Niben101Scf18107g00014.1	142	K	0.57	0.00852854	Down	sp|Q944I4|GLYK_ARATH D-glycerate 3-kinase, chloroplastic	K15918	1	40.278	TGLTPK(1)K(1)VAESIDK	-1.9307	0.88	0.696	0.687	1.535	1.286	1.149
map01200 Carbon metabolism	0.269874	1.15	Niben101Scf22702g00005.1	393	K	1.337	0.0331171	Up	sp|A7HT39|SUCC_PARL1 Succinyl-CoA ligase [ADP-forming] subunit beta	K01900	1	122.46	LEGTNVEQGK(1)R	-0.33991	1.186	1.087	1.16	0.943	0.914	0.711
map01230 Biosynthesis of amino acids	0.308217	1.15	Niben101Scf00067g02002.1	115	K	0.624	0.0113309	Down	AT3G53580.1 diaminopimelate epimerase family protein LENGTH=362	K01778	1	80.746	VSPDQAVK(1)LCDR	-0.076548	0.689	0.736	0.942	1.351	1.3	1.143
map01230 Biosynthesis of amino acids	0.308217	1.15	Niben101Scf00155g04014.1	255	K	1.424	0.0222986	Up	AT5G56350.1 Pyruvate kinase family protein LENGTH=498	K00873	1	96.673	LLGEHAK(1)NILLMSK	0.063732	1.163	1.099	1.232	0.701	0.785	0.967
map01230 Biosynthesis of amino acids	0.308217	1.15	Niben101Scf13103g01029.1	57	K	0.766	0.0481602	Down	AT4G38970.1 fructose-bisphosphate aldolase 2 LENGTH=398	K01623	1	104.3	TAK(1)TVASPGR	-0.049414	0.952	0.856	0.862	1.37	1.054	1.063
map01230 Biosynthesis of amino acids	0.308217	1.15	Niben101Scf00573g01003.1	220	K	1.485	0.00342903	Up	AT5G10240.1 asparagine synthetase 3 LENGTH=578	K01953	1	71.524	AFENAVIK(1)R	-0.12499	1.209	1.121	1.225	0.732	0.773	0.889
map01230 Biosynthesis of amino acids	0.308217	1.15	Niben101Scf00603g08015.1	316	K	0.721	0.0018378	Down	AT2G45290.1 Transketolase LENGTH=741	K00615	1	73.841	AVTDK(1)PTMIK	-0.00025362	0.86	0.877	0.839	1.294	1.145	1.134
map01230 Biosynthesis of amino acids	0.308217	1.15	Niben101Scf00603g08015.1	166	K	0.597	0.00528995	Down	AT2G45290.1 Transketolase LENGTH=741	K00615	1	86.882	EEDLK(1)SFR	0.45156	0.801	0.768	0.756	1.541	1.199	1.155
map01230 Biosynthesis of amino acids	0.308217	1.15	Niben101Scf00603g08015.1	396	K	0.721	0.0266686	Down	AT2G45290.1 Transketolase LENGTH=741	K00615	1	104.44	FAEYEK(1)K	-0.31505	0.948	0.831	0.806	1.389	1.066	1.131
map01230 Biosynthesis of amino acids	0.308217	1.15	Niben101Scf00682g04013.1	210	K	1.874	0.00215225	Up	sp|P31212|THD1_SOLTU Threonine dehydratase biosynthetic	K01754	1	127.17	IEAVK(1)NLDGK	0.06741	1.247	1.212	1.382	0.6	0.66	0.79
map01230 Biosynthesis of amino acids	0.308217	1.15	Niben101Scf00682g04013.1	488	K	2.046	0.00129387	Up	sp|P31212|THD1_SOLTU Threonine dehydratase biosynthetic	K01754	1	122.16	MK(1)SSQLNTVNLTNNNLVK	-0.40993	1.352	1.333	1.265	0.539	0.671	0.721
map01230 Biosynthesis of amino acids	0.308217	1.15	Niben101Scf00870g15008.1	490	K	0.741	0.00628878	Down	sp|Q58860|THRC_METJA Threonine synthase	K01733	1	42.075	EIK(1)NMECR	-1.0869	0.916	0.809	0.887	1.258	1.084	1.184
map01230 Biosynthesis of amino acids	0.308217	1.15	Niben101Scf00870g03002.1	474	K	1.637	0.000545678	Up	AT1G72330.3 alanine aminotransferase 2 LENGTH=553	K00814	1	166.66	TAPDAFYAK(1)R	0.12605	1.304	1.24	1.144	0.71	0.789	0.754
map01230 Biosynthesis of amino acids	0.308217	1.15	Niben101Scf00870g03002.1	297	K	2.06	0.000440538	Up	AT1G72330.3 alanine aminotransferase 2 LENGTH=553	K00814	1	106.42	EIVEFCK(1)R	0.025932	1.45	1.268	1.252	0.595	0.703	0.629
map01230 Biosynthesis of amino acids	0.308217	1.15	Niben101Scf00952g03003.1	421	K	0.627	0.000350529	Down	sp|P04770|GLNA1_PHAVU Glutamine synthetase PR-1	K01915	1	122.7	EEGGFEVIK(1)K	0.67073	0.826	0.774	0.781	1.358	1.231	1.21
map01230 Biosynthesis of amino acids	0.308217	1.15	Niben101Scf00952g03003.1	169	K	0.622	0.016721	Down	sp|P04770|GLNA1_PHAVU Glutamine synthetase PR-1	K01915	1	84.479	HK(1)AAQVFSDSK	1.0875	0.903	0.782	0.695	1.431	1.337	1.056
map01230 Biosynthesis of amino acids	0.308217	1.15	Niben101Scf07980g00010.1	161	K	0.693	0.0176275	Down	AT3G54640.1 tryptophan synthase alpha chain LENGTH=312	K01695	1	92.781	GTEK(1)FMATVR	0.14142	0.829	0.901	0.797	1.397	1.208	1.04
map01230 Biosynthesis of amino acids	0.308217	1.15	Niben101Scf01818g07001.1	327	K	1.402	0.00155803	Up	sp|A0PPP5|TAL_MYCUA Transaldolase	K00616	1	106.04	WEALVK(1)K	-0.42565	1.149	1.14	1.195	0.825	0.77	0.89
map01230 Biosynthesis of amino acids	0.308217	1.15	Niben101Scf02386g00005.1	235	K	1.477	0.00158157	Up	sp|Q86AV6|CISYC_DICDI Citrate synthase	K01647	1	81.92	AALSDEYFVK(1)R	1.1982	1.295	1.127	1.143	0.843	0.773	0.798
map01230 Biosynthesis of amino acids	0.308217	1.15	Niben101Scf07073g02007.1	43	K	0.767	0.0266582	Down	AT5G26780.3 serine hydroxymethyltransferase 2 LENGTH=533	K00600	1	88.596	EK(1)NGVTWPK	0.55302	0.928	0.888	0.841	1.179	1.281	1.006
map01230 Biosynthesis of amino acids	0.308217	1.15	Niben101Scf04905g04004.1	8	K	1.333	0.00389791	Up	sp|P09317|G3P_USTMA Glyceraldehyde-3-phosphate dehydrogenase	K00134	1	120.22	IK(1)IGINGFGR	0.99433	1.052	1.144	1.214	0.828	0.838	0.893
map01230 Biosynthesis of amino acids	0.308217	1.15	Niben101Scf01236g02016.1	291	K	0.718	0.00880414	Down	sp|Q8GTL5|METK_CARPA S-adenosylmethionine synthase	K00789	1	132.09	QAAK(1)SIVANGLAR	0.95004	0.861	0.909	0.802	1.329	1.166	1.088
map01230 Biosynthesis of amino acids	0.308217	1.15	Niben101Scf05536g01013.1	58	K	0.662	0.00544303	Down	AT4G38970.1 fructose-bisphosphate aldolase 2 LENGTH=398	K01623	1	96.82	TAK(1)TIASPGR	-0.22315	0.904	0.837	0.708	1.178	1.239	1.284
map01230 Biosynthesis of amino acids	0.308217	1.15	Niben101Scf01460g02001.1	385	K	0.537	7.88e-05	Down	AT4G38970.1 fructose-bisphosphate aldolase 2 LENGTH=398	K01623	1	64.121	YSAAGESEEAK(1)K	-0.63879	0.691	0.735	0.742	1.426	1.325	1.288
map01230 Biosynthesis of amino acids	0.308217	1.15	Niben101Scf01812g02025.1	35	K	0.766	0.0158818	Down	sp|A1KTL3|METE_NEIMF 5-methyltetrahydropteroyltriglutamate--homocysteine methyltransferase	K00549	1	98.044	SSAEDLK(1)K	1.5869	0.934	0.877	0.854	1.299	1.119	1.063
map01230 Biosynthesis of amino acids	0.308217	1.15	Niben101Scf06596g03014.1	253	K	1.455	0.000431094	Up	sp|B3CRZ3|DAPE_ORITI Succinyl-diaminopimelate desuccinylase	K14677	1	82.417	ESK(1)FDIVK	-0.018933	1.258	1.135	1.149	0.826	0.817	0.791
map01230 Biosynthesis of amino acids	0.308217	1.15	Niben101Scf02461g00004.1	260	K	1.488	0.000186996	Up	AT1G56190.1 Phosphoglycerate kinase family protein LENGTH=478	K00927	1	122.56	RPFAAIVGGSK(1)VSSK	-0.2547	1.176	1.209	1.174	0.754	0.807	0.83
map01230 Biosynthesis of amino acids	0.308217	1.15	Niben101Scf02461g00004.1	90	K	0.623	0.00425061	Down	AT1G56190.1 Phosphoglycerate kinase family protein LENGTH=478	K00927	1	113.24	SVGDLTAAELK(1)GK	-0.68293	0.773	0.808	0.789	1.36	1.369	1.077
map01230 Biosynthesis of amino acids	0.308217	1.15	Niben101Scf03732g07010.1	503	K	1.44	0.0108106	Up	AT3G52990.1 Pyruvate kinase family protein LENGTH=527	K00873	1	84.687	ASGVIK(1)SHDR	0.11059	1.057	1.107	1.348	0.812	0.773	0.854
map01230 Biosynthesis of amino acids	0.308217	1.15	Niben101Scf03732g07010.1	444	K	1.625	0.00270619	Up	AT3G52990.1 Pyruvate kinase family protein LENGTH=527	K00873	1	97.431	LK(1)TNQLK	-0.56802	1.301	1.087	1.298	0.808	0.762	0.698
map01230 Biosynthesis of amino acids	0.308217	1.15	Niben101Scf03723g01001.1	370	K	1.481	0.00181537	Up	sp|Q3IRQ4|LEUC_NATPD 3-isopropylmalate dehydratase large subunit	K01681	1	58.917	K(1)HGVVGK	1.0711	1.311	1.133	1.12	0.777	0.816	0.813
map01230 Biosynthesis of amino acids	0.308217	1.15	Niben101Scf03723g01001.1	490	K	1.527	0.000587411	Up	sp|Q3IRQ4|LEUC_NATPD 3-isopropylmalate dehydratase large subunit	K01681	1	88.495	EVQDK(1)VAK	-0.4929	1.17	1.267	1.158	0.758	0.761	0.836
map01230 Biosynthesis of amino acids	0.308217	1.15	Niben101Scf03723g01001.1	493	K	1.348	0.0131707	Up	sp|Q3IRQ4|LEUC_NATPD 3-isopropylmalate dehydratase large subunit	K01681	1	110.97	VAK(1)FDFHGQPAELK	-2.6147	1.241	1.113	1.081	0.793	0.948	0.807
map01230 Biosynthesis of amino acids	0.308217	1.15	Niben101Scf02937g04001.1	392	K	0.668	0.010193	Down	AT1G72330.3 alanine aminotransferase 2 LENGTH=553	K14272	1	106.04	AIEAAK(1)K	-0.64241	0.888	0.818	0.772	1.434	1.126	1.151
map01230 Biosynthesis of amino acids	0.308217	1.15	Niben101Scf03004g03024.1	345	K	1.549	0.00131149	Up	sp|A7HPQ6|DAPE_PARL1 Succinyl-diaminopimelate desuccinylase	K14677	1	63.212	VSVNDK(1)FGR	0.18822	1.197	1.141	1.271	0.723	0.843	0.764
map01230 Biosynthesis of amino acids	0.308217	1.15	Niben101Scf04643g02010.1	67	K	0.558	5.61e-06	Down	sp|Q9LGU6|METK3_ORYSJ S-adenosylmethionine synthase 3	K00789	1	84.479	ATVDYEK(1)IVR	-0.31948	0.732	0.763	0.72	1.311	1.337	1.321
map01230 Biosynthesis of amino acids	0.308217	1.15	Niben101Scf03801g00003.1	529	K	1.43	0.0167848	Up	sp|Q31KX4|PROA_SYNE7 Gamma-glutamyl phosphate reductase	K12657	1	132.88	SADLDMAK(1)R	-0.92172	1.27	1.152	1.11	0.945	0.815	0.71
map01230 Biosynthesis of amino acids	0.308217	1.15	Niben101Scf04133g01027.1	428	K	0.671	0.0111334	Down	sp|P56069|METB_HELPY Cystathionine gamma-synthase	K01739	1	77.597	MAEILEAHPK(1)VR	-0.56562	0.887	0.853	0.744	1.4	1.097	1.204
map01230 Biosynthesis of amino acids	0.308217	1.15	Niben101Scf04327g01005.1	195	K	0.688	0.0092518	Down	AT2G21170.1 triosephosphate isomerase LENGTH=315	K01803	1	120.9	EAGK(1)TFDVCFQQLK	0.43407	0.898	0.884	0.721	1.179	1.306	1.155
map01230 Biosynthesis of amino acids	0.308217	1.15	Niben101Scf04327g01005.1	168	K	0.674	0.00405388	Down	AT2G21170.1 triosephosphate isomerase LENGTH=315	K01803	1	86.772	HIIGENDEFIGK(1)K	0.089453	0.869	0.848	0.766	1.32	1.103	1.261
map01230 Biosynthesis of amino acids	0.308217	1.15	Niben101Scf04327g01005.1	279	K	0.726	0.0185002	Down	AT2G21170.1 triosephosphate isomerase LENGTH=315	K01803	1	125.45	IIYGGSANGSNCSDLAK(1)K	-0.41935	0.934	0.8	0.859	1.36	1.114	1.096
map01230 Biosynthesis of amino acids	0.308217	1.15	Niben101Scf04653g03012.1	386	K	0.756	0.0349914	Down	sp|Q11HU1|TRPC_CHESB Indole-3-glycerol phosphate synthase	K01609	1	100.88	AVLVGESLVK(1)QK	-1.7614	0.877	0.745	1.012	1.182	1.109	1.191
map01230 Biosynthesis of amino acids	0.308217	1.15	Niben101Scf06236g00008.1	396	K	0.721	0.0266686	Down	AT2G45290.1 Transketolase LENGTH=741	K00615	1	104.44	FAEYEK(1)K	-0.31505	0.948	0.831	0.806	1.389	1.066	1.131
map01230 Biosynthesis of amino acids	0.308217	1.15	Niben101Scf06848g00008.1	540	K	0.729	0.0146307	Down	AT4G19710.2 aspartate kinase-homoserine dehydrogenase ii LENGTH=916	K12524	1	70.942	DQTAVLK(1)EK	0.72933	0.751	0.978	0.847	1.145	1.176	1.214
map01230 Biosynthesis of amino acids	0.308217	1.15	Niben101Scf07438g04014.1	35	K	0.743	0.00246619	Down	sp|Q2SMS4|METE_HAHCH 5-methyltetrahydropteroyltriglutamate--homocysteine methyltransferase	K00549	1	123.86	STAEDLK(1)K	-0.19618	0.819	0.908	0.876	1.1	1.176	1.226
map01230 Biosynthesis of amino acids	0.308217	1.15	Niben101Scf10158g01035.1	283	K	0.751	0.0106219	Down	sp|A6L7E4|DAPAT_BACV8 LL-diaminopimelate aminotransferase	K10206	1	130.56	AMK(1)NVVSFYK	1.0118	0.939	0.877	0.818	1.262	1.066	1.181
map03008 Ribosome biogenesis in eukaryotes	0.159634	2.63	Niben101Scf00864g00004.1	92	K	0.56	0.00980005	Down	sp|Q22053|FBRL_CAEEL rRNA 2'-O-methyltransferase fibrillarin	K14563	1	67.385	GK(1)EDALCTK	-0.26404	0.675	0.889	0.672	1.563	1.197	1.231
map03008 Ribosome biogenesis in eukaryotes	0.159634	2.63	Niben101Scf08341g01001.1	126	K	0.764	0.00412174	Down	sp|Q9VUN3|RANL_DROME GTP-binding nuclear protein Ran-like	K07936	1	182.49	VCENIPIVLCGNK(1)VDVK	-2.0475	0.936	0.856	0.866	1.242	1.129	1.106
map03010 Ribosome	0.0126687	1.33	Niben101Scf04122g02005.1	62	K	6.546	0.00360268	Up	sp|Q05462|RL27_PEA 60S ribosomal protein L27	K02901	1	80.245	VTAAK(1)EAK(1)AR	-0.5571	1.549	1.605	1.782	0.123	0.28	0.351
map03010 Ribosome	0.0126687	1.33	Niben101Scf04122g02005.1	65	K	6.546	0.00360268	Up	sp|Q05462|RL27_PEA 60S ribosomal protein L27	K02901	1	80.245	VTAAK(1)EAK(1)AR	-0.5571	1.549	1.605	1.782	0.123	0.28	0.351
map03010 Ribosome	0.0126687	1.33	Niben101Scf08633g01003.1	110	K	0.729	0.0305083	Down	sp|O59299|RS9_PYRHO 30S ribosomal protein S9	K02960	1	93.325	EIK(1)DILVR	-0.16758	0.93	0.901	0.769	1.369	1.064	1.135
map03010 Ribosome	0.0126687	1.33	Niben101Scf01711g00010.1	120	K	0.752	0.00302344	Down	sp|Q975I1|RL3_SULTO 50S ribosomal protein L3	K02925	1	112.71	FYK(1)NWCMSK	-1.4412	0.898	0.896	0.837	1.212	1.08	1.207
map03010 Ribosome	0.0126687	1.33	Niben101Scf00207g05027.1	145	K	1.789	0.00198007	Up	sp|Q3SER0|RL34_THIDA 50S ribosomal protein L34	K02914	1	119.03	WELAPK(1)SSPR	-0.065031	1.213	1.228	1.343	0.62	0.803	0.692
map03010 Ribosome	0.0126687	1.33	Niben101Scf12404g00002.1	131	K	0.653	0.00832834	Down	sp|Q2KXH8|RL28_BORA1 50S ribosomal protein L28	K02902	1	61.11	TIEK(1)NGLDAVAK	-3.0318	0.767	0.802	0.867	1.37	1.304	1.058
map03010 Ribosome	0.0126687	1.33	Niben101Scf03273g02008.1	26	K	1.387	0.000453771	Up	sp|P49692|RL7A1_ARATH 60S ribosomal protein L7a-1	K02936	1	115.23	VVNPLFEK(1)R	-0.25684	1.147	1.188	1.142	0.882	0.823	0.802
map03010 Ribosome	0.0126687	1.33	Niben101Scf06382g02016.1	97	K	1.369	0.00440627	Up	sp|Q96499|RL44_GOSHI 60S ribosomal protein L44	K02929	1	99.815	HFEIGGDK(1)K	1.5768	1.213	1.191	1.062	0.895	0.794	0.843
map03010 Ribosome	0.0126687	1.33	Niben101Scf06382g02016.1	40	K	3.261	9.54e-05	Up	sp|Q96499|RL44_GOSHI 60S ribosomal protein L44	K02929	1	129.37	GK(1)DSLAAQGK(1)R	-0.28953	1.631	1.402	1.421	0.409	0.499	0.458
map03010 Ribosome	0.0126687	1.33	Niben101Scf06382g02016.1	18	K	3.433	0.000527602	Up	sp|Q96499|RL44_GOSHI 60S ribosomal protein L44	K02929	1	62.466	ECK(1)K(1)HTLHK	1.6591	1.566	1.41	1.514	0.373	0.391	0.544
map03010 Ribosome	0.0126687	1.33	Niben101Scf06382g02016.1	19	K	3.433	0.000527602	Up	sp|Q96499|RL44_GOSHI 60S ribosomal protein L44	K02929	1	62.466	ECK(1)K(1)HTLHK	1.6591	1.566	1.41	1.514	0.373	0.391	0.544
map03010 Ribosome	0.0126687	1.33	Niben101Scf06382g02016.1	32	K	2.54	4.57e-05	Up	sp|Q96499|RL44_GOSHI 60S ribosomal protein L44	K02929	1	129.37	GK(1)DSLAAQGK(1)R	-0.28953	1.521	1.357	1.329	0.528	0.551	0.577
map03010 Ribosome	0.0126687	1.33	Niben101Scf00436g06006.1	58	K	0.546	0.00141973	Down	sp|C3KWH4|RL9_CLOB6 50S ribosomal protein L9	K02939	1	82.287	EDITQLGK(1)K	-0.54665	0.789	0.771	0.625	1.273	1.367	1.364
map03010 Ribosome	0.0126687	1.33	Niben101Scf00478g06002.1	207	K	1.305	0.0309132	Up	sp|Q9M3V8|RS6_ASPOF 40S ribosomal protein S6	K02991	1	83.081	AK(1)SEAADYQK(1)LLATR	-0.024726	1.073	1.288	1.025	0.812	0.931	0.852
map03010 Ribosome	0.0126687	1.33	Niben101Scf03584g01006.1	176	K	3.255	0.00425893	Up	sp|Q9M3V8|RS6_ASPOF 40S ribosomal protein S6	K02991	1	79.07	ASK(1)APK(1)IQR	0.93732	1.199	1.373	1.832	0.326	0.463	0.564
map03010 Ribosome	0.0126687	1.33	Niben101Scf03584g01006.1	179	K	3.255	0.00425893	Up	sp|Q9M3V8|RS6_ASPOF 40S ribosomal protein S6	K02991	1	79.07	ASK(1)APK(1)IQR	0.93732	1.199	1.373	1.832	0.326	0.463	0.564
map03010 Ribosome	0.0126687	1.33	Niben101Scf03584g01006.1	145	K	2.397	0.0016522	Up	sp|Q9M3V8|RS6_ASPOF 40S ribosomal protein S6	K02991	1	97.273	K(1)LFNLSK(1)EDDVR	-0.21623	1.317	1.463	1.347	0.502	0.51	0.71
map03010 Ribosome	0.0126687	1.33	Niben101Scf03584g01006.1	151	K	1.442	0.00107403	Up	sp|Q9M3V8|RS6_ASPOF 40S ribosomal protein S6	K02991	1	98.582	LFNLSK(1)EDDVRK	-0.89296	1.138	1.165	1.212	0.75	0.837	0.85
map03010 Ribosome	0.0126687	1.33	Niben101Scf03584g01006.1	169	K	2.731	0.000110156	Up	sp|Q9M3V8|RS6_ASPOF 40S ribosomal protein S6	K02991	1	89.171	NFTTK(1)TGK(1)K	2.0964	1.597	1.352	1.342	0.544	0.538	0.489
map03010 Ribosome	0.0126687	1.33	Niben101Scf03584g01006.1	207	K	1.779	2.52e-05	Up	sp|Q9M3V8|RS6_ASPOF 40S ribosomal protein S6	K02991	1	131.66	IAK(1)AK(1)SEAAEYQK	1.0902	1.295	1.238	1.26	0.715	0.736	0.681
map03010 Ribosome	0.0126687	1.33	Niben101Scf03584g01006.1	205	K	2.145	0.000880655	Up	sp|Q9M3V8|RS6_ASPOF 40S ribosomal protein S6	K02991	1	131.66	IAK(1)AK(1)SEAAEYQK	1.0902	1.403	1.264	1.339	0.529	0.646	0.693
map03010 Ribosome	0.0126687	1.33	Niben101Scf19315g00013.1	6	K	0.725	0.00388879	Down	sp|P46302|RS28_MAIZE 40S ribosomal protein S28	K02979	1	90.614	MESATK(1)HAIVVK	0.075036	0.897	0.908	0.777	1.234	1.165	1.16
map03010 Ribosome	0.0126687	1.33	Niben101Scf19315g00013.1	29	K	0.622	0.00558182	Down	sp|P46302|RS28_MAIZE 40S ribosomal protein S28	K02979	1	91.549	VK(1)FLDDQNR	0.8325	0.787	0.726	0.862	1.454	1.147	1.216
map03010 Ribosome	0.0126687	1.33	Niben101Scf10228g00002.1	118	K	3.898	0.000422502	Up	sp|Q9SF40|RL4A_ARATH 60S ribosomal protein L4-1	K02930	1	131.06	K(1)IPVNQK(1)R	0.79597	1.776	1.477	1.382	0.481	0.351	0.357
map03010 Ribosome	0.0126687	1.33	Niben101Scf10228g00002.1	124	K	1.841	0.000715339	Up	sp|Q9SF40|RL4A_ARATH 60S ribosomal protein L4-1	K02930	1	131.06	KIPVNQK(1)R	1.3909	1.401	1.245	1.199	0.723	0.635	0.73
map03010 Ribosome	0.0126687	1.33	Niben101Scf10228g00002.1	110	K	1.567	0.00107028	Up	sp|Q9SF40|RL4A_ARATH 60S ribosomal protein L4-1	K02930	1	133.99	MFAPTK(1)IWR	-0.20915	1.192	1.221	1.212	0.72	0.74	0.854
map03010 Ribosome	0.0126687	1.33	Niben101Scf12414g01019.1	39	K	0.647	3.15e-05	Down	sp|P62302|RS13_SOYBN 40S ribosomal protein S13	K02953	1	97.203	ISAPDVEDNICK(1)FAK	-2.6338	0.819	0.8	0.799	1.273	1.268	1.199
map03010 Ribosome	0.0126687	1.33	Niben101Scf00544g00003.1	129	K	0.663	8.04e-05	Down	sp|Q2JUX7|RS12_SYNJA 30S ribosomal protein S12	K02950	1	89.231	GTLDAVGVK(1)DR	0.1631	0.797	0.841	0.814	1.261	1.254	1.186
map03010 Ribosome	0.0126687	1.33	Niben101Scf12718g00006.1	56	K	1.747	0.000468011	Up	sp|O80929|RL361_ARATH 60S ribosomal protein L36-1	K02920	1	91.961	EVAGFAPYEK(1)R	0.3898	1.373	1.179	1.226	0.753	0.724	0.686
map03010 Ribosome	0.0126687	1.33	Niben101Scf01818g04001.1	13	K	1.302	0.0212199	Up	sp|Q6LXE3|RL14_METMP 50S ribosomal protein L14	K02894	1	85.533	GGSAGNK(1)FR	-0.083304	1.18	1.078	1.144	0.992	0.821	0.8
map03010 Ribosome	0.0126687	1.33	Niben101Scf00781g03013.1	124	K	1.704	0.0398914	Up	sp|O23515|RL151_ARATH 60S ribosomal protein L15-1	K02877	1	77.185	GLQGK(1)GHLHHK(1)QR	-0.34017	1.596	1.154	0.998	0.618	0.887	0.694
map03010 Ribosome	0.0126687	1.33	Niben101Scf00781g03013.1	130	K	1.704	0.0398914	Up	sp|O23515|RL151_ARATH 60S ribosomal protein L15-1	K02877	1	77.185	GLQGK(1)GHLHHK(1)QR	-0.34017	1.596	1.154	0.998	0.618	0.887	0.694
map03010 Ribosome	0.0126687	1.33	Niben101Scf00825g03003.1	73	K	1.316	0.00242272	Up	sp|P49211|RL321_ARATH 60S ribosomal protein L32-1	K02912	1	87.639	HYLPNGFK(1)K	0.13617	1.131	1.214	1.059	0.859	0.874	0.854
map03010 Ribosome	0.0126687	1.33	Niben101Scf00825g03003.1	30	K	1.673	0.000505515	Up	sp|P49211|RL321_ARATH 60S ribosomal protein L32-1	K02912	1	100.57	ITVK(1)TNWR	-1.2878	1.218	1.227	1.261	0.668	0.766	0.781
map03010 Ribosome	0.0126687	1.33	Niben101Scf00825g03003.1	37	K	1.356	0.0102146	Up	sp|P49211|RL321_ARATH 60S ribosomal protein L32-1	K02912	1	90.761	RPK(1)GIDSR	-1.032	1.202	1.119	1.119	0.792	0.955	0.789
map03010 Ribosome	0.0126687	1.33	Niben101Scf08724g04008.1	43	K	1.672	0.000426428	Up	sp|P41098|RL34_TOBAC 60S ribosomal protein L34	K02915	1	92.65	ASGPK(1)CPVTGK(1)R	0.47901	1.261	1.297	1.158	0.735	0.787	0.701
map03010 Ribosome	0.0126687	1.33	Niben101Scf08724g04008.1	49	K	1.672	0.000426428	Up	sp|P41098|RL34_TOBAC 60S ribosomal protein L34	K02915	1	92.65	ASGPK(1)CPVTGK(1)R	0.47901	1.261	1.297	1.158	0.735	0.787	0.701
map03010 Ribosome	0.0126687	1.33	Niben101Scf08724g04008.1	36	K	1.43	0.000296139	Up	sp|P41098|RL34_TOBAC 60S ribosomal protein L34	K02915	1	93.162	LIYQSTK(1)K	1.2424	1.21	1.138	1.171	0.859	0.79	0.812
map03010 Ribosome	0.0126687	1.33	Niben101Scf14374g00001.1	134	K	0.561	0.00151289	Down	sp|B9E9K7|RL18_MACCJ 50S ribosomal protein L18	K02881	1	90.05	GITK(1)VAFDR	0.15103	0.791	0.709	0.734	1.481	1.174	1.33
map03010 Ribosome	0.0126687	1.33	Niben101Scf01249g06003.1	55	K	1.584	0.000558457	Up	sp|Q9XEG7|RS3A_TORRU 40S ribosomal protein S3a	K02984	1	49.62	TQGTK(1)IASEGLK	1.3194	1.248	1.224	1.18	0.801	0.704	0.801
map03010 Ribosome	0.0126687	1.33	Niben101Scf01374g03036.1	3	K	1.88	0.000182777	Up	sp|Q8LEM8|RL373_ARATH 60S ribosomal protein L37-3	K02922	1	95.618	GK(1)GTGSFGK	-0.0097029	1.38	1.213	1.268	0.664	0.666	0.724
map03010 Ribosome	0.0126687	1.33	Niben101Scf01374g03036.1	10	K	2.108	0.000456872	Up	sp|Q8LEM8|RL373_ARATH 60S ribosomal protein L37-3	K02922	1	111.06	GTGSFGK(1)R	0.78784	1.52	1.245	1.239	0.613	0.657	0.629
map03010 Ribosome	0.0126687	1.33	Niben101Scf01374g03036.1	46	K	2.507	0.000237195	Up	sp|Q8LEM8|RL373_ARATH 60S ribosomal protein L37-3	K02922	1	116.24	K(1)YNWSEK(1)ALR	-0.16014	1.426	1.404	1.359	0.553	0.629	0.489
map03010 Ribosome	0.0126687	1.33	Niben101Scf01374g03036.1	52	K	1.85	1.19e-05	Up	sp|Q8LEM8|RL373_ARATH 60S ribosomal protein L37-3	K02922	1	116.24	YNWSEK(1)ALR	-0.36685	1.278	1.265	1.295	0.69	0.719	0.666
map03010 Ribosome	0.0126687	1.33	Niben101Scf01374g03036.1	14	K	1.522	0.0151273	Up	sp|Q8LEM8|RL373_ARATH 60S ribosomal protein L37-3	K02922	1	137.95	NK(1)THTLCVR	-0.33933	1.141	1.262	1.178	0.676	0.945	0.732
map03010 Ribosome	0.0126687	1.33	Niben101Scf04028g02002.1	33	K	2.252	0.000301071	Up	sp|P46290|RL31_NICGU 60S ribosomal protein L31	K02910	1	96.82	K(1)APTAIK(1)EIR	-0.65486	1.429	1.307	1.341	0.632	0.529	0.649
map03010 Ribosome	0.0126687	1.33	Niben101Scf03523g01022.1	153	K	2.468	0.000244765	Up	sp|Q9LUQ6|RL192_ARATH 60S ribosomal protein L19-2	K02885	1	72.891	EK(1)TLSDQFEAR	0.85786	1.387	1.41	1.382	0.641	0.554	0.498
map03010 Ribosome	0.0126687	1.33	Niben101Scf03523g01022.1	133	K	2.538	0.000108945	Up	sp|Q9LUQ6|RL192_ARATH 60S ribosomal protein L19-2	K02885	1	142.43	VK(1)GNVFK(1)NK	0.0034802	1.474	1.365	1.359	0.494	0.595	0.565
map03010 Ribosome	0.0126687	1.33	Niben101Scf03523g01022.1	135	K	2.601	0.000386653	Up	sp|Q9LUQ6|RL192_ARATH 60S ribosomal protein L19-2	K02885	1	141.52	GNVFK(1)NK(1)R	-1.6048	1.499	1.371	1.352	0.471	0.623	0.529
map03010 Ribosome	0.0126687	1.33	Niben101Scf03523g01022.1	80	K	1.88	0.00170654	Up	sp|Q9LUQ6|RL192_ARATH 60S ribosomal protein L19-2	K02885	1	130.04	HSGYGK(1)R	0.56756	1.398	1.371	1.1	0.685	0.647	0.726
map03010 Ribosome	0.0126687	1.33	Niben101Scf03523g01022.1	92	K	2.262	2.51e-06	Up	sp|Q9LUQ6|RL192_ARATH 60S ribosomal protein L19-2	K02885	1	133.23	LPTK(1)VLWMR	0.14116	1.368	1.343	1.362	0.593	0.624	0.584
map03010 Ribosome	0.0126687	1.33	Niben101Scf03523g01022.1	128	K	7.86	0.000774307	Up	sp|Q9LUQ6|RL192_ARATH 60S ribosomal protein L19-2	K02885	1	142.43	VK(1)GNVFK(1)NK	0.0034802	1.854	1.691	1.525	0.132	0.259	0.254
map03010 Ribosome	0.0126687	1.33	Niben101Scf03523g01022.1	8	K	2.524	0.0011472	Up	sp|Q9LUQ6|RL192_ARATH 60S ribosomal protein L19-2	K02885	0.999794	40.724	VSLKLQK(1)R	1.6804	1.396	1.399	1.385	0.442	0.563	0.651
map03010 Ribosome	0.0126687	1.33	Niben101Scf01436g03010.1	172	K	0.755	0.0028737	Down	sp|Q5Z1Q5|RS5_NOCFA 30S ribosomal protein S5	K02988	1	76.221	AIVVVGDK(1)K	0.30125	0.807	0.937	0.885	1.16	1.165	1.159
map03010 Ribosome	0.0126687	1.33	Niben101Scf01436g03010.1	192	K	0.528	0.000949415	Down	sp|Q5Z1Q5|RS5_NOCFA 30S ribosomal protein S5	K02988	1	151.22	EVIAAVQK(1)SAVNAR	-0.51784	0.774	0.712	0.669	1.527	1.283	1.272
map03010 Ribosome	0.0126687	1.33	Niben101Scf01436g03010.1	131	K	0.655	0.00618023	Down	sp|Q5Z1Q5|RS5_NOCFA 30S ribosomal protein S5	K02988	1	94.692	TTAFGK(1)TK	0.14516	0.822	0.874	0.75	1.402	1.117	1.217
map03010 Ribosome	0.0126687	1.33	Niben101Scf23111g00011.1	46	K	3.6	0.000357265	Up	sp|Q8LFH7|RL371_ARATH 60S ribosomal protein L37-1	K02922	1	155.48	K(1)YNWSVK(1)ALR	0.064654	1.537	1.554	1.438	0.332	0.447	0.479
map03010 Ribosome	0.0126687	1.33	Niben101Scf23111g00011.1	52	K	3.6	0.000357265	Up	sp|Q8LFH7|RL371_ARATH 60S ribosomal protein L37-1	K02922	1	155.48	K(1)YNWSVK(1)ALR	0.064654	1.537	1.554	1.438	0.332	0.447	0.479
map03010 Ribosome	0.0126687	1.33	Niben101Scf01797g01008.1	8	K	1.389	0.000716317	Up	sp|P49211|RL321_ARATH 60S ribosomal protein L32-1	K02912	1	122.74	AVPLLNK(1)K	-0.92626	1.188	1.127	1.156	0.784	0.842	0.873
map03010 Ribosome	0.0126687	1.33	Niben101Scf01945g01009.1	23	K	0.72	0.00910346	Down	sp|P61992|RS4_PYRAB 30S ribosomal protein S4	K02997	1	97.431	RPFEK(1)ER	-0.081134	0.912	0.806	0.846	1.156	1.083	1.323
map03010 Ribosome	0.0126687	1.33	Niben101Scf02459g09004.1	83	K	1.466	0.0104938	Up	sp|O82528|RL15_PETHY 60S ribosomal protein L15	K02877	1	142.94	GIVYGK(1)PTNQGVTQLK(1)FQR	2.014	1.108	1.196	1.225	0.699	0.788	0.921
map03010 Ribosome	0.0126687	1.33	Niben101Scf02459g09004.1	93	K	1.377	0.00140485	Up	sp|O82528|RL15_PETHY 60S ribosomal protein L15	K02877	1	142.94	PTNQGVTQLK(1)FQR	0.047229	1.174	1.188	1.098	0.784	0.868	0.86
map03010 Ribosome	0.0126687	1.33	Niben101Scf02459g09004.1	47	K	2.632	0.00040557	Up	sp|O82528|RL15_PETHY 60S ribosomal protein L15	K02877	1	100.02	PTRPDK(1)AR	0.20618	1.629	1.392	1.233	0.525	0.513	0.578
map03010 Ribosome	0.0126687	1.33	Niben101Scf02182g18008.1	177	K	1.918	1.63e-05	Up	sp|O82528|RL15_PETHY 60S ribosomal protein L15	K02877	1	89.609	GK(1)GHLHHK(1)AR	-0.64164	1.328	1.266	1.289	0.655	0.664	0.705
map03010 Ribosome	0.0126687	1.33	Niben101Scf02182g18008.1	183	K	3.845	0.000106459	Up	sp|O82528|RL15_PETHY 60S ribosomal protein L15	K02877	1	89.609	GK(1)GHLHHK(1)AR	-0.64164	1.725	1.371	1.507	0.387	0.366	0.444
map03010 Ribosome	0.0126687	1.33	Niben101Scf32453g00001.1	14	K	1.357	0.0382835	Up	sp|P41129|RL132_BRANA 60S ribosomal protein L13-2	K02873	1	94.114	K(1)HWQNYVR	0.19009	0.97	1.114	1.346	0.842	0.811	0.875
map03010 Ribosome	0.0126687	1.33	Niben101Scf32453g00001.1	40	K	2.054	0.000295793	Up	sp|P41129|RL132_BRANA 60S ribosomal protein L13-2	K02873	1	108.7	QQK(1)AVK(1)IFPR	-0.36812	1.27	1.33	1.352	0.569	0.672	0.683
map03010 Ribosome	0.0126687	1.33	Niben101Scf32453g00001.1	43	K	2.054	0.000295793	Up	sp|P41129|RL132_BRANA 60S ribosomal protein L13-2	K02873	1	108.7	QQK(1)AVK(1)IFPR	-0.36812	1.27	1.33	1.352	0.569	0.672	0.683
map03010 Ribosome	0.0126687	1.33	Niben101Scf02502g15014.1	71	K	1.588	0.0016089	Up	sp|O65743|RL24_CICAR 60S ribosomal protein L24	K02896	1	119.39	K(1)DIAQEAVK(1)K	-0.0070803	1.258	1.282	1.107	0.706	0.799	0.791
map03010 Ribosome	0.0126687	1.33	Niben101Scf02502g15014.1	72	K	1.987	0.00196982	Up	sp|O65743|RL24_CICAR 60S ribosomal protein L24	K02896	1	119.39	DIAQEAVK(1)K(1)R	-1.2159	1.417	1.327	1.178	0.559	0.719	0.696
map03010 Ribosome	0.0126687	1.33	Niben101Scf02502g15014.1	63	K	1.714	0.000168575	Up	sp|O65743|RL24_CICAR 60S ribosomal protein L24	K02896	1	72.29	K(1)DIAQEAVK(1)K	-0.0070803	1.265	1.21	1.267	0.7	0.701	0.782
map03010 Ribosome	0.0126687	1.33	Niben101Scf02502g15014.1	163	K	1.407	0.0034348	Up	sp|O65743|RL24_CICAR 60S ribosomal protein L24	K02896	1	94.539	LGGGGGK(1)R	-0.73764	1.283	1.088	1.13	0.867	0.807	0.815
map03010 Ribosome	0.0126687	1.33	Niben101Scf02502g15014.1	50	K	1.353	0.00172028	Up	sp|O65743|RL24_CICAR 60S ribosomal protein L24	K02896	0.999985	129.38	LKPSK(1)LTWTAMYR	-0.10039	1.125	1.151	1.16	0.83	0.798	0.912
map03010 Ribosome	0.0126687	1.33	Niben101Scf02585g00014.1	130	K	0.662	0.00117563	Down	sp|Q5WLQ0|RL5_BACSK 50S ribosomal protein L5	K02931	1	129.89	AK(1)NAIATFK	-0.44828	0.843	0.768	0.841	1.27	1.14	1.293
map03010 Ribosome	0.0126687	1.33	Niben101Scf03028g03025.1	106	K	1.389	0.000930822	Up	sp|A7GJ02|RS4B_CLOBL 30S ribosomal protein S4 B	K02986	1	90.601	TK(1)TEWFR	-0.79657	1.224	1.153	1.105	0.872	0.827	0.807
map03010 Ribosome	0.0126687	1.33	Niben101Scf15308g00001.1	252	K	0.732	0.0190172	Down	sp|Q1GBJ9|RL15_LACDA 50S ribosomal protein L15	K02876	1	91.867	ADEYFAK(1)K	1.2966	0.814	0.86	0.916	1.222	1.017	1.297
map03010 Ribosome	0.0126687	1.33	Niben101Scf15308g00001.1	215	K	0.581	0.0182043	Down	sp|Q1GBJ9|RL15_LACDA 50S ribosomal protein L15	K02876	1	54.259	AFSTSAK(1)EK	-0.52543	0.802	0.803	0.69	1.627	1.047	1.274
map03010 Ribosome	0.0126687	1.33	Niben101Scf15308g00001.1	241	K	0.732	0.00235583	Down	sp|Q1GBJ9|RL15_LACDA 50S ribosomal protein L15	K02876	0.999985	76.311	WVKPSVAK(1)NLSR	0.14501	0.919	0.85	0.826	1.251	1.118	1.178
map03010 Ribosome	0.0126687	1.33	Niben101Scf03056g02008.1	241	K	0.722	0.00424335	Down	sp|Q3A9T5|RL15_CARHZ 50S ribosomal protein L15	K02876	0.999649	61.067	WVKPSVAK(1)NLAR	1.1588	0.907	0.811	0.847	1.131	1.13	1.294
map03010 Ribosome	0.0126687	1.33	Niben101Scf03253g02006.1	186	K	0.721	0.00542092	Down	sp|B1L938|RL1_THESQ 50S ribosomal protein L1	K02863	1	114.7	VAVLTQGEK(1)FDEAK	-0.096589	0.809	0.827	0.935	1.267	1.191	1.106
map03010 Ribosome	0.0126687	1.33	Niben101Scf03229g01008.1	83	K	0.761	0.0222695	Down	sp|Q9T043|RL142_ARATH 60S ribosomal protein L14-2	K02875	1	95.417	SK(1)WESSSWGR	-1.7076	0.974	0.902	0.778	1.241	1.158	1.088
map03010 Ribosome	0.0126687	1.33	Niben101Scf11178g02002.1	127	K	0.695	0.0023019	Down	sp|B5LMP5|RK33_CICAR 50S ribosomal protein L33, chloroplastic	K02913	1	122.96	HTIHGEIK(1)K	1.0726	0.811	0.913	0.796	1.258	1.23	1.137
map03010 Ribosome	0.0126687	1.33	Niben101Scf39488g00001.1	168	K	1.303	0.00378426	Up	sp|B4R8L7|RL3_PHEZH 50S ribosomal protein L3	K02906	1	91.853	GFQGGMK(1)R	1.3289	1.223	1.061	1.11	0.87	0.885	0.85
map03010 Ribosome	0.0126687	1.33	Niben101Scf07895g06004.1	127	K	2.219	0.00101383	Up	sp|P49637|R27A3_ARATH 60S ribosomal protein L27a-3	K02900	1	105.46	AK(1)LVSK(1)NAEK	-1.0991	1.225	1.266	1.541	0.537	0.647	0.633
map03010 Ribosome	0.0126687	1.33	Niben101Scf07895g06004.1	131	K	1.712	0.000402789	Up	sp|P49637|R27A3_ARATH 60S ribosomal protein L27a-3	K02900	1	105.46	LVSK(1)NAEK	-0.19492	1.19	1.204	1.341	0.693	0.771	0.718
map03010 Ribosome	0.0126687	1.33	Niben101Scf04432g08005.1	70	K	0.66	0.00389712	Down	sp|B1L712|RS10_KORCO 30S ribosomal protein S10	K02969	1	66.246	K(1)SPCGEGTNTWDR	0.001773	0.899	0.805	0.753	1.354	1.208	1.16
map03010 Ribosome	0.0126687	1.33	Niben101Scf05816g00001.1	120	K	0.75	0.00148695	Down	sp|Q8R7V4|RL3_CALS4 50S ribosomal protein L3	K02906	1	84.753	LTK(1)PEMGHLEK	-0.32771	0.89	0.92	0.815	1.182	1.147	1.171
map03010 Ribosome	0.0126687	1.33	Niben101Scf06332g03011.1	256	K	1.396	0.0216586	Up	sp|A2BMB2|RL2_HYPBU 50S ribosomal protein L2	K02938	1	52.576	GQAAATAAK(1)ADK	0.7301	0.992	1.193	1.279	0.764	0.904	0.814
map03010 Ribosome	0.0126687	1.33	Niben101Scf06332g03011.1	28	K	1.424	0.000956778	Up	sp|A2BMB2|RL2_HYPBU 50S ribosomal protein L2	K02938	0.99999	75.189	KGPAK(1)FR	-0.5961	1.217	1.156	1.141	0.86	0.766	0.842
map03010 Ribosome	0.0126687	1.33	Niben101Scf10002g00006.1	58	K	0.75	0.0242	Down	sp|A4J136|RS13_DESRM 30S ribosomal protein S13	K02952	1	97.175	VGGVEIPNNK(1)R	-0.32873	0.964	0.9	0.771	1.278	1.155	1.081
map03010 Ribosome	0.0126687	1.33	Niben101Scf05142g00023.1	86	K	0.677	0.000795131	Down	sp|P82129|RR7_SPIOL 30S ribosomal protein S7, chloroplastic	K02992	1	126.48	GVTPDITVK(1)AR	0.54636	0.841	0.841	0.806	1.32	1.201	1.153
map03010 Ribosome	0.0126687	1.33	Niben101Scf05142g00023.1	23	K	0.573	0.00923625	Down	sp|P82129|RR7_SPIOL 30S ribosomal protein S7, chloroplastic	K02992	1	77.744	TAK(1)SDPIYR	0.51586	0.884	0.753	0.634	1.51	1.205	1.246
map03010 Ribosome	0.0126687	1.33	Niben101Scf08774g00012.1	97	K	1.555	0.00074931	Up	sp|Q7U4J2|RL29_SYNPX 50S ribosomal protein L29	K02918	1	57.347	LTK(1)HQASLK	1.2025	1.225	1.268	1.137	0.821	0.785	0.728
map03010 Ribosome	0.0126687	1.33	Niben101Scf06105g01001.1	221	K	0.768	0.0187918	Down	sp|P35685|RL7A_ORYSJ 60S ribosomal protein L7a	K02936	1	139.46	ANFNDK(1)FEENR	-0.56983	0.849	0.892	0.908	1.092	1.303	1.056
map03010 Ribosome	0.0126687	1.33	Niben101Scf06105g01001.1	200	K	0.75	0.0306339	Down	sp|P35685|RL7A_ORYSJ 60S ribosomal protein L7a	K02936	1	157.09	TASALCLTTLK(1)NEDK	-0.1115	0.973	0.863	0.801	1.31	1.166	1.04
map03010 Ribosome	0.0126687	1.33	Niben101Scf06349g02015.1	173	K	0.607	0.000408913	Down	sp|Q8KG16|RL7_CHLTE 50S ribosomal protein L7/L12	K02935	0.999984	58.268	EGVSKDEAEDAK(1)K	0.01971	0.728	0.823	0.779	1.296	1.208	1.333
map03010 Ribosome	0.0126687	1.33	Niben101Scf06349g02015.1	158	K	0.725	0.0447543	Down	sp|Q8KG16|RL7_CHLTE 50S ribosomal protein L7/L12	K02935	1	58.433	ELIEGLPK(1)K	-0.55969	0.707	0.838	1.023	1.206	1.086	1.251
map03010 Ribosome	0.0126687	1.33	Niben101Scf22195g00025.1	42	K	1.465	0.00165375	Up	sp|Q8LC83|RS242_ARATH 40S ribosomal protein S24-2	K02974	1	84.479	AELK(1)EK(1)LAR	0.46793	1.234	1.211	1.102	0.774	0.867	0.78
map03010 Ribosome	0.0126687	1.33	Niben101Scf22195g00025.1	44	K	1.465	0.00165375	Up	sp|Q8LC83|RS242_ARATH 40S ribosomal protein S24-2	K02974	1	84.479	AELK(1)EK(1)LAR	0.46793	1.234	1.211	1.102	0.774	0.867	0.78
map03010 Ribosome	0.0126687	1.33	Niben101Scf14886g00003.1	167	K	0.649	0.0249559	Down	AT1G71720.1 Nucleic acid-binding proteins superfamily LENGTH=500	K02945	1	43.77	VHSVEEESK(1)K	0.16832	0.634	0.877	0.896	1.136	1.379	1.194
map03010 Ribosome	0.0126687	1.33	Niben101Scf08684g03004.1	90	K	0.552	0.00761929	Down	sp|Q9BBR0|RK20_LOTJA 50S ribosomal protein L20, chloroplastic	K02887	1	113.71	TITQQK(1)IR	0.29862	0.861	0.707	0.653	1.564	1.165	1.292
map03060 Protein export	0.425173	1.48	Niben101Scf00110g05008.1	120	K	0.591	0.0340379	Down	sp|C6E178|SECA_GEOSM Protein translocase subunit SecA	K03070	1	78.342	EK(1)TATLQER	1.0471	0.621	0.925	0.764	1.63	1.121	1.16
map03060 Protein export	0.425173	1.48	Niben101Scf08590g00005.1	321	K	1.471	0.0339012	Up	sp|P54652|HSP72_HUMAN Heat shock-related 70 kDa protein 2	K09490	1	55.531	HGK(1)DISK	2.0127	1.076	1.168	1.279	0.627	0.891	0.877
map03060 Protein export	0.425173	1.48	Niben101Scf08590g00005.1	493	K	1.64	0.000251064	Up	sp|P54652|HSP72_HUMAN Heat shock-related 70 kDa protein 2	K09490	1	123.29	NTVIPTK(1)K	-0.084083	1.324	1.213	1.158	0.74	0.752	0.761
map03060 Protein export	0.425173	1.48	Niben101Scf04329g06015.1	99	K	0.711	0.00173984	Down	sp|P74214|SRP54_SYNY3 Signal recognition particle protein	K03106	1	118.37	LKGEEVLTK(1)ENIVEPMR	-1.028	0.874	0.866	0.816	1.297	1.141	1.159
map04141 Protein processing in endoplasmic reticulum	0.0178386	1.55	Niben101Scf09552g01001.1	513	K	0.744	0.0446606	Down	sp|B4S6P7|DNAK_PROA2 Chaperone protein DnaK	K03283	1	88.24	DNK(1)SLGSFR	-3.0637	1.005	0.893	0.728	1.285	1.104	1.142
map04141 Protein processing in endoplasmic reticulum	0.0178386	1.55	Niben101Scf09552g01001.1	588	K	0.698	0.00381327	Down	sp|B4S6P7|DNAK_PROA2 Chaperone protein DnaK	K03283	1	88.819	FAQEDK(1)EK	1.0948	0.905	0.871	0.753	1.256	1.203	1.165
map04141 Protein processing in endoplasmic reticulum	0.0178386	1.55	Niben101Scf09552g01001.1	200	K	0.764	0.00798394	Down	sp|B4S6P7|DNAK_PROA2 Chaperone protein DnaK	K03283	1	93.096	FLNDK(1)VSK	0.1551	0.903	0.923	0.832	1.26	1.137	1.083
map04141 Protein processing in endoplasmic reticulum	0.0178386	1.55	Niben101Scf09552g01001.1	195	K	1.483	0.00305713	Up	sp|B4S6P7|DNAK_PROA2 Chaperone protein DnaK	K03283	0.999998	101.75	KLVDDASK(1)FLNDK	-0.11632	1.164	1.274	1.117	0.727	0.816	0.854
map04141 Protein processing in endoplasmic reticulum	0.0178386	1.55	Niben101Scf09552g01001.1	315	K	0.437	0.0275992	Down	sp|B4S6P7|DNAK_PROA2 Chaperone protein DnaK	K03283	1	43.68	NEGIDLLK(1)DK	-0.062549	0.645	0.488	0.741	1.028	1.237	2.021
map04141 Protein processing in endoplasmic reticulum	0.0178386	1.55	Niben101Scf00414g06008.1	173	K	1.516	0.0020002	Up	sp|Q1CZI7|HTPG_MYXXD Chaperone protein HtpG	K04079	1	77.674	GTK(1)ITLFLK	-0.061466	1.144	1.201	1.235	0.733	0.756	0.873
map04141 Protein processing in endoplasmic reticulum	0.0178386	1.55	Niben101Scf00466g04033.1	326	K	1.471	0.0408247	Up	sp|Q5R5B6|PDIA1_PONAB Protein disulfide-isomerase	K09584	1	132.97	SISQAK(1)SDEFTLK	-0.85964	1.388	1.162	1.022	0.898	0.866	0.665
map04141 Protein processing in endoplasmic reticulum	0.0178386	1.55	Niben101Scf01834g01011.1	44	K	1.363	0.0456906	Up	sp|B0B7R0|DNAJ_CHLT2 Chaperone protein DnaJ	K09503	1	49.448	NHPDK(1)GGDPEK	0.074669	1.173	1.123	1.143	0.735	1.038	0.75
map04141 Protein processing in endoplasmic reticulum	0.0178386	1.55	Niben101Scf03226g03002.1	176	K	1.38	0.0122213	Up	sp|Q9FF55|PDI14_ARATH Protein disulfide isomerase-like 1-4	K09580	1	127.57	SKEDAASLIDEK(1)K	-1.6412	1.086	1.088	1.28	0.782	0.919	0.802
map04141 Protein processing in endoplasmic reticulum	0.0178386	1.55	Niben101Scf01427g01013.1	572	K	1.608	0.0015272	Up	sp|O18413|PRS8_DROME 26S protease regulatory subunit 8	K13525	1	117.4	ELFDK(1)AR	-0.46299	1.341	1.225	1.111	0.805	0.75	0.732
map04141 Protein processing in endoplasmic reticulum	0.0178386	1.55	Niben101Scf01596g12004.1	319	K	1.372	0.00971372	Up	sp|Q39817|CALX_SOYBN Calnexin homolog	K08054	1	70.089	CAEGPGCGEWK(1)R	-0.24447	1.147	1.152	1.165	0.903	0.892	0.73
map04141 Protein processing in endoplasmic reticulum	0.0178386	1.55	Niben101Scf04886g05003.1	272	K	1.488	0.0368115	Up	sp|P17879|HS71B_MOUSE Heat shock 70 kDa protein 1B	K03283	1	85.355	NTTIPTK(1)K	-0.88295	1.378	1.237	0.976	0.926	0.715	0.773
map04141 Protein processing in endoplasmic reticulum	0.0178386	1.55	Niben101Scf04886g05003.1	34	K	1.398	0.0281325	Up	sp|P17879|HS71B_MOUSE Heat shock 70 kDa protein 1B	K03283	1	119.68	IINEPTAAAIAYGLDK(1)K	0.023019	1.216	1.123	1.159	0.964	0.686	0.853
map04141 Protein processing in endoplasmic reticulum	0.0178386	1.55	Niben101Scf02124g01003.1	435	K	10.82	6.87e-05	Up	sp|P41753|HSP70_ACHKL Heat shock 70 kDa protein	K03283	1	93.649	DEK(1)FSGK	0.20974	1.866	1.783	1.566	0.123	0.169	0.19
map04141 Protein processing in endoplasmic reticulum	0.0178386	1.55	Niben101Scf02124g01003.1	124	K	1.475	0.0304602	Up	sp|P41753|HSP70_ACHKL Heat shock 70 kDa protein	K03283	1	105.2	LVNHFVQDFK(1)R	-0.7693	1.09	1.107	1.332	0.645	0.889	0.858
map04141 Protein processing in endoplasmic reticulum	0.0178386	1.55	Niben101Scf02315g01009.1	672	K	2.053	0.000133938	Up	sp|P62191|PRS4_HUMAN 26S protease regulatory subunit 4	K13525	1	82.85	SPLSK(1)DIDLR	-0.24013	1.402	1.289	1.279	0.655	0.683	0.596
map04141 Protein processing in endoplasmic reticulum	0.0178386	1.55	Niben101Scf08590g00005.1	321	K	1.471	0.0339012	Up	sp|P54652|HSP72_HUMAN Heat shock-related 70 kDa protein 2	K09490	1	55.531	HGK(1)DISK	2.0127	1.076	1.168	1.279	0.627	0.891	0.877
map04141 Protein processing in endoplasmic reticulum	0.0178386	1.55	Niben101Scf08590g00005.1	493	K	1.64	0.000251064	Up	sp|P54652|HSP72_HUMAN Heat shock-related 70 kDa protein 2	K09490	1	123.29	NTVIPTK(1)K	-0.084083	1.324	1.213	1.158	0.74	0.752	0.761
map04141 Protein processing in endoplasmic reticulum	0.0178386	1.55	Niben101Scf03000g01002.1	633	K	1.31	0.00593466	Up	AT2G04030.1 Chaperone protein htpG family protein LENGTH=780	K09487	1	117.03	QEFGQTCDWIK(1)K	0.046813	1.171	1.036	1.192	0.899	0.827	0.869
map04141 Protein processing in endoplasmic reticulum	0.0178386	1.55	Niben101Scf03114g03011.1	322	K	1.506	0.00346903	Up	sp|A1RIQ1|HTPG_SHESW Chaperone protein HtpG	K04079	1	97.033	AILFVPK(1)R	0.67131	1.169	1.173	1.228	0.711	0.771	0.888
map04141 Protein processing in endoplasmic reticulum	0.0178386	1.55	Niben101Scf03114g03011.1	384	K	1.326	0.000254591	Up	sp|A1RIQ1|HTPG_SHESW Chaperone protein HtpG	K04079	1	89.171	EMLQQNK(1)ILK(1)VIR	-0.45221	1.153	1.151	1.112	0.876	0.825	0.875
map04141 Protein processing in endoplasmic reticulum	0.0178386	1.55	Niben101Scf03114g03011.1	61	K	1.963	0.000194633	Up	sp|A1RIQ1|HTPG_SHESW Chaperone protein HtpG	K04079	1	83.692	SK(1)LDAQPELFIR	-0.065293	1.346	1.247	1.311	0.603	0.692	0.694
map04141 Protein processing in endoplasmic reticulum	0.0178386	1.55	Niben101Scf03390g09001.1	279	K	1.41	0.024132	Up	sp|Q5HNW7|DNAJ_STAEQ Chaperone protein DnaJ	K09517	1	97.904	TIK(1)HLDDHLVDIGTK	0.42868	1.121	1.291	1.079	0.794	0.725	0.957
map04141 Protein processing in endoplasmic reticulum	0.0178386	1.55	Niben101Scf04187g00037.1	365	K	0.714	0.00737479	Down	AT2G04030.1 Chaperone protein htpG family protein LENGTH=780	K09487	1	72.2	EQYQEFYK(1)K	0.65631	0.96	0.793	0.811	1.266	1.181	1.142
map04141 Protein processing in endoplasmic reticulum	0.0178386	1.55	Niben101Scf04225g02006.1	458	K	1.378	0.00463522	Up	sp|Q9C7S7|ERO1_ARATH Endoplasmic reticulum oxidoreductin-1	K10950	1	90.308	LISSWK(1)R	-0.32088	1.11	1.115	1.228	0.761	0.871	0.874
map04141 Protein processing in endoplasmic reticulum	0.0178386	1.55	Niben101Scf27914g00006.1	297	K	1.319	0.00309187	Up	AT4G24190.1 Chaperone protein htpG family protein LENGTH=823	K09487	1	102.87	DEAGEYLDEYK(1)LK	-1.3579	1.187	1.167	1.054	0.831	0.855	0.897
map04141 Protein processing in endoplasmic reticulum	0.0178386	1.55	Niben101Scf27914g00006.1	582	K	1.829	0.00219807	Up	AT4G24190.1 Chaperone protein htpG family protein LENGTH=823	K09487	1	88.596	FETSK(1)SDGK	-0.3075	1.339	1.21	1.272	0.637	0.637	0.815
map04141 Protein processing in endoplasmic reticulum	0.0178386	1.55	Niben101Scf27914g00006.1	162	K	1.665	0.0276043	Up	AT4G24190.1 Chaperone protein htpG family protein LENGTH=823	K09487	1	73.951	GIGMTK(1)EDLIK	-0.16316	0.985	1.292	1.407	0.664	0.9	0.649
map04141 Protein processing in endoplasmic reticulum	0.0178386	1.55	Niben101Scf27914g00006.1	206	K	1.305	0.00216034	Up	AT4G24190.1 Chaperone protein htpG family protein LENGTH=823	K09487	1	110.12	NLGTIAK(1)SGTSAFVEK	-0.15429	1.139	1.075	1.174	0.845	0.914	0.838
map04141 Protein processing in endoplasmic reticulum	0.0178386	1.55	Niben101Scf27914g00006.1	685	K	1.649	0.000483754	Up	AT4G24190.1 Chaperone protein htpG family protein LENGTH=823	K09487	1	145.52	WWK(1)GALASDNVDDVK	-1.9389	1.266	1.217	1.222	0.811	0.69	0.746
map04141 Protein processing in endoplasmic reticulum	0.0178386	1.55	Niben101Scf04487g02001.1	108	K	1.655	0.035504	Up	sp|Q94502|GANAB_DICDI Neutral alpha-glucosidase AB	K05546	1	48.948	IDEDQNLNRPK(1)R	-0.21047	1.359	1.357	1.011	0.876	0.571	0.805
map04141 Protein processing in endoplasmic reticulum	0.0178386	1.55	Niben101Scf04582g03004.1	113	K	1.527	0.00062679	Up	sp|Q67IX6|PDI14_ORYSJ Protein disulfide isomerase-like 1-4	K09580	1	85.493	SKEDAANLIDEK(1)K	-0.33983	1.267	1.17	1.172	0.84	0.746	0.777
map04141 Protein processing in endoplasmic reticulum	0.0178386	1.55	Niben101Scf10384g00017.1	60	K	1.959	0.000737693	Up	sp|O82012|HSP12_SOLPE 17.6 kDa class I heat shock protein	K13993	1	91.657	ETPEAHVFK(1)ADLPGLK	-0.23262	1.438	1.281	1.192	0.611	0.719	0.666
map04141 Protein processing in endoplasmic reticulum	0.0178386	1.55	Niben101Scf10834g03005.1	87	K	1.623	0.00221609	Up	sp|O04153|CALR3_ARATH Calreticulin-3	K08057	1	103.13	GIQTTNDAK(1)HFAVSAK	0.47751	1.385	1.114	1.184	0.745	0.791	0.733
map04141 Protein processing in endoplasmic reticulum	0.0178386	1.55	Niben101Scf12868g00008.1	441	K	1.35	0.0222948	Up	sp|Q07439|HSP71_RAT Heat shock 70 kDa protein 1A/1B	K03283	0.999999	69.672	YK(1)AEDEEHKK	-0.27804	1.188	1.159	1.107	0.996	0.798	0.764
map04141 Protein processing in endoplasmic reticulum	0.0178386	1.55	Niben101Scf12868g00008.1	448	K	1.626	0.00536153	Up	sp|Q07439|HSP71_RAT Heat shock 70 kDa protein 1A/1B	K03283	0.999912	45.433	YKAEDEEHK(1)K	-0.099979	1.273	1.303	1.11	0.766	0.656	0.845
map04146 Peroxisome	0.331793	1.37	Niben101Scf03679g03009.1	76	K	1.406	0.0280483	Up	AT5G51100.1 Fe superoxide dismutase 2 LENGTH=305	K04564	1	72.434	TFEFHWGK(1)HHR	-0.52397	1.152	1.087	1.234	0.675	0.871	0.925
map04146 Peroxisome	0.331793	1.37	Niben101Scf04451g00026.1	179	K	1.309	0.00751295	Up	sp|Q9Z9C4|SODM_CHLPN Superoxide dismutase [Mn]	K04564	1	127.71	NVRPDYLK(1)NIWK	-0.41992	1.102	1.145	1.14	0.798	0.837	0.953
map04146 Peroxisome	0.331793	1.37	Niben101Scf01497g03008.1	416	K	0.765	0.00906286	Down	sp|P45739|CATA_HELAN Catalase	K03781	1	140.45	YPIPSTMCTGK(1)R	-0.20365	0.908	0.886	0.861	1.219	1.036	1.217
map04146 Peroxisome	0.331793	1.37	Niben101Scf02438g02001.1	378	K	1.624	0.00225683	Up	AT1G06290.1 acyl-CoA oxidase 3 LENGTH=675	K00232	1	70.373	EACGGQGLK(1)TENR	0.068445	1.362	1.115	1.204	0.734	0.719	0.813
map04146 Peroxisome	0.331793	1.37	Niben101Scf02538g06008.1	239	K	1.456	0.00188502	Up	sp|P0AFI1|OXC_ECO57 Oxalyl-CoA decarboxylase	K12261	1	93.143	AENALK(1)R	0.17169	1.216	1.202	1.122	0.808	0.875	0.748
map04146 Peroxisome	0.331793	1.37	Niben101Scf04160g00014.1	363	K	1.349	0.00900015	Up	sp|O88813|ACSL5_RAT Long-chain-fatty-acid--CoA ligase 5	K01897	1	77.279	K(1)HFEASPLSDK	0.86808	1.245	1.093	1.108	0.906	0.774	0.875
map04146 Peroxisome	0.331793	1.37	Niben101Scf07402g00014.1	211	K	5.52	4.98e-08	Up	sp|Q9BTZ2|DHRS4_HUMAN Dehydrogenase/reductase SDR family member 4	K11147	1	108.35	REIEGK(1)TLLNR	0.76484	1.615	1.647	1.601	0.3	0.295	0.286
map04146 Peroxisome	0.331793	1.37	Niben101Scf10189g02009.1	307	K	2.094	0.00293522	Up	sp|A6TGM3|FADA_KLEP7 3-ketoacyl-CoA thiolase	K07513	1	158.52	SGTTTAGNSSQVTDGAGAVLLMK(1)R	-0.41958	1.596	1.301	1.11	0.65	0.589	0.675
map04626 Plant-pathogen interaction	0.162434	1.48	Niben101Scf06180g00018.1	42	K	1.506	0.00190227	Up	sp|Q5J4W4|MPK2_ORYSJ Mitogen-activated protein kinase 2	K20600	1	93.374	EEVAIK(1)K	-0.093803	1.276	1.134	1.175	0.797	0.731	0.852
map04626 Plant-pathogen interaction	0.162434	1.48	Niben101Scf00414g06008.1	173	K	1.516	0.0020002	Up	sp|Q1CZI7|HTPG_MYXXD Chaperone protein HtpG	K04079	1	77.674	GTK(1)ITLFLK	-0.061466	1.144	1.201	1.235	0.733	0.756	0.873
map04626 Plant-pathogen interaction	0.162434	1.48	Niben101Scf05649g01011.1	33	K	1.612	0.0133744	Up	sp|Q9M7R0|ALL8_OLEEU Calcium-binding allergen Ole e 8	K13448	1	67.704	NQGLTQQK(1)R	0.074653	1.363	1.121	1.19	0.755	0.633	0.891
map04626 Plant-pathogen interaction	0.162434	1.48	Niben101Scf01375g06006.1	369	K	1.419	0.00682726	Up	sp|Q0JL44|SGT1_ORYSJ Protein SGT1 homolog	K12795	1	132.84	KVEGSPPDGMELK(1)K	-0.73214	1.253	1.174	1.091	0.916	0.804	0.759
map04626 Plant-pathogen interaction	0.162434	1.48	Niben101Scf03000g01002.1	633	K	1.31	0.00593466	Up	AT2G04030.1 Chaperone protein htpG family protein LENGTH=780	K09487	1	117.03	QEFGQTCDWIK(1)K	0.046813	1.171	1.036	1.192	0.899	0.827	0.869
map04626 Plant-pathogen interaction	0.162434	1.48	Niben101Scf03114g03011.1	322	K	1.506	0.00346903	Up	sp|A1RIQ1|HTPG_SHESW Chaperone protein HtpG	K04079	1	97.033	AILFVPK(1)R	0.67131	1.169	1.173	1.228	0.711	0.771	0.888
map04626 Plant-pathogen interaction	0.162434	1.48	Niben101Scf03114g03011.1	384	K	1.326	0.000254591	Up	sp|A1RIQ1|HTPG_SHESW Chaperone protein HtpG	K04079	1	89.171	EMLQQNK(1)ILK(1)VIR	-0.45221	1.153	1.151	1.112	0.876	0.825	0.875
map04626 Plant-pathogen interaction	0.162434	1.48	Niben101Scf03114g03011.1	61	K	1.963	0.000194633	Up	sp|A1RIQ1|HTPG_SHESW Chaperone protein HtpG	K04079	1	83.692	SK(1)LDAQPELFIR	-0.065293	1.346	1.247	1.311	0.603	0.692	0.694
map04626 Plant-pathogen interaction	0.162434	1.48	Niben101Scf04187g00037.1	365	K	0.714	0.00737479	Down	AT2G04030.1 Chaperone protein htpG family protein LENGTH=780	K09487	1	72.2	EQYQEFYK(1)K	0.65631	0.96	0.793	0.811	1.266	1.181	1.142
map04626 Plant-pathogen interaction	0.162434	1.48	Niben101Scf27914g00006.1	297	K	1.319	0.00309187	Up	AT4G24190.1 Chaperone protein htpG family protein LENGTH=823	K09487	1	102.87	DEAGEYLDEYK(1)LK	-1.3579	1.187	1.167	1.054	0.831	0.855	0.897
map04626 Plant-pathogen interaction	0.162434	1.48	Niben101Scf27914g00006.1	582	K	1.829	0.00219807	Up	AT4G24190.1 Chaperone protein htpG family protein LENGTH=823	K09487	1	88.596	FETSK(1)SDGK	-0.3075	1.339	1.21	1.272	0.637	0.637	0.815
map04626 Plant-pathogen interaction	0.162434	1.48	Niben101Scf27914g00006.1	162	K	1.665	0.0276043	Up	AT4G24190.1 Chaperone protein htpG family protein LENGTH=823	K09487	1	73.951	GIGMTK(1)EDLIK	-0.16316	0.985	1.292	1.407	0.664	0.9	0.649
map04626 Plant-pathogen interaction	0.162434	1.48	Niben101Scf27914g00006.1	206	K	1.305	0.00216034	Up	AT4G24190.1 Chaperone protein htpG family protein LENGTH=823	K09487	1	110.12	NLGTIAK(1)SGTSAFVEK	-0.15429	1.139	1.075	1.174	0.845	0.914	0.838
map04626 Plant-pathogen interaction	0.162434	1.48	Niben101Scf27914g00006.1	685	K	1.649	0.000483754	Up	AT4G24190.1 Chaperone protein htpG family protein LENGTH=823	K09487	1	145.52	WWK(1)GALASDNVDDVK	-1.9389	1.266	1.217	1.222	0.811	0.69	0.746
map04626 Plant-pathogen interaction	0.162434	1.48	Niben101Scf09296g01009.1	107	K	1.357	0.0164045	Up	AT5G19450.1 calcium-dependent protein kinase 19 LENGTH=533	K13412	1	50.194	EVEIMK(1)HLPK	3.4402	1.153	1.169	1.122	0.845	0.734	0.959
