# Supplementary material for: Analysis of lysine acetylation in tomato spot wilt virus infection in Nicotiana benthamiana
Source: Front Microbiol. 2023 Feb 2;14:1046163. doi: 10.3389/fmicb.2023.1046163 (PMC9935083; doi:10.3389/fmicb.2023.1046163)
Supplement: Supplementary file 6 [file Table_6.XLSX]

## Sheet: all Domain2Protein
Table S6. Detailed information of protein domain.
Domain description	Fisher's exact test p value	Fold Enrichment	Protein accession	Position	Amino acid	TSWV/PBS P value	Regulated Type	Protein description	Localization probability	Score	Charge	Modified sequence	Mass error [ppm]	TSWV-1	TSWV-2	TSWV-3	PBS-1	PBS-2	PBS-3
2-oxoacid dehydrogenases acyltransferase (catalytic domain)	0.280825	1.92	Niben101Scf03254g00001.1	373	K	0.037542	Down	sp|Q1RJT3|ODP2_RICBR Dihydrolipoyllysine-residue acetyltransferase component of pyruvate dehydrogenase complex	1	100.02	2	ELVDK(1)AR	2.7142	0.701	0.923	0.687	1.211	1.61	1.022
2-oxoacid dehydrogenases acyltransferase (catalytic domain)	0.280825	1.92	Niben101Scf15653g02011.1	61	K	0.00333822	Down	ref|WP_026032281.1| branched-chain alpha-keto acid dehydrogenase subunit E2 [Prochlorococcus sp. W4]	1	181.98	2	IVSWVK(1)TEGDK	-0.99874	0.83	0.879	0.705	1.32	1.237	1.204
2Fe-2S iron-sulfur cluster binding domain	0.280825	1.92	Niben101Scf03864g01012.1	127	K	0.00249372	Down	ref|WP_026731793.1| iron ABC transporter substrate-binding protein [Fischerella sp. PCC 9605]	1	122.46	4	TDKENNHEDLK(1)R	-0.71741	0.93	0.878	0.857	1.226	1.126	1.114
2Fe-2S iron-sulfur cluster binding domain	0.280825	1.92	Niben101Scf25055g00001.1	263	K	0.00481477	Up	sp|Q8LB02|SDHB2_ARATH Succinate dehydrogenase [ubiquinone] iron-sulfur subunit 2, mitochondrial	1	113.22	3	GLNPGK(1)HIQNIK	0.57816	1.203	1.215	1.07	0.9	0.779	0.827
AAA domain (Cdc48 subfamily)	0.194333	2.39	Niben101Scf05912g01016.1	414	K	0.00597665	Down	sp|P0ABI1|CLPA_ECO57 ATP-dependent Clp protease ATP-binding subunit ClpA	0.99994	80.17	4	K(1)HIEKDPALER	-0.21069	0.915	0.774	0.715	1.38	1.223	1.187
AAA domain (Cdc48 subfamily)	0.194333	2.39	Niben101Scf05912g01016.1	817	K	0.00119337	Down	sp|P0ABI1|CLPA_ECO57 ATP-dependent Clp protease ATP-binding subunit ClpA	1	140.17	2	QLTK(1)LEVK	-1.4307	0.858	0.869	0.818	1.295	1.148	1.164
AAA domain (Cdc48 subfamily)	0.194333	2.39	Niben101Scf05912g01016.1	293	K	0.00928907	Down	sp|P0ABI1|CLPA_ECO57 ATP-dependent Clp protease ATP-binding subunit ClpA	1	89.358	3	TK(1)NNPCLIGEPGVGK	0.23963	0.863	0.83	0.862	1.38	1.113	1.116
AAA domain (Cdc48 subfamily)	0.194333	2.39	Niben101Scf09554g02021.1	826	K	0.00740769	Down	sp|Q8XZR0|CLPB_RALSO Chaperone protein ClpB	1	95.094	2	ETTYQTIK(1)QR	0.1486	0.695	0.843	0.585	1.555	1.389	1.176
ABC transporter	0.0636816	1.97	Niben101Scf01719g08010.1	540	K	9.49e-05	Up	sp|O34392|YTRE_BACSU ABC transporter ATP-binding protein YtrE	1	105.19	2	NK(1)ALIDELSVPR	0.19955	1.547	1.318	1.37	0.542	0.577	0.508
ABC transporter	0.0636816	1.97	Niben101Scf06583g03008.1	720	K	0.0158875	Up	sp|O34392|YTRE_BACSU ABC transporter ATP-binding protein YtrE	1	116.04	3	WK(1)HIVAGGTEPLGAAVVR	1.0865	1.076	1.098	1.251	0.757	0.844	0.929
ABC transporter	0.0636816	1.97	Niben101Scf06583g03008.1	174	K	0.000222451	Up	sp|O34392|YTRE_BACSU ABC transporter ATP-binding protein YtrE	1	60.691	2	DVSGIVK(1)PCR	1.0535	1.189	1.104	1.181	0.85	0.835	0.821
ABC transporter	0.0636816	1.97	Niben101Scf01936g05001.1	241	K	0.0337003	Up	sp|P31826|YDDA_ECOLI Inner membrane ABC transporter ATP-binding protein YddA	1	82.417	4	EDFHIQHK(1)FK	1.6945	1.074	1.417	1.046	0.781	0.912	0.727
ABC transporter	0.0636816	1.97	Niben101Scf04623g02006.1	772	K	0.0152167	Up	AT2G47800.1 multidrug resistance-associated protein 4 LENGTH=1516	1	55.261	2	GINLSGGQK(1)QR	0.018491	1.153	1.14	1.43	0.577	0.741	0.848
ABC transporter	0.0636816	1.97	Niben101Scf04623g02006.1	518	K	0.00553429	Up	AT2G47800.1 multidrug resistance-associated protein 4 LENGTH=1516	1	127.71	3	VIK(1)FQAWEEHFNK	-0.92811	1.183	1.105	1.154	0.759	0.852	0.913
ABC transporter	0.0636816	1.97	Niben101Scf05249g07008.1	487	K	2.85e-05	Up	sp|Q6AJW3|MSBA_DESPS Lipid A export ATP-binding/permease protein MsbA	1	62.528	2	GTQLSGGQK(1)QR	0.72614	1.649	1.51	1.417	0.393	0.445	0.389
ABC transporter	0.0636816	1.97	Niben101Scf06583g03009.1	338	K	0.000237616	Up	sp|Q7PC88|AB31G_ARATH ABC transporter G family member 31	1	93.598	2	GISGGQK(1)K	0.71747	1.516	1.294	1.389	0.498	0.611	0.544
ABC transporter	0.0636816	1.97	Niben101Scf06583g03009.1	597	K	0.000210464	Up	sp|Q7PC88|AB31G_ARATH ABC transporter G family member 31	1	116.9	2	LPVFYK(1)QR	-1.0757	1.23	1.167	1.249	0.719	0.784	0.788
ABC transporter	0.0636816	1.97	Niben101Scf06583g03009.1	526	K	0.000636724	Up	sp|Q7PC88|AB31G_ARATH ABC transporter G family member 31	1	93.195	2	ELLLMK(1)R	-1.6932	1.158	1.23	1.207	0.723	0.792	0.83
ABC transporter	0.0636816	1.97	Niben101Scf06583g03009.1	457	K	1.02e-05	Up	sp|Q7PC88|AB31G_ARATH ABC transporter G family member 31	0.999997	57.175	3	KDQQQYWSK(1)R	-1.4449	1.276	1.234	1.331	0.684	0.69	0.695
ABC transporter	0.0636816	1.97	Niben101Scf14394g01040.1	437	K	0.0453165	Up	sp|P40024|ARB1_YEAST ABC transporter ATP-binding protein ARB1	1	61.344	3	TRDEQIK(1)NQQK	-0.37755	1.475	1.096	1.235	0.678	0.96	0.489
ATP synthase	0.0434988	4.79	Niben101Scf15972g02017.1	80	K	0.00771629	Up	sp|A5VSE2|ATPG_BRUO2 ATP synthase gamma chain	1	140.14	2	AIQTK(1)TENSR	-0.17045	1.265	1.16	1.134	0.928	0.76	0.746
ATP synthase	0.0434988	4.79	Niben101Scf15972g02017.1	61	K	0.00377704	Up	sp|A5VSE2|ATPG_BRUO2 ATP synthase gamma chain	1	97.431	2	NIQK(1)ITK	-0.56802	1.111	1.079	1.241	0.835	0.818	0.889
ATP synthase	0.0434988	4.79	Niben101Scf01399g00012.1	152	K	0.0071742	Down	sp|A9IYW8|ATPG_BART1 ATP synthase gamma chain	1	199.82	2	GLCGGFNNYLIK(1)K	-1.7747	0.887	0.918	0.823	1.189	1.065	1.244
ATP synthase alpha/beta family, beta-barrel domain	0.194333	2.39	Niben101Scf03169g05002.1	70	K	0.00813623	Down	sp|Q0G9N3|ATPF_LIRTU ATP synthase subunit b, chloroplastic	1	130.95	3	TLEQLENYK(1)NETIQFEQQR	1.9872	0.847	0.879	0.869	1.061	1.144	1.303
ATP synthase alpha/beta family, beta-barrel domain	0.194333	2.39	Niben101Scf04529g00005.1	382	K	0.0241528	Down	sp|Q8DLP3|ATPA_THEEB ATP synthase subunit alpha	1	86.794	2	QVAGK(1)LK	0.11792	0.889	0.899	0.735	1.427	1.105	1.13
Aminotransferase class I and II	0.255677	1.74	Niben101Scf07321g00016.1	801	K	0.0326028	Up	sp|Q9SWR3|MMT1_WEDBI Methionine S-methyltransferase	1	84.817	2	ALTCIVK(1)FR	0.74036	1.093	1.085	1.204	0.781	0.804	1.001
Aminotransferase class I and II	0.255677	1.74	Niben101Scf00870g03002.1	474	K	0.000545678	Up	AT1G72330.3 alanine aminotransferase 2 LENGTH=553	1	166.66	2	TAPDAFYAK(1)R	0.12605	1.304	1.24	1.144	0.71	0.789	0.754
Aminotransferase class I and II	0.255677	1.74	Niben101Scf00870g03002.1	297	K	0.000440538	Up	AT1G72330.3 alanine aminotransferase 2 LENGTH=553	1	106.42	2	EIVEFCK(1)R	0.025932	1.45	1.268	1.252	0.595	0.703	0.629
Aminotransferase class I and II	0.255677	1.74	Niben101Scf02937g04001.1	392	K	0.010193	Down	AT1G72330.3 alanine aminotransferase 2 LENGTH=553	1	106.04	2	AIEAAK(1)K	-0.64241	0.888	0.818	0.772	1.434	1.126	1.151
Aminotransferase class I and II	0.255677	1.74	Niben101Scf10158g01035.1	283	K	0.0106219	Down	sp|A6L7E4|DAPAT_BACV8 LL-diaminopimelate aminotransferase	1	130.56	2	AMK(1)NVVSFYK	1.0118	0.939	0.877	0.818	1.262	1.066	1.181
Aminotransferase class-III	0.00780934	3.83	Niben101Scf01478g05007.1	503	K	0.00587003	Down	AT3G48730.1 glutamate-1-semialdehyde 2,1-aminomutase 2 LENGTH=472	1	90.15	2	SDAAK(1)FAK	0.40856	0.849	0.665	0.586	1.456	1.482	1.2
Aminotransferase class-III	0.00780934	3.83	Niben101Scf01478g05007.1	136	K	0.00289102	Down	AT3G48730.1 glutamate-1-semialdehyde 2,1-aminomutase 2 LENGTH=472	1	73.233	3	SEEAFNK(1)AK	-0.20675	0.538	0.7	0.75	1.344	1.3	1.568
Aminotransferase class-III	0.00780934	3.83	Niben101Scf02553g02002.1	62	K	0.00608177	Down	AT3G48730.1 glutamate-1-semialdehyde 2,1-aminomutase 2 LENGTH=472	1	72.2	3	SEEAFSK(1)AK	-0.026302	0.742	0.716	0.733	1.234	1.125	1.622
Aminotransferase class-III	0.00780934	3.83	Niben101Scf02553g02002.1	55	K	0.00625137	Down	AT3G48730.1 glutamate-1-semialdehyde 2,1-aminomutase 2 LENGTH=472	1	145.69	2	TFTLQK(1)SEEAFSK	-0.38134	0.827	0.839	0.757	1.457	1.16	1.155
Aminotransferase class-III	0.00780934	3.83	Niben101Scf04464g01004.1	61	K	0.0018991	Up	AT3G22200.2 Pyridoxal phosphate (PLP)-dependent transferases superfamily protein LENGTH=513	1	98.997	2	IQAVVK(1)K	1.1158	1.175	1.133	1.111	0.818	0.828	0.917
Aminotransferase class-III	0.00780934	3.83	Niben101Scf06382g00006.1	123	K	0.00608177	Down	AT3G48730.1 glutamate-1-semialdehyde 2,1-aminomutase 2 LENGTH=472	1	72.2	3	SEEAFSK(1)AK	-0.026302	0.742	0.716	0.733	1.234	1.125	1.622
Beta2-adaptin appendage, C-terminal sub-domain	0.0434988	4.79	Niben101Scf02354g04002.1	136	K	0.0105346	Up	sp|Q9DBG3|AP2B1_MOUSE AP-2 complex subunit beta	1	68.224	3	NVQEPK(1)AK	0.56255	1.41	1.201	1.125	0.88	0.644	0.718
Beta2-adaptin appendage, C-terminal sub-domain	0.0434988	4.79	Niben101Scf08812g00007.1	842	K	0.0216717	Up	sp|Q54X82|AP1B_DICDI AP-1 complex subunit beta	1	77.776	3	K(1)HANQEVLYLSAK	-0.97296	1.101	1.224	1.06	0.763	0.907	0.919
C-terminal, D2-small domain, of ClpB protein	0.194333	2.39	Niben101Scf05912g01016.1	414	K	0.00597665	Down	sp|P0ABI1|CLPA_ECO57 ATP-dependent Clp protease ATP-binding subunit ClpA	0.99994	80.17	4	K(1)HIEKDPALER	-0.21069	0.915	0.774	0.715	1.38	1.223	1.187
C-terminal, D2-small domain, of ClpB protein	0.194333	2.39	Niben101Scf05912g01016.1	817	K	0.00119337	Down	sp|P0ABI1|CLPA_ECO57 ATP-dependent Clp protease ATP-binding subunit ClpA	1	140.17	2	QLTK(1)LEVK	-1.4307	0.858	0.869	0.818	1.295	1.148	1.164
C-terminal, D2-small domain, of ClpB protein	0.194333	2.39	Niben101Scf05912g01016.1	293	K	0.00928907	Down	sp|P0ABI1|CLPA_ECO57 ATP-dependent Clp protease ATP-binding subunit ClpA	1	89.358	3	TK(1)NNPCLIGEPGVGK	0.23963	0.863	0.83	0.862	1.38	1.113	1.116
C-terminal, D2-small domain, of ClpB protein	0.194333	2.39	Niben101Scf09554g02021.1	826	K	0.00740769	Down	sp|Q8XZR0|CLPB_RALSO Chaperone protein ClpB	1	95.094	2	ETTYQTIK(1)QR	0.1486	0.695	0.843	0.585	1.555	1.389	1.176
Cell division protein 48 (CDC48), N-terminal domain	0.112428	3.19	Niben101Scf01427g01013.1	572	K	0.0015272	Up	sp|O18413|PRS8_DROME 26S protease regulatory subunit 8	1	117.4	2	ELFDK(1)AR	-0.46299	1.341	1.225	1.111	0.805	0.75	0.732
Cell division protein 48 (CDC48), N-terminal domain	0.112428	3.19	Niben101Scf02315g01009.1	672	K	0.000133938	Up	sp|P62191|PRS4_HUMAN 26S protease regulatory subunit 4	1	82.85	2	SPLSK(1)DIDLR	-0.24013	1.402	1.289	1.279	0.655	0.683	0.596
Cell division protein 48 (CDC48), domain 2	0.112428	3.19	Niben101Scf01427g01013.1	572	K	0.0015272	Up	sp|O18413|PRS8_DROME 26S protease regulatory subunit 8	1	117.4	2	ELFDK(1)AR	-0.46299	1.341	1.225	1.111	0.805	0.75	0.732
Cell division protein 48 (CDC48), domain 2	0.112428	3.19	Niben101Scf02315g01009.1	672	K	0.000133938	Up	sp|P62191|PRS4_HUMAN 26S protease regulatory subunit 4	1	82.85	2	SPLSK(1)DIDLR	-0.24013	1.402	1.289	1.279	0.655	0.683	0.596
Cobalamin-independent synthase, Catalytic domain	0.0434988	4.79	Niben101Scf01812g02025.1	35	K	0.0158818	Down	sp|A1KTL3|METE_NEIMF 5-methyltetrahydropteroyltriglutamate--homocysteine methyltransferase	1	98.044	2	SSAEDLK(1)K	1.5869	0.934	0.877	0.854	1.299	1.119	1.063
Cobalamin-independent synthase, Catalytic domain	0.0434988	4.79	Niben101Scf07438g04014.1	35	K	0.00246619	Down	sp|Q2SMS4|METE_HAHCH 5-methyltetrahydropteroyltriglutamate--homocysteine methyltransferase	1	123.86	3	STAEDLK(1)K	-0.19618	0.819	0.908	0.876	1.1	1.176	1.226
Cobalamin-independent synthase, N-terminal domain	0.0434988	4.79	Niben101Scf01812g02025.1	35	K	0.0158818	Down	sp|A1KTL3|METE_NEIMF 5-methyltetrahydropteroyltriglutamate--homocysteine methyltransferase	1	98.044	2	SSAEDLK(1)K	1.5869	0.934	0.877	0.854	1.299	1.119	1.063
Cobalamin-independent synthase, N-terminal domain	0.0434988	4.79	Niben101Scf07438g04014.1	35	K	0.00246619	Down	sp|Q2SMS4|METE_HAHCH 5-methyltetrahydropteroyltriglutamate--homocysteine methyltransferase	1	123.86	3	STAEDLK(1)K	-0.19618	0.819	0.908	0.876	1.1	1.176	1.226
Conserved region in glutamate synthase	0.194333	2.39	Niben101Scf04198g01001.1	887	K	0.00895329	Down	sp|P51375|GLTB_PORPU Ferredoxin-dependent glutamate synthase	1	117.02	2	AFSEDTAK(1)R	0.48636	0.808	0.819	0.846	1.437	1.087	1.183
Conserved region in glutamate synthase	0.194333	2.39	Niben101Scf04198g01001.1	193	K	0.0201366	Down	sp|P51375|GLTB_PORPU Ferredoxin-dependent glutamate synthase	1	64.82	3	DCNQMNEAK(1)K	-0.59333	0.929	0.794	0.758	1.042	1.379	1.219
Conserved region in glutamate synthase	0.194333	2.39	Niben101Scf04198g01001.1	356	K	0.0129875	Down	sp|P51375|GLTB_PORPU Ferredoxin-dependent glutamate synthase	1	120.55	2	EASLK(1)STVWR	-0.091874	0.907	0.864	0.719	1.375	1.191	1.125
Conserved region in glutamate synthase	0.194333	2.39	Niben101Scf04198g01001.1	687	K	0.000179655	Down	sp|P51375|GLTB_PORPU Ferredoxin-dependent glutamate synthase	1	107.29	2	GVEGSLK(1)R	-0.13213	0.873	0.904	0.846	1.19	1.161	1.151
Conserved region in glutamate synthase	0.194333	2.39	Niben101Scf04198g01001.1	997	K	0.00500235	Down	sp|P51375|GLTB_PORPU Ferredoxin-dependent glutamate synthase	1	124.91	2	LGGK(1)SNSGEGGEDPIR	0.12017	0.874	0.703	0.854	1.335	1.19	1.215
Conserved region in glutamate synthase	0.194333	2.39	Niben101Scf04198g01002.1	216	K	0.0125646	Down	sp|P55038|GLTS_SYNY3 Ferredoxin-dependent glutamate synthase 2	1	70.451	2	VVNK(1)TVEIYNIDR	-0.78534	0.829	0.813	0.8	1.501	1.09	1.167
Copper binding proteins, plastocyanin/azurin family	0.112428	3.19	Niben101Scf00508g00007.1	98	K	0.000163056	Down	sp|P00297|PLAS_SOLCR Plastocyanin	1	134.03	4	ITFK(1)NNAGFPHNVVFDEDEIPSGVDASK	1.6556	0.773	0.774	0.717	1.376	1.236	1.319
Copper binding proteins, plastocyanin/azurin family	0.112428	3.19	Niben101Scf00539g07027.1	100	K	0.000452473	Down	sp|P35476|PLAS1_TOBAC Plastocyanin A'/A''	1	183.58	4	ITFK(1)NNAGFPHNVVFDEDEIPAGVDVSK	1.4724	0.772	0.847	0.779	1.276	1.18	1.306
Core histone H2A/H2B/H3/H4	0.17477	1.6	Niben101Scf12159g08001.1	4	K	0.00901389	Down	sp|P08985|H2AV_DROME Histone H2A.v	1	72.29	3	AGK(1)GGK(1)GLVAGK	-0.74052	0.833	0.766	0.836	1.472	1.119	1.166
Core histone H2A/H2B/H3/H4	0.17477	1.6	Niben101Scf12159g08001.1	7	K	0.00476194	Down	sp|P08985|H2AV_DROME Histone H2A.v	1	134.93	3	GGK(1)GLVAGK(1)TTAAAAANK	0.70119	0.898	0.852	0.776	1.331	1.139	1.17
Core histone H2A/H2B/H3/H4	0.17477	1.6	Niben101Scf12159g08001.1	13	K	0.00358187	Down	sp|P08985|H2AV_DROME Histone H2A.v	1	134.93	3	GLVAGK(1)TTAAAAANK	-0.58055	0.919	0.918	0.828	1.208	1.107	1.149
Core histone H2A/H2B/H3/H4	0.17477	1.6	Niben101Scf00247g03007.1	8	K	0.0212855	Down	sp|P25469|H2A1_SOLLC Histone H2A.1	1	96.866	2	SSTGEIK(1)SVGGR	0.88375	0.905	0.682	0.809	1.525	1.163	1.13
Core histone H2A/H2B/H3/H4	0.17477	1.6	Niben101Scf03400g02004.1	13	K	0.0232109	Up	sp|Q9LQQ4|H2B1_ARATH Histone H2B.1	1	64.104	3	K(1)PAAEK(1)TPVAEK	0.77164	1.072	1.232	1.263	0.624	0.87	0.854
Core histone H2A/H2B/H3/H4	0.17477	1.6	Niben101Scf03471g01013.1	6	K	0.0202515	Down	sp|P40282|H2A_PLAFA Histone H2A	1	97.463	2	GK(1)TLGSAAAK	-0.42921	0.895	0.739	0.811	1.5	1.074	1.186
Core histone H2A/H2B/H3/H4	0.17477	1.6	Niben101Scf07275g00001.1	25	K	0.00218021	Down	sp|Q9LQQ4|H2B1_ARATH Histone H2B.1	1	80.245	3	TTVAEK(1)TPAEK(1)K	-0.97026	0.918	0.887	0.85	1.165	1.089	1.209
Core histone H2A/H2B/H3/H4	0.17477	1.6	Niben101Scf07945g01002.1	54	K	8.18e-05	Up	sp|P84227|H32_BOVIN Histone H3.2	1	86.288	2	K(1)YQK(1)STELLIR	-0.13435	1.581	1.388	1.354	0.465	0.534	0.519
Core histone H2A/H2B/H3/H4	0.17477	1.6	Niben101Scf07945g01002.1	57	K	0.000975151	Up	sp|P84227|H32_BOVIN Histone H3.2	1	134.49	2	YQK(1)STELLIR	-0.11328	1.324	1.182	1.131	0.803	0.748	0.778
Core histone H2A/H2B/H3/H4	0.17477	1.6	Niben101Scf22060g00010.1	8	K	0.000428938	Down	sp|Q43208|H2A4_WHEAT Histone H2A.4	1	143.31	3	PSTTATK(1)SVGGR	0.39688	0.374	0.299	0.224	2.19	1.75	1.646
Cyclophilin type peptidyl-prolyl cis-trans isomerase/CLD	0.160907	1.84	Niben101Scf01847g03004.1	96	K	0.00222874	Up	sp|P14851|PPIA_CRIGR Peptidyl-prolyl cis-trans isomerase A	1	137.14	2	FADENFK(1)R	-0.80246	1.177	1.161	1.09	0.891	0.799	0.878
Cyclophilin type peptidyl-prolyl cis-trans isomerase/CLD	0.160907	1.84	Niben101Scf00467g00016.1	50	K	0.00227036	Up	sp|Q9CR16|PPID_MOUSE Peptidyl-prolyl cis-trans isomerase D	1	70.942	2	TPK(1)TAENFR	-0.17912	1.118	1.091	1.2	0.838	0.906	0.824
Cyclophilin type peptidyl-prolyl cis-trans isomerase/CLD	0.160907	1.84	Niben101Scf00853g02015.1	341	K	0.000152531	Up	sp|Q4WCR3|PPIL1_ASPFU Peptidyl-prolyl cis-trans isomerase-like 1	1	76.679	2	VEK(1)NPK(1)K	0.14581	1.706	1.454	1.347	0.391	0.453	0.466
Cyclophilin type peptidyl-prolyl cis-trans isomerase/CLD	0.160907	1.84	Niben101Scf00853g02015.1	344	K	0.000152531	Up	sp|Q4WCR3|PPIL1_ASPFU Peptidyl-prolyl cis-trans isomerase-like 1	1	76.679	2	VEK(1)NPK(1)K	0.14581	1.706	1.454	1.347	0.391	0.453	0.466
Cyclophilin type peptidyl-prolyl cis-trans isomerase/CLD	0.160907	1.84	Niben101Scf04327g02015.1	48	K	0.00114409	Up	sp|P17742|PPIA_MOUSE Peptidyl-prolyl cis-trans isomerase A	1	87.696	2	GVGK(1)SGK	0.67917	1.382	1.22	1.153	0.781	0.725	0.691
Cyclophilin type peptidyl-prolyl cis-trans isomerase/CLD	0.160907	1.84	Niben101Scf04724g03012.1	176	K	0.00190848	Up	AT3G15520.1 Cyclophilin-like peptidyl-prolyl cis-trans isomerase family protein LENGTH=466	1	100.11	3	KPFGTMEGNVK(1)K	0.39601	1.183	1.251	1.15	0.709	0.807	0.844
Domain of unknown function (DUF588)	0.0434988	4.79	Niben101Scf05146g03009.1	141	K	0.00199047	Up	sp|B9SXY8|CSPLE_RICCO CASP-like protein 4D1	1	68.536	2	TESK(1)K(1)FFDR	-0.54963	1.474	1.607	1.394		0.077	0.151
Domain of unknown function (DUF588)	0.0434988	4.79	Niben101Scf05146g03009.1	142	K	0.00199047	Up	sp|B9SXY8|CSPLE_RICCO CASP-like protein 4D1	1	68.536	2	TESK(1)K(1)FFDR	-0.54963	1.474	1.607	1.394		0.077	0.151
Domain of unknown function (DUF588)	0.0434988	4.79	Niben101Scf02752g11002.1	149	K	0.000710892	Up	sp|B6T959|CASP1_MAIZE Casparian strip membrane protein 1	1	88.177	2	VCDK(1)FDR	-0.32982	1.727	1.699	1.541	0.166	0.331	0.256
Domain of unknown function (DUF588)	0.0434988	4.79	Niben101Scf02752g11002.1	145	K	5.44e-06	Up	sp|B6T959|CASP1_MAIZE Casparian strip membrane protein 1	1	85.676	2	WNK(1)VCDK	-0.60455	1.469	1.424	1.392	0.49	0.529	0.534
Fructose-1-6-bisphosphatase	0.109603	2.39	Niben101Scf01150g04004.1	243	K	0.0215023	Down	sp|Q30ZN0|F16PA_DESAG Fructose-1,6-bisphosphatase class 1	1	96.371	2	YPTDGSSPK(1)SLR	-0.41198	0.864	0.913	0.81	1.39	1.107	1.082
Fructose-1-6-bisphosphatase	0.109603	2.39	Niben101Scf02280g09005.1	204	K	0.00271801	Down	sp|Q87UX4|F16PA_PSESM Fructose-1,6-bisphosphatase class 1	1	77.221	3	DVPGTHEFLLLDEGK(1)WQHVK	3.3144	0.844	0.882	0.926	1.124	1.219	1.109
Fructose-1-6-bisphosphatase	0.109603	2.39	Niben101Scf02280g09005.1	243	K	0.0172444	Down	sp|Q87UX4|F16PA_PSESM Fructose-1,6-bisphosphatase class 1	1	83.045	3	LIDYYVK(1)EK	0.72095	0.755	0.76	0.874	1.246	1.035	1.479
Fructose-1-6-bisphosphatase	0.109603	2.39	Niben101Scf02280g09005.1	50	K	0.00950492	Down	sp|Q87UX4|F16PA_PSESM Fructose-1,6-bisphosphatase class 1	1	75.509	2	STSDK(1)GLIR	0.68647	0.919	0.787	0.679	1.405	1.228	1.184
Fructose-1-6-bisphosphatase	0.109603	2.39	Niben101Scf02280g09005.1	327	K	0.00652068	Down	sp|Q87UX4|F16PA_PSESM Fructose-1,6-bisphosphatase class 1	1	143.97	3	TQVAYGSK(1)NEIIR	-0.17278	0.738	0.893	0.744	1.447	1.183	1.187
Fructose-1-6-bisphosphatase	0.109603	2.39	Niben101Scf02280g09005.1	264	K	0.0159188	Down	sp|Q87UX4|F16PA_PSESM Fructose-1,6-bisphosphatase class 1	1	96.143	3	YTGGMVPDVNQIIVK(1)EK	-1.0899	0.879	0.894	0.872	1.251	1.012	1.224
Fructose-1-6-bisphosphatase	0.109603	2.39	Niben101Scf02479g02013.1	343	K	0.00874997	Down	sp|B0JH56|F16PA_MICAN Fructose-1,6-bisphosphatase class 1	1	91.783	2	NAK(1)NGNLR	-1.1767	0.928	0.841	0.846	1.294	1.074	1.167
Fructose-bisphosphate aldolase class-I	0.163102	2.05	Niben101Scf13103g01029.1	57	K	0.0481602	Down	AT4G38970.1 fructose-bisphosphate aldolase 2 LENGTH=398	1	104.3	2	TAK(1)TVASPGR	-0.049414	0.952	0.856	0.862	1.37	1.054	1.063
Fructose-bisphosphate aldolase class-I	0.163102	2.05	Niben101Scf05536g01013.1	58	K	0.00544303	Down	AT4G38970.1 fructose-bisphosphate aldolase 2 LENGTH=398	1	96.82	2	TAK(1)TIASPGR	-0.22315	0.904	0.837	0.708	1.178	1.239	1.284
Fructose-bisphosphate aldolase class-I	0.163102	2.05	Niben101Scf01460g02001.1	385	K	7.88e-05	Down	AT4G38970.1 fructose-bisphosphate aldolase 2 LENGTH=398	1	64.121	3	YSAAGESEEAK(1)K	-0.63879	0.691	0.735	0.742	1.426	1.325	1.288
Glutamine amidotransferase domain	0.194333	2.39	Niben101Scf00573g01003.1	220	K	0.00342903	Up	AT5G10240.1 asparagine synthetase 3 LENGTH=578	1	71.524	2	AFENAVIK(1)R	-0.12499	1.209	1.121	1.225	0.732	0.773	0.889
Glutamine amidotransferase domain	0.194333	2.39	Niben101Scf01852g04018.1	427	K	0.00554523	Down	sp|P41390|PUR1_SCHPO Amidophosphoribosyltransferase	1	100.39	2	AVLEGK(1)R	-1.278	0.926	0.835	0.8	1.295	1.109	1.192
Glutamine synthetase, catalytic domain	0.112428	3.19	Niben101Scf00952g03003.1	421	K	0.000350529	Down	sp|P04770|GLNA1_PHAVU Glutamine synthetase PR-1	1	122.7	3	EEGGFEVIK(1)K	0.67073	0.826	0.774	0.781	1.358	1.231	1.21
Glutamine synthetase, catalytic domain	0.112428	3.19	Niben101Scf00952g03003.1	169	K	0.016721	Down	sp|P04770|GLNA1_PHAVU Glutamine synthetase PR-1	1	84.479	3	HK(1)AAQVFSDSK	1.0875	0.903	0.782	0.695	1.431	1.337	1.056
Glutamine synthetase, catalytic domain	0.112428	3.19	Niben101Scf39430g00005.1	134	K	1.3e-05	Down	sp|O08467|GLNA_THEKO Glutamine synthetase	1	44.318	3	DIFAENAK(1)K	1.8984	0.87	0.839	0.853	1.172	1.199	1.196
Glutathione S-transferase, C-terminal domain	0.237502	1.6	Niben101Scf00069g02013.1	154	K	0.0121712	Up	sp|P46423|GSTF_HYOMU Glutathione S-transferase	1	81.099	2	VK(1)SLFDAR	-1.117	1.291	1.09	1.162	0.689	0.878	0.841
Glutathione S-transferase, C-terminal domain	0.237502	1.6	Niben101Scf02971g01005.1	187	K	0.00282894	Up	sp|P46417|GSTX3_SOYBN Glutathione S-transferase 3	1	143.09	2	LVAWAK(1)R	0.25263	1.134	1.178	1.194	0.86	0.739	0.867
Glutathione S-transferase, C-terminal domain	0.237502	1.6	Niben101Scf04174g01004.1	219	K	0.0166762	Up	sp|P46417|GSTX3_SOYBN Glutathione S-transferase 3	1	63.662	3	ESVSK(1)SLADPDK	-0.4084	1.126	1.253	1.064	0.738	0.877	0.904
Glutathione S-transferase, C-terminal domain	0.237502	1.6	Niben101Scf04174g01004.1	209	K	0.000787973	Up	sp|P46417|GSTX3_SOYBN Glutathione S-transferase 3	1	94.114	2	IVEWAK(1)K	-0.36575	1.199	1.182	1.09	0.867	0.813	0.837
Glutathione S-transferase, C-terminal domain	0.237502	1.6	Niben101Scf08130g00014.1	114	K	0.00026261	Up	sp|Q9SR36|GSTU8_ARATH Glutathione S-transferase U8	1	110.08	3	SFFLK(1)GEEQEK	-0.084041	1.48	1.34	1.37	0.485	0.558	0.618
Glutathione S-transferase, C-terminal domain	0.237502	1.6	Niben101Scf08130g00014.1	103	K	0.000444512	Up	sp|Q9SR36|GSTU8_ARATH Glutathione S-transferase U8	1	87.181	2	FLEDK(1)VR	-0.14531	1.746	1.421	1.311		0.141	0.109
Glutathione S-transferase, C-terminal domain	0.237502	1.6	Niben101Scf08130g00016.1	115	K	0.00112836	Up	sp|Q9SR36|GSTU8_ARATH Glutathione S-transferase U8	1	89.171	2	ALFGK(1)GEESDK	0.3978	1.455	1.696	1.481	0.326	0.509	0.299
Glutathione S-transferase, C-terminal domain	0.237502	1.6	Niben101Scf11037g00006.1	63	K	0.00744077	Up	sp|P46423|GSTF_HYOMU Glutathione S-transferase	1	89.805	3	GNQLLANEPK(1)K	0.99795	1.171	1.203	1.195	0.679	0.905	0.783
Glutathione S-transferase, C-terminal domain	0.237502	1.6	Niben101Scf11037g00006.1	22	K	0.00248603	Up	sp|P46423|GSTF_HYOMU Glutathione S-transferase	1	117.31	2	VIATLK(1)EK	-0.72094	1.178	1.205	1.166	0.71	0.832	0.854
Glutathione S-transferase, C-terminal domain	0.237502	1.6	Niben101Scf11037g00006.1	154	K	0.00100252	Up	sp|P46423|GSTF_HYOMU Glutathione S-transferase	1	104.89	4	VK(1)NLFDARPHVK	0.3271	1.203	1.252	1.212	0.686	0.746	0.83
Glyceraldehyde 3-phosphate dehydrogenase, C-terminal domain	0.280825	1.92	Niben101Scf04905g04004.1	8	K	0.00389791	Up	sp|P09317|G3P_USTMA Glyceraldehyde-3-phosphate dehydrogenase	1	120.22	2	IK(1)IGINGFGR	0.99433	1.052	1.144	1.214	0.828	0.838	0.893
Glyceraldehyde 3-phosphate dehydrogenase, C-terminal domain	0.280825	1.92	Niben101Scf03133g00003.1	122	K	0.0149236	Down	sp|Q5HF86|G3P2_STAAC Glyceraldehyde-3-phosphate dehydrogenase 2	1	168.64	4	DSPLDVIVVNDSGGVK(1)NASHLLK	-1.6337	0.919	0.758	0.862	1.351	1.199	1.076
Glycosyl hydrolases family 17	0.194333	2.39	Niben101Scf01001g00005.1	58	K	0.000465511	Up	sp|P23432|E13C_TOBAC Glucan endo-1,3-beta-glucosidase	1	126.24	2	LYNANGIK(1)R	-0.14972	1.711	1.526	1.547	0.244	0.315	0.41
Glycosyl hydrolases family 17	0.194333	2.39	Niben101Scf01934g02004.1	88	K	0.000233425	Up	sp|Q01413|E13B_SOLLC Glucan endo-1,3-beta-glucosidase B	1	141.52	2	WWVQK(1)NVK	0.014744	1.541	1.44	1.519	0.352	0.486	0.454
Histidine kinase-, DNA gyrase B-, and HSP90-like ATPase	0.00557427	3.42	Niben101Scf00414g06008.1	173	K	0.0020002	Up	sp|Q1CZI7|HTPG_MYXXD Chaperone protein HtpG	1	77.674	2	GTK(1)ITLFLK	-0.061466	1.144	1.201	1.235	0.733	0.756	0.873
Histidine kinase-, DNA gyrase B-, and HSP90-like ATPase	0.00557427	3.42	Niben101Scf03000g01002.1	633	K	0.00593466	Up	AT2G04030.1 Chaperone protein htpG family protein LENGTH=780	1	117.03	3	QEFGQTCDWIK(1)K	0.046813	1.171	1.036	1.192	0.899	0.827	0.869
Histidine kinase-, DNA gyrase B-, and HSP90-like ATPase	0.00557427	3.42	Niben101Scf03114g03011.1	322	K	0.00346903	Up	sp|A1RIQ1|HTPG_SHESW Chaperone protein HtpG	1	97.033	2	AILFVPK(1)R	0.67131	1.169	1.173	1.228	0.711	0.771	0.888
Histidine kinase-, DNA gyrase B-, and HSP90-like ATPase	0.00557427	3.42	Niben101Scf03114g03011.1	384	K	0.000254591	Up	sp|A1RIQ1|HTPG_SHESW Chaperone protein HtpG	1	89.171	3	EMLQQNK(1)ILK(1)VIR	-0.45221	1.153	1.151	1.112	0.876	0.825	0.875
Histidine kinase-, DNA gyrase B-, and HSP90-like ATPase	0.00557427	3.42	Niben101Scf03114g03011.1	61	K	0.000194633	Up	sp|A1RIQ1|HTPG_SHESW Chaperone protein HtpG	1	83.692	2	SK(1)LDAQPELFIR	-0.065293	1.346	1.247	1.311	0.603	0.692	0.694
Histidine kinase-, DNA gyrase B-, and HSP90-like ATPase	0.00557427	3.42	Niben101Scf04187g00037.1	365	K	0.00737479	Down	AT2G04030.1 Chaperone protein htpG family protein LENGTH=780	1	72.2	3	EQYQEFYK(1)K	0.65631	0.96	0.793	0.811	1.266	1.181	1.142
Histidine kinase-, DNA gyrase B-, and HSP90-like ATPase	0.00557427	3.42	Niben101Scf27914g00006.1	297	K	0.00309187	Up	AT4G24190.1 Chaperone protein htpG family protein LENGTH=823	1	102.87	3	DEAGEYLDEYK(1)LK	-1.3579	1.187	1.167	1.054	0.831	0.855	0.897
Histidine kinase-, DNA gyrase B-, and HSP90-like ATPase	0.00557427	3.42	Niben101Scf27914g00006.1	582	K	0.00219807	Up	AT4G24190.1 Chaperone protein htpG family protein LENGTH=823	1	88.596	2	FETSK(1)SDGK	-0.3075	1.339	1.21	1.272	0.637	0.637	0.815
Histidine kinase-, DNA gyrase B-, and HSP90-like ATPase	0.00557427	3.42	Niben101Scf27914g00006.1	162	K	0.0276043	Up	AT4G24190.1 Chaperone protein htpG family protein LENGTH=823	1	73.951	3	GIGMTK(1)EDLIK	-0.16316	0.985	1.292	1.407	0.664	0.9	0.649
Histidine kinase-, DNA gyrase B-, and HSP90-like ATPase	0.00557427	3.42	Niben101Scf27914g00006.1	206	K	0.00216034	Up	AT4G24190.1 Chaperone protein htpG family protein LENGTH=823	1	110.12	3	NLGTIAK(1)SGTSAFVEK	-0.15429	1.139	1.075	1.174	0.845	0.914	0.838
Histidine kinase-, DNA gyrase B-, and HSP90-like ATPase	0.00557427	3.42	Niben101Scf27914g00006.1	685	K	0.000483754	Up	AT4G24190.1 Chaperone protein htpG family protein LENGTH=823	1	145.52	3	WWK(1)GALASDNVDDVK	-1.9389	1.266	1.217	1.222	0.811	0.69	0.746
Iron/manganese superoxide dismutases, C-terminal domain	0.0434988	4.79	Niben101Scf03679g03009.1	76	K	0.0280483	Up	AT5G51100.1 Fe superoxide dismutase 2 LENGTH=305	1	72.434	4	TFEFHWGK(1)HHR	-0.52397	1.152	1.087	1.234	0.675	0.871	0.925
Iron/manganese superoxide dismutases, C-terminal domain	0.0434988	4.79	Niben101Scf04451g00026.1	179	K	0.00751295	Up	sp|Q9Z9C4|SODM_CHLPN Superoxide dismutase [Mn]	1	127.71	3	NVRPDYLK(1)NIWK	-0.41992	1.102	1.145	1.14	0.798	0.837	0.953
Iron/manganese superoxide dismutases, alpha-hairpin domain	0.0434988	4.79	Niben101Scf03679g03009.1	76	K	0.0280483	Up	AT5G51100.1 Fe superoxide dismutase 2 LENGTH=305	1	72.434	4	TFEFHWGK(1)HHR	-0.52397	1.152	1.087	1.234	0.675	0.871	0.925
Iron/manganese superoxide dismutases, alpha-hairpin domain	0.0434988	4.79	Niben101Scf04451g00026.1	179	K	0.00751295	Up	sp|Q9Z9C4|SODM_CHLPN Superoxide dismutase [Mn]	1	127.71	3	NVRPDYLK(1)NIWK	-0.41992	1.102	1.145	1.14	0.798	0.837	0.953
LysM domain	0.0434988	4.79	Niben101Scf04941g01011.1	445	K	0.00215682	Up	sp|Q9FN94|RLK7_ARATH Receptor-like protein kinase	1	67.032	3	VVHK(1)DIK	0.18643	1.354	1.181	1.535	0.52	0.559	0.702
LysM domain	0.0434988	4.79	Niben101Scf04294g01002.1	63	K	0.000340057	Up	sp|O23006|LYM2_ARATH LysM domain-containing GPI-anchored protein 2	1	113.14	3	LFHVK(1)NLR	0.10391	1.389	1.416	1.422	0.448	0.588	0.568
Metallopeptidase family M24	0.280825	1.92	Niben101Scf02010g01011.1	423	K	7.23e-05	Down	sp|Q9NQW7|XPP1_HUMAN Xaa-Pro aminopeptidase 1	1	73.927	2	AVK(1)NDAELEGMR	-0.57317	0.769	0.716	0.753	1.39	1.286	1.283
Metallopeptidase family M24	0.280825	1.92	Niben101Scf16215g01001.1	70	K	0.00355465	Down	AT4G37040.1 methionine aminopeptidase 1D LENGTH=350	1	72.2	3	NVDELPNTK(1)R	-0.83409	0.834	0.725	0.832	1.419	1.178	1.201
O-methyltransferase	0.194333	2.39	Niben101Scf00225g00008.1	174	K	0.00104192	Up	AT5G54160.1 O-methyltransferase 1 LENGTH=363	1	92.187	2	FNK(1)VFNR	0.594	1.161	1.146	1.192	0.761	0.826	0.873
O-methyltransferase	0.194333	2.39	Niben101Scf00225g00008.1	278	K	0.0410191	Up	AT5G54160.1 O-methyltransferase 1 LENGTH=363	1	92.939	4	WICHDWSDEHCLK(1)FLK	-1.7188	0.972	1.155	1.324	0.729	0.866	0.89
O-methyltransferase	0.194333	2.39	Niben101Scf00700g09012.1	13	K	0.000527394	Up	sp|Q43609|COMT1_PRUDU Caffeic acid 3-O-methyltransferase	1	101.64	2	LLK(1)NCYK	-1.9109	1.244	1.267	1.191	0.674	0.773	0.778
Oxidoreductase NAD-binding domain	0.109603	2.39	Niben101Scf01735g00005.1	687	K	0.00115556	Down	AT1G37130.1 nitrate reductase 2 LENGTH=917	1	60.064	3	GNFLVHGK(1)QK	-1.9965	0.877	0.83	0.747	1.217	1.272	1.209
Oxidoreductase NAD-binding domain	0.109603	2.39	Niben101Scf03403g01025.1	814	K	0.00170091	Up	sp|P37116|NCPR_VIGRR NADPH--cytochrome P450 reductase	1	93.374	2	AEAIVK(1)K	-0.25014	1.174	1.192	1.08	0.85	0.884	0.806
Oxidoreductase NAD-binding domain	0.109603	2.39	Niben101Scf08723g02015.1	266	K	0.00053281	Down	sp|P84981|FENR_POPEU Ferredoxin--NADP reductase, chloroplastic	1	87.476	2	EEFEK(1)MK	1.3557	0.871	0.807	0.865	1.246	1.147	1.206
Oxidoreductase NAD-binding domain	0.109603	2.39	Niben101Scf08723g02015.1	292	K	0.0238823	Down	sp|P84981|FENR_POPEU Ferredoxin--NADP reductase, chloroplastic	1	68.515	2	GEK(1)MYIQTR	-0.25037	0.927	0.888	0.823	1.338	1.13	1.049
Oxidoreductase NAD-binding domain	0.109603	2.39	Niben101Scf08723g02015.1	79	K	0.00127671	Down	sp|P84981|FENR_POPEU Ferredoxin--NADP reductase, chloroplastic	1	128.22	3	QDEGVVVNK(1)FRPK	1.023	0.886	0.817	0.822	1.295	1.142	1.197
Oxidoreductase NAD-binding domain	0.109603	2.39	Niben101Scf08723g02015.1	172	K	0.00277634	Down	sp|P84981|FENR_POPEU Ferredoxin--NADP reductase, chloroplastic	1	90.614	3	LIYTNDK(1)GEEVK	-1.1326	0.868	0.792	0.784	1.294	1.319	1.109
Peptidase family M41	0.194333	2.39	Niben101Scf00013g03001.1	229	K	2.29e-05	Down	sp|B9L3S8|FTSH2_THERP ATP-dependent zinc metalloprotease FtsH 2	1	81.89	3	VREELK(1)R	0.084646	0.86	0.887	0.891	1.15	1.154	1.169
Peptidase family M41	0.194333	2.39	Niben101Scf02175g03014.1	347	K	0.0185287	Down	sp|P0A4V9|FTSH_MYCBO ATP-dependent zinc metalloprotease FtsH	1	111.95	2	DLFEK(1)AK	-1.1284	0.918	0.877	0.822	1.345	1.06	1.135
Peptidase family M41	0.194333	2.39	Niben101Scf02175g03014.1	456	K	0.0383126	Down	sp|P0A4V9|FTSH_MYCBO ATP-dependent zinc metalloprotease FtsH	1	65.719	2	DVDFDK(1)IAR	0.52322	0.719	0.75	1.026	1.163	1.114	1.341
Peptidase inhibitor I9	0.280825	1.92	Niben101Scf00726g02003.1	173	K	0.0172406	Up	AT4G34980.1 subtilisin-like serine protease 2 LENGTH=764	1	82.417	2	DDGMPEIPK(1)R	-0.21578	1.66	1.29	0.982	0.616	0.622	0.766
Peptidase inhibitor I9	0.280825	1.92	Niben101Scf00803g01006.1	401	K	0.0104703	Up	AT4G34980.1 subtilisin-like serine protease 2 LENGTH=764	1	52.49	3	NYNCETSK(1)K	-0.029046	1.095	1.343	1.119	0.703	0.832	0.848
Peroxidase	0.0140836	2.61	Niben101Scf01453g06001.1	261	K	0.00805138	Up	sp|Q96520|PER12_ARATH Peroxidase 12	1	104.22	2	SPNK(1)FDNK	0.20652	1.209	1.095	1.123	0.87	0.922	0.774
Peroxidase	0.0140836	2.61	Niben101Scf01676g00026.1	47	K	0.0022433	Up	sp|Q9FJZ9|PER72_ARATH Peroxidase 72	1	117.27	2	AQEIVK(1)SVVAR	1.2854	1.242	1.254	1.29	0.627	0.666	0.826
Peroxidase	0.0140836	2.61	Niben101Scf02349g03001.1	144	K	0.00664939	Up	sp|A7NY33|PER4_VITVI Peroxidase 4	1	79.492	2	GFEVIEQAK(1)LR	0.98	1.205	1.339	1.19	0.597	0.734	0.841
Peroxidase	0.0140836	2.61	Niben101Scf06195g00002.1	18	K	6.32e-05	Up	AT1G07890.3 ascorbate peroxidase 1 LENGTH=250	1	102.51	2	AVDK(1)CK(1)R	0.023797	1.748	1.522	1.461	0.304	0.38	0.361
Peroxidase	0.0140836	2.61	Niben101Scf06195g00002.1	20	K	6.32e-05	Up	AT1G07890.3 ascorbate peroxidase 1 LENGTH=250	1	102.51	2	AVDK(1)CK(1)R	0.023797	1.748	1.522	1.461	0.304	0.38	0.361
Peroxidase	0.0140836	2.61	Niben101Scf07050g00006.1	52	K	0.000106368	Up	AT3G09640.1 ascorbate peroxidase 2 LENGTH=251	1	81.239	2	NK(1)TGGPFGTIR	-0.36918	1.215	1.132	1.151	0.817	0.823	0.837
Peroxidase	0.0140836	2.61	Niben101Scf16024g00021.1	34	K	0.016602	Up	sp|Q96522|PER45_ARATH Peroxidase 45	1	69.485	3	TDFYK(1)NTCPNVESLVR	4.1269	1.359	1.371	0.997	0.634	0.831	0.743
Phosphoribosyl transferase domain	0.194333	2.39	Niben101Scf01852g04018.1	427	K	0.00554523	Down	sp|P41390|PUR1_SCHPO Amidophosphoribosyltransferase	1	100.39	2	AVLEGK(1)R	-1.278	0.926	0.835	0.8	1.295	1.109	1.192
Phosphoribosyl transferase domain	0.194333	2.39	Niben101Scf04754g03025.1	176	K	0.00103036	Up	sp|Q0C5A1|KPRS_HYPNA Ribose-phosphate pyrophosphokinase	1	110.39	2	LQQLPK(1)SEK	1.4684	1.157	1.137	1.14	0.837	0.804	0.905
Plant invertase/pectin methylesterase inhibitor	0.280825	1.92	Niben101Scf03823g01005.1	324	K	0.000290062	Up	sp|P83948|PME3_CITSI Pectinesterase 3	1	96.229	3	ENVDVPK(1)K	-0.15322	1.352	1.234	1.174	0.754	0.705	0.726
Plant invertase/pectin methylesterase inhibitor	0.280825	1.92	Niben101Scf03823g01005.1	215	K	0.00160876	Up	sp|P83948|PME3_CITSI Pectinesterase 3	1	97.798	3	GQK(1)HVEK	-0.9297	1.257	1.23	1.135	0.743	0.733	0.855
Plant invertase/pectin methylesterase inhibitor	0.280825	1.92	Niben101Scf03823g01005.1	452	K	0.00504524	Up	sp|P83948|PME3_CITSI Pectinesterase 3	1	102.29	3	RPGSGQK(1)NMVTAQGR	-1.0766	1.301	1.203	1.05	0.762	0.833	0.822
Plant invertase/pectin methylesterase inhibitor	0.280825	1.92	Niben101Scf04217g04003.1	121	K	2.89e-05	Up	AT5G62350.1 Plant invertase/pectin methylesterase inhibitor superfamily protein LENGTH=202	1	81.799	2	ELK(1)NMGSAR	1.0698	1.334	1.303	1.368	0.583	0.641	0.646
Polyprenyl synthetase	0.064595	2.87	Niben101Scf03110g02006.1	316	K	0.01105	Down	sp|P48368|CRTE_CYAPA Geranylgeranyl diphosphate synthase	1	50.354	3	DLVVDK(1)TTYPK	-0.95829	0.906	0.81	0.741	1.184	1.108	1.4
Polyprenyl synthetase	0.064595	2.87	Niben101Scf04444g09012.1	286	K	0.000352188	Up	sp|P49350|FPPS_ARTAN Farnesyl pyrophosphate synthase	1	131.82	4	ALK(1)HCNEEQKK	-0.15527	1.293	1.229	1.158	0.714	0.759	0.789
Polyprenyl synthetase	0.064595	2.87	Niben101Scf13146g00006.1	57	K	0.0380522	Down	sp|P48368|CRTE_CYAPA Geranylgeranyl diphosphate synthase	1	79.875	3	DINQK(1)LDEAVPVK	0.52465	0.828	0.771	0.981	1.37	1.046	1.156
Pyridine nucleotide-disulphide oxidoreductase	0.160907	1.84	Niben101Scf00063g13014.1	281	K	0.0112862	Down	sp|Q55087|CHLP_SYNY3 Geranylgeranyl diphosphate reductase	1	79.489	4	CDHVAVGTGTVTHK(1)ADIK	0.69643	0.819	0.74	0.95	1.316	1.184	1.139
Pyridine nucleotide-disulphide oxidoreductase	0.160907	1.84	Niben101Scf07005g00008.1	296	K	0.000683619	Up	AT3G52880.2 monodehydroascorbate reductase 1 LENGTH=466	1	108.56	2	GGIK(1)TDAFFK	-1.1009	1.171	1.138	1.117	0.83	0.827	0.9
Pyridine nucleotide-disulphide oxidoreductase	0.160907	1.84	Niben101Scf07691g00008.1	440	K	0.0267732	Down	gb|KFB86097.1| dihydrolipoamide dehydrogenase [Calothrix sp. 336/3]	1	118.04	2	TSFK(1)ANTK	1.6687	0.993	0.849	0.82	1.286	1.08	1.122
Pyridine nucleotide-disulphide oxidoreductase	0.160907	1.84	Niben101Scf07778g02006.1	307	K	0.000683619	Up	AT3G52880.2 monodehydroascorbate reductase 1 LENGTH=466	1	108.56	2	GGIK(1)TDAFFK	-1.1009	1.171	1.138	1.117	0.83	0.827	0.9
Pyridine nucleotide-disulphide oxidoreductase	0.160907	1.84	Niben101Scf09459g00003.1	269	K	0.011329	Up	AT3G54660.1 glutathione reductase LENGTH=565	1	117.02	3	LEK(1)TEDGIK	-0.98409	1.153	1.066	1.434	0.686	0.734	0.841
Pyruvate kinase, alpha/beta domain	0.280825	1.92	Niben101Scf00155g04014.1	255	K	0.0222986	Up	AT5G56350.1 Pyruvate kinase family protein LENGTH=498	1	96.673	3	LLGEHAK(1)NILLMSK	0.063732	1.163	1.099	1.232	0.701	0.785	0.967
Pyruvate kinase, alpha/beta domain	0.280825	1.92	Niben101Scf03732g07010.1	503	K	0.0108106	Up	AT3G52990.1 Pyruvate kinase family protein LENGTH=527	1	84.687	3	ASGVIK(1)SHDR	0.11059	1.057	1.107	1.348	0.812	0.773	0.854
Pyruvate kinase, alpha/beta domain	0.280825	1.92	Niben101Scf03732g07010.1	444	K	0.00270619	Up	AT3G52990.1 Pyruvate kinase family protein LENGTH=527	1	97.431	2	LK(1)TNQLK	-0.56802	1.301	1.087	1.298	0.808	0.762	0.698
Ribosomal protein L7Ae/L30e/S12e/Gadd45 family	0.194333	2.39	Niben101Scf03273g02008.1	26	K	0.000453771	Up	sp|P49692|RL7A1_ARATH 60S ribosomal protein L7a-1	1	115.23	2	VVNPLFEK(1)R	-0.25684	1.147	1.188	1.142	0.882	0.823	0.802
Ribosomal protein L7Ae/L30e/S12e/Gadd45 family	0.194333	2.39	Niben101Scf06105g01001.1	221	K	0.0187918	Down	sp|P35685|RL7A_ORYSJ 60S ribosomal protein L7a	1	139.46	3	ANFNDK(1)FEENR	-0.56983	0.849	0.892	0.908	1.092	1.303	1.056
Ribosomal protein L7Ae/L30e/S12e/Gadd45 family	0.194333	2.39	Niben101Scf06105g01001.1	200	K	0.0306339	Down	sp|P35685|RL7A_ORYSJ 60S ribosomal protein L7a	1	157.09	3	TASALCLTTLK(1)NEDK	-0.1115	0.973	0.863	0.801	1.31	1.166	1.04
Ribulose bisphosphate carboxylase, small chain	0.0434988	4.79	Niben101Ctg10718g00002.1	145	K	5.86e-05	Down	sp|P26573|RBS8_NICPL Ribulose bisphosphate carboxylase small chain 8B, chloroplastic	1	143.57	3	LPMFGCTDATQVLAEVGEAK(1)K	-0.54042	0.825	0.801	0.781	1.294	1.255	1.21
Ribulose bisphosphate carboxylase, small chain	0.0434988	4.79	Niben101Scf01991g04010.1	105	K	0.000841265	Down	sp|P26573|RBS8_NICPL Ribulose bisphosphate carboxylase small chain 8B, chloroplastic	1	182.76	3	LPMFGCTDATQVLAEVEEAK(1)K	-1.3216	0.805	0.752	0.731	1.437	1.203	1.278
S-adenosylmethionine synthetase, C-terminal domain	0.194333	2.39	Niben101Scf01236g02016.1	291	K	0.00880414	Down	sp|Q8GTL5|METK_CARPA S-adenosylmethionine synthase	1	132.09	2	QAAK(1)SIVANGLAR	0.95004	0.861	0.909	0.802	1.329	1.166	1.088
S-adenosylmethionine synthetase, C-terminal domain	0.194333	2.39	Niben101Scf04643g02010.1	67	K	5.61e-06	Down	sp|Q9LGU6|METK3_ORYSJ S-adenosylmethionine synthase 3	1	84.479	3	ATVDYEK(1)IVR	-0.31948	0.732	0.763	0.72	1.311	1.337	1.321
S-adenosylmethionine synthetase, N-terminal domain	0.194333	2.39	Niben101Scf01236g02016.1	291	K	0.00880414	Down	sp|Q8GTL5|METK_CARPA S-adenosylmethionine synthase	1	132.09	2	QAAK(1)SIVANGLAR	0.95004	0.861	0.909	0.802	1.329	1.166	1.088
S-adenosylmethionine synthetase, N-terminal domain	0.194333	2.39	Niben101Scf04643g02010.1	67	K	5.61e-06	Down	sp|Q9LGU6|METK3_ORYSJ S-adenosylmethionine synthase 3	1	84.479	3	ATVDYEK(1)IVR	-0.31948	0.732	0.763	0.72	1.311	1.337	1.321
S-adenosylmethionine synthetase, central domain	0.194333	2.39	Niben101Scf01236g02016.1	291	K	0.00880414	Down	sp|Q8GTL5|METK_CARPA S-adenosylmethionine synthase	1	132.09	2	QAAK(1)SIVANGLAR	0.95004	0.861	0.909	0.802	1.329	1.166	1.088
S-adenosylmethionine synthetase, central domain	0.194333	2.39	Niben101Scf04643g02010.1	67	K	5.61e-06	Down	sp|Q9LGU6|METK3_ORYSJ S-adenosylmethionine synthase 3	1	84.479	3	ATVDYEK(1)IVR	-0.31948	0.732	0.763	0.72	1.311	1.337	1.321
S1 RNA binding domain	0.0382709	2.74	Niben101Scf02757g01001.1	852	K	1.79e-05	Down	AT4G29060.1 elongation factor Ts family protein LENGTH=953	1	113.22	3	EETGAGMMDCK(1)K	-1.044	0.743	0.739	0.687	1.35	1.351	1.329
S1 RNA binding domain	0.0382709	2.74	Niben101Scf02757g01001.1	257	K	1.65e-05	Down	AT4G29060.1 elongation factor Ts family protein LENGTH=953	1	90.793	3	FVK(1)GQDLEGTVK	1.7295	0.725	0.726	0.685	1.408	1.327	1.342
S1 RNA binding domain	0.0382709	2.74	Niben101Scf02757g01001.1	639	K	0.000640628	Down	AT4G29060.1 elongation factor Ts family protein LENGTH=953	1	101.65	2	GLASADK(1)K	0.41419	0.612	0.603	0.589	1.754	1.271	1.477
S1 RNA binding domain	0.0382709	2.74	Niben101Scf02757g01001.1	879	K	0.000458743	Down	AT4G29060.1 elongation factor Ts family protein LENGTH=953	1	83.998	2	GLSTADK(1)K	-0.75372	0.605	0.613	0.517	1.76	1.399	1.423
S1 RNA binding domain	0.0382709	2.74	Niben101Scf02757g01001.1	135	K	0.000531285	Down	AT4G29060.1 elongation factor Ts family protein LENGTH=953	1	124.73	4	SEMPPVK(1)NEDLIPGATFTGK	1.9573	0.845	0.864	0.831	1.265	1.131	1.209
S1 RNA binding domain	0.0382709	2.74	Niben101Scf06525g01001.1	163	K	0.00879688	Down	AT3G23700.1 Nucleic acid-binding proteins superfamily LENGTH=392	1	65.056	3	VIQADEDK(1)RR	-0.32145	0.768	0.874	0.625	1.243	1.464	1.201
S1 RNA binding domain	0.0382709	2.74	Niben101Scf04315g01006.1	676	K	0.000331102	Down	AT1G12800.1 Nucleic acid-binding, OB-fold-like protein LENGTH=767	0.999958	62.466	3	EKEELVEK(1)K	-0.95058	0.792	0.682	0.711	1.263	1.392	1.345
S1 RNA binding domain	0.0382709	2.74	Niben101Scf14886g00003.1	167	K	0.0249559	Down	AT1G71720.1 Nucleic acid-binding proteins superfamily LENGTH=500	1	43.77	3	VHSVEEESK(1)K	0.16832	0.634	0.877	0.896	1.136	1.379	1.194
S4 domain	0.194333	2.39	Niben101Scf01945g01009.1	23	K	0.00910346	Down	sp|P61992|RS4_PYRAB 30S ribosomal protein S4	1	97.431	3	RPFEK(1)ER	-0.081134	0.912	0.806	0.846	1.156	1.083	1.323
S4 domain	0.194333	2.39	Niben101Scf03028g03025.1	106	K	0.000930822	Up	sp|A7GJ02|RS4B_CLOBL 30S ribosomal protein S4 B	1	90.601	2	TK(1)TEWFR	-0.79657	1.224	1.153	1.105	0.872	0.827	0.807
SPX domain	0.0434988	4.79	Niben101Scf22058g00004.1	36	K	0.00829493	Up	sp|Q9LJW0|PHO19_ARATH Phosphate transporter PHO1 homolog 9	1	91.318	2	DILNFK(1)K	-1.1599	1.266	1.145	1.093	0.728	0.849	0.883
SPX domain	0.0434988	4.79	Niben101Scf26775g00013.1	536	K	0.00108282	Up	sp|Q9LJW0|PHO19_ARATH Phosphate transporter PHO1 homolog 9	1	90.709	2	TLYDQK(1)R	2.8814	1.27	1.167	1.237	0.694	0.737	0.829
Serine carboxypeptidase	0.0434988	4.79	Niben101Scf03963g02006.1	420	K	0.000612536	Up	sp|Q67Y83|SCP51_ARATH Serine carboxypeptidase-like 51	1	96.948	2	AFTK(1)SYK	0.5562	1.169	1.133	1.1	0.871	0.83	0.893
Serine carboxypeptidase	0.0434988	4.79	Niben101Scf03963g02006.1	390	K	0.0172476	Up	sp|Q67Y83|SCP51_ARATH Serine carboxypeptidase-like 51	1	73.499	3	GTEAWVEK(1)LK	0.12367	1.056	1.135	1.336	0.698	0.824	0.88
Serine carboxypeptidase	0.0434988	4.79	Niben101Scf13448g00015.1	479	K	0.021722	Down	sp|Q8L7B2|SCP20_ARATH Serine carboxypeptidase-like 20	1	42.976	3	GAGHTVPEYK(1)PR	-0.32104	0.774	0.656	0.924	1.511	1.105	1.232
Subtilase family	0.194333	2.39	Niben101Scf00726g02003.1	173	K	0.0172406	Up	AT4G34980.1 subtilisin-like serine protease 2 LENGTH=764	1	82.417	2	DDGMPEIPK(1)R	-0.21578	1.66	1.29	0.982	0.616	0.622	0.766
Subtilase family	0.194333	2.39	Niben101Scf00803g01006.1	401	K	0.0104703	Up	AT4G34980.1 subtilisin-like serine protease 2 LENGTH=764	1	52.49	3	NYNCETSK(1)K	-0.029046	1.095	1.343	1.119	0.703	0.832	0.848
Thioredoxin-like domain	0.280825	1.92	Niben101Scf03226g03002.1	176	K	0.0122213	Up	sp|Q9FF55|PDI14_ARATH Protein disulfide isomerase-like 1-4	1	127.57	3	SKEDAASLIDEK(1)K	-1.6412	1.086	1.088	1.28	0.782	0.919	0.802
Thioredoxin-like domain	0.280825	1.92	Niben101Scf04582g03004.1	113	K	0.00062679	Up	sp|Q67IX6|PDI14_ORYSJ Protein disulfide isomerase-like 1-4	1	85.493	3	SKEDAANLIDEK(1)K	-0.33983	1.267	1.17	1.172	0.84	0.746	0.777
Transketolase, C-terminal domain	0.194333	2.39	Niben101Scf00603g08015.1	316	K	0.0018378	Down	AT2G45290.1 Transketolase LENGTH=741	1	73.841	3	AVTDK(1)PTMIK	-0.00025362	0.86	0.877	0.839	1.294	1.145	1.134
Transketolase, C-terminal domain	0.194333	2.39	Niben101Scf00603g08015.1	166	K	0.00528995	Down	AT2G45290.1 Transketolase LENGTH=741	1	86.882	2	EEDLK(1)SFR	0.45156	0.801	0.768	0.756	1.541	1.199	1.155
Transketolase, C-terminal domain	0.194333	2.39	Niben101Scf00603g08015.1	396	K	0.0266686	Down	AT2G45290.1 Transketolase LENGTH=741	1	104.44	2	FAEYEK(1)K	-0.31505	0.948	0.831	0.806	1.389	1.066	1.131
Transketolase, C-terminal domain	0.194333	2.39	Niben101Scf06236g00008.1	396	K	0.0266686	Down	AT2G45290.1 Transketolase LENGTH=741	1	104.44	2	FAEYEK(1)K	-0.31505	0.948	0.831	0.806	1.389	1.066	1.131
Transketolase, thiamine diphosphate binding domain	0.0434988	4.79	Niben101Scf00603g08015.1	316	K	0.0018378	Down	AT2G45290.1 Transketolase LENGTH=741	1	73.841	3	AVTDK(1)PTMIK	-0.00025362	0.86	0.877	0.839	1.294	1.145	1.134
Transketolase, thiamine diphosphate binding domain	0.0434988	4.79	Niben101Scf00603g08015.1	166	K	0.00528995	Down	AT2G45290.1 Transketolase LENGTH=741	1	86.882	2	EEDLK(1)SFR	0.45156	0.801	0.768	0.756	1.541	1.199	1.155
Transketolase, thiamine diphosphate binding domain	0.0434988	4.79	Niben101Scf00603g08015.1	396	K	0.0266686	Down	AT2G45290.1 Transketolase LENGTH=741	1	104.44	2	FAEYEK(1)K	-0.31505	0.948	0.831	0.806	1.389	1.066	1.131
Transketolase, thiamine diphosphate binding domain	0.0434988	4.79	Niben101Scf06236g00008.1	396	K	0.0266686	Down	AT2G45290.1 Transketolase LENGTH=741	1	104.44	2	FAEYEK(1)K	-0.31505	0.948	0.831	0.806	1.389	1.066	1.131
Uroporphyrinogen decarboxylase (URO-D)	0.0434988	4.79	Niben101Scf00773g07001.1	64	K	0.0119035	Down	AT2G40490.1 Uroporphyrinogen decarboxylase LENGTH=394	1	85.287	3	GK(1)EVERPPVWLMR	-0.88679	0.853	0.921	0.794	1.046	1.226	1.265
Uroporphyrinogen decarboxylase (URO-D)	0.0434988	4.79	Niben101Scf00773g07001.1	352	K	0.00484431	Down	AT2G40490.1 Uroporphyrinogen decarboxylase LENGTH=394	1	42.475	4	GK(1)HILNLGHGIK	-0.82799	0.831	0.804	0.942	1.144	1.144	1.248
Uroporphyrinogen decarboxylase (URO-D)	0.0434988	4.79	Niben101Scf04036g05010.1	439	K	0.00170559	Down	AT3G14930.1 Uroporphyrinogen decarboxylase LENGTH=418	1	86.592	2	SFNFDK(1)VGDR	0.20464	0.902	0.869	0.86	1.243	1.1	1.162
alpha/beta hydrolase fold	0.194333	2.39	Niben101Scf02420g08013.1	57	K	5.68e-05	Up	sp|Q6L545|GID1_ORYSJ Gibberellin receptor GID1	1	138.98	3	DVTLDTDK(1)K	-0.36981	1.224	1.268	1.197	0.718	0.754	0.774
alpha/beta hydrolase fold	0.194333	2.39	Niben101Scf02420g08013.1	27	K	0.000234531	Up	sp|Q6L545|GID1_ORYSJ Gibberellin receptor GID1	1	105.2	2	ELPGDTVK(1)R	0.0052527	1.418	1.281	1.226	0.708	0.651	0.636
alpha/beta hydrolase fold	0.194333	2.39	Niben101Scf03016g00008.1	274	K	3.42e-05	Up	sp|Q0T7A9|AES_SHIF8 Acetyl esterase	1	122.46	2	FAEAVK(1)NSGWK	-1.6292	1.175	1.149	1.137	0.857	0.822	0.843
linker histone H1 and H5 family	0.0195871	3.19	Niben101Scf03824g02001.1	135	K	0.000217936	Down	sp|P08283|H1_PEA Histone H1	1	110.12	2	ATTLVK(1)K	0.031721	0.633	0.588	0.573	1.698	1.366	1.441
linker histone H1 and H5 family	0.0195871	3.19	Niben101Scf04361g01001.1	199	K	0.000294793	Up	sp|P37218|H1_SOLLC Histone H1	1	92.856	3	AK(1)PAANAAK(1)SAAK	0.28674	1.372	1.222	1.273	0.656	0.74	0.649
linker histone H1 and H5 family	0.0195871	3.19	Niben101Scf04361g01001.1	206	K	0.000294793	Up	sp|P37218|H1_SOLLC Histone H1	1	92.856	3	AK(1)PAANAAK(1)SAAK	0.28674	1.372	1.222	1.273	0.656	0.74	0.649
linker histone H1 and H5 family	0.0195871	3.19	Niben101Scf04361g01001.1	89	K	3.47e-05	Up	sp|P37218|H1_SOLLC Histone H1	1	89.698	2	FIEDK(1)QK	-0.302	1.366	1.291	1.476	0.556	0.573	0.593
linker histone H1 and H5 family	0.0195871	3.19	Niben101Scf04361g01001.1	143	K	0.000314482	Up	sp|P37218|H1_SOLLC Histone H1	1	80.688	3	SASAASK(1)PADASAPAK(1)K	0.14177	1.325	1.303	1.254	0.615	0.663	0.741
linker histone H1 and H5 family	0.0195871	3.19	Niben101Scf04361g01001.1	144	K	0.00536157	Up	sp|P37218|H1_SOLLC Histone H1	1	78.342	3	PADASAPAK(1)K(1)K	0.037374	1.633	1.285	1.661	0.259	0.589	0.339
linker histone H1 and H5 family	0.0195871	3.19	Niben101Scf04361g01001.1	226	K	0.000771158	Up	sp|P37218|H1_SOLLC Histone H1	1	79.659	2	PK(1)ATPVK(1)AK	0.62444	1.903	1.455	1.369	0.339	0.288	0.444
linker histone H1 and H5 family	0.0195871	3.19	Niben101Scf04361g01001.1	231	K	0.000771158	Up	sp|P37218|H1_SOLLC Histone H1	1	79.659	2	PK(1)ATPVK(1)AK	0.62444	1.903	1.455	1.369	0.339	0.288	0.444
linker histone H1 and H5 family	0.0195871	3.19	Niben101Scf04361g01001.1	134	K	0.00023228	Up	sp|P37218|H1_SOLLC Histone H1	1	77.505	3	SASAASK(1)PADASAPAK(1)K	0.14177	1.504	1.534	1.481	0.455	0.484	0.349
linker histone H1 and H5 family	0.0195871	3.19	Niben101Scf05487g01009.1	142	K	0.00372378	Up	sp|P37218|H1_SOLLC Histone H1	1	96.342	2	AAGTAPAK(1)K	0.087174	1.445	1.229	1.128	0.801	0.658	0.697
linker histone H1 and H5 family	0.0195871	3.19	Niben101Scf05487g01009.1	184	K	0.000314228	Up	sp|P37218|H1_SOLLC Histone H1	1	117.89	2	AK(1)LVAK(1)AK	-0.61069	1.442	1.384	1.311	0.498	0.594	0.63
linker histone H1 and H5 family	0.0195871	3.19	Niben101Scf05487g01009.1	188	K	0.000314228	Up	sp|P37218|H1_SOLLC Histone H1	1	117.89	2	AK(1)LVAK(1)AK	-0.61069	1.442	1.384	1.311	0.498	0.594	0.63
linker histone H1 and H5 family	0.0195871	3.19	Niben101Scf07748g01001.1	278	K	0.000108909	Up	sp|P37218|H1_SOLLC Histone H1	0.997513	66.758	3	ETK(0.002)PAK(0.998)VAR	-0.16962	1.167	1.104	1.127	0.864	0.875	0.853
linker histone H1 and H5 family	0.0195871	3.19	Niben101Scf07748g01001.1	158	K	0.000107621	Up	sp|P37218|H1_SOLLC Histone H1	1	73.885	2	SASAPAK(1)K(1)K	0.32591	1.894	1.473	1.711	0.215	0.173	0.257
linker histone H1 and H5 family	0.0195871	3.19	Niben101Scf07748g01001.1	159	K	0.000107621	Up	sp|P37218|H1_SOLLC Histone H1	1	73.885	2	SASAPAK(1)K(1)K	0.32591	1.894	1.473	1.711	0.215	0.173	0.257
short chain dehydrogenase	0.255677	1.74	Niben101Scf00506g02003.1	108	K	0.00695539	Down	sp|P15904|POR_AVESA Protochlorophyllide reductase	1	52.49	3	AAK(1)SVGMPK	0.49213	0.802	0.909	0.878	1.109	1.284	1.124
short chain dehydrogenase	0.255677	1.74	Niben101Scf00506g02003.1	291	K	0.00016406	Down	sp|P15904|POR_AVESA Protochlorophyllide reductase	1	117.09	2	GFVSETEAGK(1)R	0.15248	0.385	0.323	0.293	2.177	1.61	1.679
short chain dehydrogenase	0.255677	1.74	Niben101Scf01036g03001.1	252	K	0.000901687	Down	sp|P15904|POR_AVESA Protochlorophyllide reductase	1	114.97	2	QSDYPSK(1)R	-0.11057	0.282	0.253	0.145	2.508	1.758	1.615
short chain dehydrogenase	0.255677	1.74	Niben101Scf01036g03001.1	377	K	0.000642328	Down	sp|P15904|POR_AVESA Protochlorophyllide reductase	1	106.67	3	GFVSETESGK(1)R	0.42111	0.244	0.29	0.149	2.25	1.994	1.582
short chain dehydrogenase	0.255677	1.74	Niben101Scf04895g00008.1	158	K	0.0476013	Down	sp|Q566S6|DRS7B_DANRE Dehydrogenase/reductase SDR family member 7B	1	65.224	3	NLK(1)HEWAK	1.2516	0.895	0.854	0.828	1.021	1.43	1.075
short chain dehydrogenase	0.255677	1.74	Niben101Scf06117g01005.1	129	K	0.000909156	Down	sp|Q9SDT1|POR_DAUCA Protochlorophyllide reductase, chloroplastic	1	123.79	2	AAK(1)SVGIPK	-0.33726	0.766	0.74	0.667	1.51	1.26	1.288
short chain dehydrogenase	0.255677	1.74	Niben101Scf06117g01005.1	344	K	0.00924609	Down	sp|Q9SDT1|POR_DAUCA Protochlorophyllide reductase, chloroplastic	1	122.69	2	GYVSEAEAGK(1)R	-0.38047	0.633	0.784	0.894	1.395	1.189	1.278
short chain dehydrogenase	0.255677	1.74	Niben101Scf06117g01005.1	219	K	0.00202504	Down	sp|Q9SDT1|POR_DAUCA Protochlorophyllide reductase, chloroplastic	1	109.29	2	QSDYPQK(1)R	-0.59531	0.654	0.532	0.591	1.872	1.417	1.268

## Sheet: Up Domain2Protein
Domain description	Fisher's exact test p value	Fold Enrichment	Protein accession	Position	Amino acid	TSWV/PBS Ratio	TSWV/PBS P value	Regulated Type	Protein description	Gene name	Localization probability	PEP	Score	Charge	Modified sequence	Mass error [ppm]	TSWV-1	TSWV-2	TSWV-3	PBS-1	PBS-2	PBS-3
ABC transporter	0.0021864	3.42	Niben101Scf01719g08010.1	540	K	2.603	9.49e-05	Up	sp|O34392|YTRE_BACSU ABC transporter ATP-binding protein YtrE	--	1	2.15e-07	105.19	2	NK(1)ALIDELSVPR	0.19955	1.547	1.318	1.37	0.542	0.577	0.508
ABC transporter	0.0021864	3.42	Niben101Scf06583g03008.1	720	K	1.354	0.0158875	Up	sp|O34392|YTRE_BACSU ABC transporter ATP-binding protein YtrE	--	1	4.95e-18	116.04	3	WK(1)HIVAGGTEPLGAAVVR	1.0865	1.076	1.098	1.251	0.757	0.844	0.929
ABC transporter	0.0021864	3.42	Niben101Scf06583g03008.1	174	K	1.386	0.000222451	Up	sp|O34392|YTRE_BACSU ABC transporter ATP-binding protein YtrE	--	1	0.00788237	60.691	2	DVSGIVK(1)PCR	1.0535	1.189	1.104	1.181	0.85	0.835	0.821
ABC transporter	0.0021864	3.42	Niben101Scf01936g05001.1	241	K	1.462	0.0337003	Up	sp|P31826|YDDA_ECOLI Inner membrane ABC transporter ATP-binding protein YddA	--	1	0.000236023	82.417	4	EDFHIQHK(1)FK	1.6945	1.074	1.417	1.046	0.781	0.912	0.727
ABC transporter	0.0021864	3.42	Niben101Scf04623g02006.1	772	K	1.719	0.0152167	Up	AT2G47800.1 multidrug resistance-associated protein 4 LENGTH=1516	--	1	0.0127836	55.261	2	GINLSGGQK(1)QR	0.018491	1.153	1.14	1.43	0.577	0.741	0.848
ABC transporter	0.0021864	3.42	Niben101Scf04623g02006.1	518	K	1.364	0.00553429	Up	AT2G47800.1 multidrug resistance-associated protein 4 LENGTH=1516	--	1	4.44e-20	127.71	3	VIK(1)FQAWEEHFNK	-0.92811	1.183	1.105	1.154	0.759	0.852	0.913
ABC transporter	0.0021864	3.42	Niben101Scf05249g07008.1	487	K	3.729	2.85e-05	Up	sp|Q6AJW3|MSBA_DESPS Lipid A export ATP-binding/permease protein MsbA	--	1	0.00667212	62.528	2	GTQLSGGQK(1)QR	0.72614	1.649	1.51	1.417	0.393	0.445	0.389
ABC transporter	0.0021864	3.42	Niben101Scf06583g03009.1	338	K	2.54	0.000237616	Up	sp|Q7PC88|AB31G_ARATH ABC transporter G family member 31	--	1	0.0114846	93.598	2	GISGGQK(1)K	0.71747	1.516	1.294	1.389	0.498	0.611	0.544
ABC transporter	0.0021864	3.42	Niben101Scf06583g03009.1	597	K	1.591	0.000210464	Up	sp|Q7PC88|AB31G_ARATH ABC transporter G family member 31	--	1	0.00351076	116.9	2	LPVFYK(1)QR	-1.0757	1.23	1.167	1.249	0.719	0.784	0.788
ABC transporter	0.0021864	3.42	Niben101Scf06583g03009.1	526	K	1.533	0.000636724	Up	sp|Q7PC88|AB31G_ARATH ABC transporter G family member 31	--	1	0.020155	93.195	2	ELLLMK(1)R	-1.6932	1.158	1.23	1.207	0.723	0.792	0.83
ABC transporter	0.0021864	3.42	Niben101Scf06583g03009.1	457	K	1.856	1.02e-05	Up	sp|Q7PC88|AB31G_ARATH ABC transporter G family member 31	--	0.999997	0.00736134	57.175	3	KDQQQYWSK(1)R	-1.4449	1.276	1.234	1.331	0.684	0.69	0.695
ABC transporter	0.0021864	3.42	Niben101Scf14394g01040.1	437	K	1.789	0.0453165	Up	sp|P40024|ARB1_YEAST ABC transporter ATP-binding protein ARB1	--	1	0.00495152	61.344	3	TRDEQIK(1)NQQK	-0.37755	1.475	1.096	1.235	0.678	0.96	0.489
Beta2-adaptin appendage, C-terminal sub-domain	0.0143928	8.31	Niben101Scf02354g04002.1	136	K	1.666	0.0105346	Up	sp|Q9DBG3|AP2B1_MOUSE AP-2 complex subunit beta	--	1	0.00661302	68.224	3	NVQEPK(1)AK	0.56255	1.41	1.201	1.125	0.88	0.644	0.718
Beta2-adaptin appendage, C-terminal sub-domain	0.0143928	8.31	Niben101Scf08812g00007.1	842	K	1.307	0.0216717	Up	sp|Q54X82|AP1B_DICDI AP-1 complex subunit beta	--	1	0.000406678	77.776	3	K(1)HANQEVLYLSAK	-0.97296	1.101	1.224	1.06	0.763	0.907	0.919
C2 domain	0.248775	2.08	Niben101Scf05901g01008.1	146	K	1.544	0.00276525	Up	AT4G15755.1 Calcium-dependent lipid-binding (CaLB domain) family protein LENGTH=289	--	1	0.00813723	60.91	3	FTAADQK(1)K	-0.24207	1.111	1.273	1.217	0.715	0.856	0.761
C2 domain	0.248775	2.08	Niben101Scf06186g03011.1	18	K	1.58	5.74e-05	Up	AT5G23950.1 Calcium-dependent lipid-binding (CaLB domain) family protein LENGTH=219	--	1	0.00438051	114.89	2	DLK(1)NVNWR	-0.022724	1.273	1.207	1.167	0.772	0.764	0.772
Cell division protein 48 (CDC48), N-terminal domain	0.039753	5.54	Niben101Scf01427g01013.1	572	K	1.608	0.0015272	Up	sp|O18413|PRS8_DROME 26S protease regulatory subunit 8	--	1	0.00215329	117.4	2	ELFDK(1)AR	-0.46299	1.341	1.225	1.111	0.805	0.75	0.732
Cell division protein 48 (CDC48), N-terminal domain	0.039753	5.54	Niben101Scf02315g01009.1	672	K	2.053	0.000133938	Up	sp|P62191|PRS4_HUMAN 26S protease regulatory subunit 4	--	1	0.000752897	82.85	2	SPLSK(1)DIDLR	-0.24013	1.402	1.289	1.279	0.655	0.683	0.596
Cell division protein 48 (CDC48), domain 2	0.039753	5.54	Niben101Scf01427g01013.1	572	K	1.608	0.0015272	Up	sp|O18413|PRS8_DROME 26S protease regulatory subunit 8	--	1	0.00215329	117.4	2	ELFDK(1)AR	-0.46299	1.341	1.225	1.111	0.805	0.75	0.732
Cell division protein 48 (CDC48), domain 2	0.039753	5.54	Niben101Scf02315g01009.1	672	K	2.053	0.000133938	Up	sp|P62191|PRS4_HUMAN 26S protease regulatory subunit 4	--	1	0.000752897	82.85	2	SPLSK(1)DIDLR	-0.24013	1.402	1.289	1.279	0.655	0.683	0.596
Cyclophilin type peptidyl-prolyl cis-trans isomerase/CLD	0.0136155	3.2	Niben101Scf01847g03004.1	96	K	1.335	0.00222874	Up	sp|P14851|PPIA_CRIGR Peptidyl-prolyl cis-trans isomerase A	--	1	6.1e-09	137.14	2	FADENFK(1)R	-0.80246	1.177	1.161	1.09	0.891	0.799	0.878
Cyclophilin type peptidyl-prolyl cis-trans isomerase/CLD	0.0136155	3.2	Niben101Scf00467g00016.1	50	K	1.327	0.00227036	Up	sp|Q9CR16|PPID_MOUSE Peptidyl-prolyl cis-trans isomerase D	--	1	0.00940199	70.942	2	TPK(1)TAENFR	-0.17912	1.118	1.091	1.2	0.838	0.906	0.824
Cyclophilin type peptidyl-prolyl cis-trans isomerase/CLD	0.0136155	3.2	Niben101Scf00853g02015.1	341	K	3.44	0.000152531	Up	sp|Q4WCR3|PPIL1_ASPFU Peptidyl-prolyl cis-trans isomerase-like 1	--	1	0.0130133	76.679	2	VEK(1)NPK(1)K	0.14581	1.706	1.454	1.347	0.391	0.453	0.466
Cyclophilin type peptidyl-prolyl cis-trans isomerase/CLD	0.0136155	3.2	Niben101Scf00853g02015.1	344	K	3.44	0.000152531	Up	sp|Q4WCR3|PPIL1_ASPFU Peptidyl-prolyl cis-trans isomerase-like 1	--	1	0.0130133	76.679	2	VEK(1)NPK(1)K	0.14581	1.706	1.454	1.347	0.391	0.453	0.466
Cyclophilin type peptidyl-prolyl cis-trans isomerase/CLD	0.0136155	3.2	Niben101Scf04327g02015.1	48	K	1.709	0.00114409	Up	sp|P17742|PPIA_MOUSE Peptidyl-prolyl cis-trans isomerase A	--	1	0.0238563	87.696	2	GVGK(1)SGK	0.67917	1.382	1.22	1.153	0.781	0.725	0.691
Cyclophilin type peptidyl-prolyl cis-trans isomerase/CLD	0.0136155	3.2	Niben101Scf04724g03012.1	176	K	1.519	0.00190848	Up	AT3G15520.1 Cyclophilin-like peptidyl-prolyl cis-trans isomerase family protein LENGTH=466	--	1	3.74e-05	100.11	3	KPFGTMEGNVK(1)K	0.39601	1.183	1.251	1.15	0.709	0.807	0.844
DnaJ C terminal domain	0.155947	2.77	Niben101Scf01834g01011.1	44	K	1.363	0.0456906	Up	sp|B0B7R0|DNAJ_CHLT2 Chaperone protein DnaJ	--	1	0.00642146	49.448	3	NHPDK(1)GGDPEK	0.074669	1.173	1.123	1.143	0.735	1.038	0.75
DnaJ C terminal domain	0.155947	2.77	Niben101Scf03390g09001.1	279	K	1.41	0.024132	Up	sp|Q5HNW7|DNAJ_STAEQ Chaperone protein DnaJ	--	1	1.58e-05	97.904	4	TIK(1)HLDDHLVDIGTK	0.42868	1.121	1.291	1.079	0.794	0.725	0.957
DnaJ domain	0.136644	2.27	Niben101Scf05690g01004.1	200	K	1.316	0.00132032	Up	sp|A8H759|DNAJ_SHEPA Chaperone protein DnaJ	--	1	0.013408	98.458	2	EIGNLK(1)R	0.27126	1.192	1.088	1.122	0.826	0.886	0.873
DnaJ domain	0.136644	2.27	Niben101Scf01834g01011.1	44	K	1.363	0.0456906	Up	sp|B0B7R0|DNAJ_CHLT2 Chaperone protein DnaJ	--	1	0.00642146	49.448	3	NHPDK(1)GGDPEK	0.074669	1.173	1.123	1.143	0.735	1.038	0.75
DnaJ domain	0.136644	2.27	Niben101Scf03390g09001.1	279	K	1.41	0.024132	Up	sp|Q5HNW7|DNAJ_STAEQ Chaperone protein DnaJ	--	1	1.58e-05	97.904	4	TIK(1)HLDDHLVDIGTK	0.42868	1.121	1.291	1.079	0.794	0.725	0.957
Domain of unknown function (DUF588)	0.0143928	8.31	Niben101Scf05146g03009.1	141	K	13.085	0.00199047	Up	sp|B9SXY8|CSPLE_RICCO CASP-like protein 4D1	--	1	0.0243228	68.536	2	TESK(1)K(1)FFDR	-0.54963	1.474	1.607	1.394		0.077	0.151
Domain of unknown function (DUF588)	0.0143928	8.31	Niben101Scf05146g03009.1	142	K	13.085	0.00199047	Up	sp|B9SXY8|CSPLE_RICCO CASP-like protein 4D1	--	1	0.0243228	68.536	2	TESK(1)K(1)FFDR	-0.54963	1.474	1.607	1.394		0.077	0.151
Domain of unknown function (DUF588)	0.0143928	8.31	Niben101Scf02752g11002.1	149	K	6.596	0.000710892	Up	sp|B6T959|CASP1_MAIZE Casparian strip membrane protein 1	--	1	0.0229929	88.177	2	VCDK(1)FDR	-0.32982	1.727	1.699	1.541	0.166	0.331	0.256
Domain of unknown function (DUF588)	0.0143928	8.31	Niben101Scf02752g11002.1	145	K	2.759	5.44e-06	Up	sp|B6T959|CASP1_MAIZE Casparian strip membrane protein 1	--	1	0.0268826	85.676	2	WNK(1)VCDK	-0.60455	1.469	1.424	1.392	0.49	0.529	0.534
EF-hand domain pair	0.296108	1.85	Niben101Scf05649g01011.1	33	K	1.612	0.0133744	Up	sp|Q9M7R0|ALL8_OLEEU Calcium-binding allergen Ole e 8	--	1	0.0148431	67.704	2	NQGLTQQK(1)R	0.074653	1.363	1.121	1.19	0.755	0.633	0.891
EF-hand domain pair	0.296108	1.85	Niben101Scf09296g01009.1	107	K	1.357	0.0164045	Up	AT5G19450.1 calcium-dependent protein kinase 19 LENGTH=533	--	1	0.00606712	50.194	3	EVEIMK(1)HLPK	3.4402	1.153	1.169	1.122	0.845	0.734	0.959
Glutathione S-transferase, C-terminal domain	0.0148859	2.77	Niben101Scf00069g02013.1	154	K	1.471	0.0121712	Up	sp|P46423|GSTF_HYOMU Glutathione S-transferase	--	1	0.0207135	81.099	2	VK(1)SLFDAR	-1.117	1.291	1.09	1.162	0.689	0.878	0.841
Glutathione S-transferase, C-terminal domain	0.0148859	2.77	Niben101Scf02971g01005.1	187	K	1.422	0.00282894	Up	sp|P46417|GSTX3_SOYBN Glutathione S-transferase 3	--	1	1.09e-10	143.09	2	LVAWAK(1)R	0.25263	1.134	1.178	1.194	0.86	0.739	0.867
Glutathione S-transferase, C-terminal domain	0.0148859	2.77	Niben101Scf04174g01004.1	219	K	1.367	0.0166762	Up	sp|P46417|GSTX3_SOYBN Glutathione S-transferase 3	--	1	0.001248	63.662	3	ESVSK(1)SLADPDK	-0.4084	1.126	1.253	1.064	0.738	0.877	0.904
Glutathione S-transferase, C-terminal domain	0.0148859	2.77	Niben101Scf04174g01004.1	209	K	1.379	0.000787973	Up	sp|P46417|GSTX3_SOYBN Glutathione S-transferase 3	--	1	0.0177732	94.114	2	IVEWAK(1)K	-0.36575	1.199	1.182	1.09	0.867	0.813	0.837
Glutathione S-transferase, C-terminal domain	0.0148859	2.77	Niben101Scf08130g00014.1	114	K	2.523	0.00026261	Up	sp|Q9SR36|GSTU8_ARATH Glutathione S-transferase U8	--	1	1.24e-07	110.08	3	SFFLK(1)GEEQEK	-0.084041	1.48	1.34	1.37	0.485	0.558	0.618
Glutathione S-transferase, C-terminal domain	0.0148859	2.77	Niben101Scf08130g00014.1	103	K	11.941	0.000444512	Up	sp|Q9SR36|GSTU8_ARATH Glutathione S-transferase U8	--	1	0.0246536	87.181	2	FLEDK(1)VR	-0.14531	1.746	1.421	1.311		0.141	0.109
Glutathione S-transferase, C-terminal domain	0.0148859	2.77	Niben101Scf08130g00016.1	115	K	4.085	0.00112836	Up	sp|Q9SR36|GSTU8_ARATH Glutathione S-transferase U8	--	1	3.44e-05	89.171	2	ALFGK(1)GEESDK	0.3978	1.455	1.696	1.481	0.326	0.509	0.299
Glutathione S-transferase, C-terminal domain	0.0148859	2.77	Niben101Scf11037g00006.1	63	K	1.508	0.00744077	Up	sp|P46423|GSTF_HYOMU Glutathione S-transferase	--	1	3.24e-05	89.805	3	GNQLLANEPK(1)K	0.99795	1.171	1.203	1.195	0.679	0.905	0.783
Glutathione S-transferase, C-terminal domain	0.0148859	2.77	Niben101Scf11037g00006.1	22	K	1.481	0.00248603	Up	sp|P46423|GSTF_HYOMU Glutathione S-transferase	--	1	0.00333417	117.31	2	VIATLK(1)EK	-0.72094	1.178	1.205	1.166	0.71	0.832	0.854
Glutathione S-transferase, C-terminal domain	0.0148859	2.77	Niben101Scf11037g00006.1	154	K	1.621	0.00100252	Up	sp|P46423|GSTF_HYOMU Glutathione S-transferase	--	1	0.00104692	104.89	4	VK(1)NLFDARPHVK	0.3271	1.203	1.252	1.212	0.686	0.746	0.83
Glutathione S-transferase, N-terminal domain	0.0819043	2.08	Niben101Scf02971g01005.1	187	K	1.422	0.00282894	Up	sp|P46417|GSTX3_SOYBN Glutathione S-transferase 3	--	1	1.09e-10	143.09	2	LVAWAK(1)R	0.25263	1.134	1.178	1.194	0.86	0.739	0.867
Glutathione S-transferase, N-terminal domain	0.0819043	2.08	Niben101Scf04174g01004.1	219	K	1.367	0.0166762	Up	sp|P46417|GSTX3_SOYBN Glutathione S-transferase 3	--	1	0.001248	63.662	3	ESVSK(1)SLADPDK	-0.4084	1.126	1.253	1.064	0.738	0.877	0.904
Glutathione S-transferase, N-terminal domain	0.0819043	2.08	Niben101Scf04174g01004.1	209	K	1.379	0.000787973	Up	sp|P46417|GSTX3_SOYBN Glutathione S-transferase 3	--	1	0.0177732	94.114	2	IVEWAK(1)K	-0.36575	1.199	1.182	1.09	0.867	0.813	0.837
Glutathione S-transferase, N-terminal domain	0.0819043	2.08	Niben101Scf08130g00014.1	114	K	2.523	0.00026261	Up	sp|Q9SR36|GSTU8_ARATH Glutathione S-transferase U8	--	1	1.24e-07	110.08	3	SFFLK(1)GEEQEK	-0.084041	1.48	1.34	1.37	0.485	0.558	0.618
Glutathione S-transferase, N-terminal domain	0.0819043	2.08	Niben101Scf08130g00014.1	103	K	11.941	0.000444512	Up	sp|Q9SR36|GSTU8_ARATH Glutathione S-transferase U8	--	1	0.0246536	87.181	2	FLEDK(1)VR	-0.14531	1.746	1.421	1.311		0.141	0.109
Glutathione S-transferase, N-terminal domain	0.0819043	2.08	Niben101Scf08130g00016.1	115	K	4.085	0.00112836	Up	sp|Q9SR36|GSTU8_ARATH Glutathione S-transferase U8	--	1	3.44e-05	89.171	2	ALFGK(1)GEESDK	0.3978	1.455	1.696	1.481	0.326	0.509	0.299
Glutathione S-transferase, N-terminal domain	0.0819043	2.08	Niben101Scf10254g01002.1	117	K	2.374	1.7e-05	Up	sp|Q9FUT0|GSTU9_ARATH Glutathione S-transferase U9	--	1	3.31e-08	117.86	2	LWK(1)STGEEQEK	0.51166	1.425	1.307	1.398	0.582	0.603	0.555
Glycosyl hydrolases family 17	0.0732634	4.16	Niben101Scf01001g00005.1	58	K	4.937	0.000465511	Up	sp|P23432|E13C_TOBAC Glucan endo-1,3-beta-glucosidase	--	1	0.00031402	126.24	2	LYNANGIK(1)R	-0.14972	1.711	1.526	1.547	0.244	0.315	0.41
Glycosyl hydrolases family 17	0.0732634	4.16	Niben101Scf01934g02004.1	88	K	3.483	0.000233425	Up	sp|Q01413|E13B_SOLLC Glucan endo-1,3-beta-glucosidase B	--	1	1.45e-09	141.52	2	WWVQK(1)NVK	0.014744	1.541	1.44	1.519	0.352	0.486	0.454
Histidine kinase-, DNA gyrase B-, and HSP90-like ATPase	0.00527909	4.75	Niben101Scf00414g06008.1	173	K	1.516	0.0020002	Up	sp|Q1CZI7|HTPG_MYXXD Chaperone protein HtpG	--	1	0.00653653	77.674	2	GTK(1)ITLFLK	-0.061466	1.144	1.201	1.235	0.733	0.756	0.873
Histidine kinase-, DNA gyrase B-, and HSP90-like ATPase	0.00527909	4.75	Niben101Scf03000g01002.1	633	K	1.31	0.00593466	Up	AT2G04030.1 Chaperone protein htpG family protein LENGTH=780	--	1	2.87e-12	117.03	3	QEFGQTCDWIK(1)K	0.046813	1.171	1.036	1.192	0.899	0.827	0.869
Histidine kinase-, DNA gyrase B-, and HSP90-like ATPase	0.00527909	4.75	Niben101Scf03114g03011.1	322	K	1.506	0.00346903	Up	sp|A1RIQ1|HTPG_SHESW Chaperone protein HtpG	--	1	0.00853579	97.033	2	AILFVPK(1)R	0.67131	1.169	1.173	1.228	0.711	0.771	0.888
Histidine kinase-, DNA gyrase B-, and HSP90-like ATPase	0.00527909	4.75	Niben101Scf03114g03011.1	384	K	1.326	0.000254591	Up	sp|A1RIQ1|HTPG_SHESW Chaperone protein HtpG	--	1	0.000102191	89.171	3	EMLQQNK(1)ILK(1)VIR	-0.45221	1.153	1.151	1.112	0.876	0.825	0.875
Histidine kinase-, DNA gyrase B-, and HSP90-like ATPase	0.00527909	4.75	Niben101Scf03114g03011.1	61	K	1.963	0.000194633	Up	sp|A1RIQ1|HTPG_SHESW Chaperone protein HtpG	--	1	0.00137241	83.692	2	SK(1)LDAQPELFIR	-0.065293	1.346	1.247	1.311	0.603	0.692	0.694
Histidine kinase-, DNA gyrase B-, and HSP90-like ATPase	0.00527909	4.75	Niben101Scf27914g00006.1	297	K	1.319	0.00309187	Up	AT4G24190.1 Chaperone protein htpG family protein LENGTH=823	--	1	5.89e-06	102.87	3	DEAGEYLDEYK(1)LK	-1.3579	1.187	1.167	1.054	0.831	0.855	0.897
Histidine kinase-, DNA gyrase B-, and HSP90-like ATPase	0.00527909	4.75	Niben101Scf27914g00006.1	582	K	1.829	0.00219807	Up	AT4G24190.1 Chaperone protein htpG family protein LENGTH=823	--	1	0.00293927	88.596	2	FETSK(1)SDGK	-0.3075	1.339	1.21	1.272	0.637	0.637	0.815
Histidine kinase-, DNA gyrase B-, and HSP90-like ATPase	0.00527909	4.75	Niben101Scf27914g00006.1	162	K	1.665	0.0276043	Up	AT4G24190.1 Chaperone protein htpG family protein LENGTH=823	--	1	0.00025873	73.951	3	GIGMTK(1)EDLIK	-0.16316	0.985	1.292	1.407	0.664	0.9	0.649
Histidine kinase-, DNA gyrase B-, and HSP90-like ATPase	0.00527909	4.75	Niben101Scf27914g00006.1	206	K	1.305	0.00216034	Up	AT4G24190.1 Chaperone protein htpG family protein LENGTH=823	--	1	5.99e-10	110.12	3	NLGTIAK(1)SGTSAFVEK	-0.15429	1.139	1.075	1.174	0.845	0.914	0.838
Histidine kinase-, DNA gyrase B-, and HSP90-like ATPase	0.00527909	4.75	Niben101Scf27914g00006.1	685	K	1.649	0.000483754	Up	AT4G24190.1 Chaperone protein htpG family protein LENGTH=823	--	1	2.24e-36	145.52	3	WWK(1)GALASDNVDDVK	-1.9389	1.266	1.217	1.222	0.811	0.69	0.746
Iron/manganese superoxide dismutases, C-terminal domain	0.0143928	8.31	Niben101Scf03679g03009.1	76	K	1.406	0.0280483	Up	AT5G51100.1 Fe superoxide dismutase 2 LENGTH=305	--	1	0.000206667	72.434	4	TFEFHWGK(1)HHR	-0.52397	1.152	1.087	1.234	0.675	0.871	0.925
Iron/manganese superoxide dismutases, C-terminal domain	0.0143928	8.31	Niben101Scf04451g00026.1	179	K	1.309	0.00751295	Up	sp|Q9Z9C4|SODM_CHLPN Superoxide dismutase [Mn]	--	1	1.03e-13	127.71	3	NVRPDYLK(1)NIWK	-0.41992	1.102	1.145	1.14	0.798	0.837	0.953
Iron/manganese superoxide dismutases, alpha-hairpin domain	0.0143928	8.31	Niben101Scf03679g03009.1	76	K	1.406	0.0280483	Up	AT5G51100.1 Fe superoxide dismutase 2 LENGTH=305	--	1	0.000206667	72.434	4	TFEFHWGK(1)HHR	-0.52397	1.152	1.087	1.234	0.675	0.871	0.925
Iron/manganese superoxide dismutases, alpha-hairpin domain	0.0143928	8.31	Niben101Scf04451g00026.1	179	K	1.309	0.00751295	Up	sp|Q9Z9C4|SODM_CHLPN Superoxide dismutase [Mn]	--	1	1.03e-13	127.71	3	NVRPDYLK(1)NIWK	-0.41992	1.102	1.145	1.14	0.798	0.837	0.953
LysM domain	0.0143928	8.31	Niben101Scf04941g01011.1	445	K	2.285	0.00215682	Up	sp|Q9FN94|RLK7_ARATH Receptor-like protein kinase	--	1	0.0148348	67.032	3	VVHK(1)DIK	0.18643	1.354	1.181	1.535	0.52	0.559	0.702
LysM domain	0.0143928	8.31	Niben101Scf04294g01002.1	63	K	2.635	0.000340057	Up	sp|O23006|LYM2_ARATH LysM domain-containing GPI-anchored protein 2	--	1	0.00114759	113.14	3	LFHVK(1)NLR	0.10391	1.389	1.416	1.422	0.448	0.588	0.568
O-methyltransferase	0.0732634	4.16	Niben101Scf00225g00008.1	174	K	1.422	0.00104192	Up	AT5G54160.1 O-methyltransferase 1 LENGTH=363	--	1	0.0157873	92.187	2	FNK(1)VFNR	0.594	1.161	1.146	1.192	0.761	0.826	0.873
O-methyltransferase	0.0732634	4.16	Niben101Scf00225g00008.1	278	K	1.389	0.0410191	Up	AT5G54160.1 O-methyltransferase 1 LENGTH=363	--	1	4.36e-06	92.939	4	WICHDWSDEHCLK(1)FLK	-1.7188	0.972	1.155	1.324	0.729	0.866	0.89
O-methyltransferase	0.0732634	4.16	Niben101Scf00700g09012.1	13	K	1.664	0.000527394	Up	sp|Q43609|COMT1_PRUDU Caffeic acid 3-O-methyltransferase	--	1	0.00893433	101.64	2	LLK(1)NCYK	-1.9109	1.244	1.267	1.191	0.674	0.773	0.778
Peptidase inhibitor I9	0.112619	3.33	Niben101Scf00726g02003.1	173	K	1.962	0.0172406	Up	AT4G34980.1 subtilisin-like serine protease 2 LENGTH=764	--	1	0.00112468	82.417	2	DDGMPEIPK(1)R	-0.21578	1.66	1.29	0.982	0.616	0.622	0.766
Peptidase inhibitor I9	0.112619	3.33	Niben101Scf00803g01006.1	401	K	1.493	0.0104703	Up	AT4G34980.1 subtilisin-like serine protease 2 LENGTH=764	--	1	0.00580586	52.49	3	NYNCETSK(1)K	-0.029046	1.095	1.343	1.119	0.703	0.832	0.848
Peroxidase	0.000764106	4.53	Niben101Scf01453g06001.1	261	K	1.336	0.00805138	Up	sp|Q96520|PER12_ARATH Peroxidase 12	--	1	0.0041621	104.22	2	SPNK(1)FDNK	0.20652	1.209	1.095	1.123	0.87	0.922	0.774
Peroxidase	0.000764106	4.53	Niben101Scf01676g00026.1	47	K	1.787	0.0022433	Up	sp|Q9FJZ9|PER72_ARATH Peroxidase 72	--	1	1.57e-07	117.27	2	AQEIVK(1)SVVAR	1.2854	1.242	1.254	1.29	0.627	0.666	0.826
Peroxidase	0.000764106	4.53	Niben101Scf02349g03001.1	144	K	1.719	0.00664939	Up	sp|A7NY33|PER4_VITVI Peroxidase 4	--	1	0.000937548	79.492	2	GFEVIEQAK(1)LR	0.98	1.205	1.339	1.19	0.597	0.734	0.841
Peroxidase	0.000764106	4.53	Niben101Scf06195g00002.1	18	K	4.527	6.32e-05	Up	AT1G07890.3 ascorbate peroxidase 1 LENGTH=250	--	1	0.0180426	102.51	2	AVDK(1)CK(1)R	0.023797	1.748	1.522	1.461	0.304	0.38	0.361
Peroxidase	0.000764106	4.53	Niben101Scf06195g00002.1	20	K	4.527	6.32e-05	Up	AT1G07890.3 ascorbate peroxidase 1 LENGTH=250	--	1	0.0180426	102.51	2	AVDK(1)CK(1)R	0.023797	1.748	1.522	1.461	0.304	0.38	0.361
Peroxidase	0.000764106	4.53	Niben101Scf07050g00006.1	52	K	1.412	0.000106368	Up	AT3G09640.1 ascorbate peroxidase 2 LENGTH=251	--	1	0.000776009	81.239	2	NK(1)TGGPFGTIR	-0.36918	1.215	1.132	1.151	0.817	0.823	0.837
Peroxidase	0.000764106	4.53	Niben101Scf16024g00021.1	34	K	1.688	0.016602	Up	sp|Q96522|PER45_ARATH Peroxidase 45	--	1	0.000348233	69.485	3	TDFYK(1)NTCPNVESLVR	4.1269	1.359	1.371	0.997	0.634	0.831	0.743
Plant invertase/pectin methylesterase inhibitor	0.112619	3.33	Niben101Scf03823g01005.1	324	K	1.721	0.000290062	Up	sp|P83948|PME3_CITSI Pectinesterase 3	--	1	0.00135586	96.229	3	ENVDVPK(1)K	-0.15322	1.352	1.234	1.174	0.754	0.705	0.726
Plant invertase/pectin methylesterase inhibitor	0.112619	3.33	Niben101Scf03823g01005.1	215	K	1.554	0.00160876	Up	sp|P83948|PME3_CITSI Pectinesterase 3	--	1	0.00209168	97.798	3	GQK(1)HVEK	-0.9297	1.257	1.23	1.135	0.743	0.733	0.855
Plant invertase/pectin methylesterase inhibitor	0.112619	3.33	Niben101Scf03823g01005.1	452	K	1.47	0.00504524	Up	sp|P83948|PME3_CITSI Pectinesterase 3	--	1	8.15e-06	102.29	3	RPGSGQK(1)NMVTAQGR	-1.0766	1.301	1.203	1.05	0.762	0.833	0.822
Plant invertase/pectin methylesterase inhibitor	0.112619	3.33	Niben101Scf04217g04003.1	121	K	2.142	2.89e-05	Up	AT5G62350.1 Plant invertase/pectin methylesterase inhibitor superfamily protein LENGTH=202	--	1	0.00496507	81.799	2	ELK(1)NMGSAR	1.0698	1.334	1.303	1.368	0.583	0.641	0.646
Pyridine nucleotide-disulphide oxidoreductase	0.19879	1.92	Niben101Scf07005g00008.1	296	K	1.34	0.000683619	Up	AT3G52880.2 monodehydroascorbate reductase 1 LENGTH=466	--	1	5.89e-05	108.56	2	GGIK(1)TDAFFK	-1.1009	1.171	1.138	1.117	0.83	0.827	0.9
Pyridine nucleotide-disulphide oxidoreductase	0.19879	1.92	Niben101Scf07778g02006.1	307	K	1.34	0.000683619	Up	AT3G52880.2 monodehydroascorbate reductase 1 LENGTH=466	--	1	5.89e-05	108.56	2	GGIK(1)TDAFFK	-1.1009	1.171	1.138	1.117	0.83	0.827	0.9
Pyridine nucleotide-disulphide oxidoreductase	0.19879	1.92	Niben101Scf09459g00003.1	269	K	1.616	0.011329	Up	AT3G54660.1 glutathione reductase LENGTH=565	--	1	0.000142923	117.02	3	LEK(1)TEDGIK	-0.98409	1.153	1.066	1.434	0.686	0.734	0.841
Pyruvate kinase, alpha/beta domain	0.112619	3.33	Niben101Scf00155g04014.1	255	K	1.424	0.0222986	Up	AT5G56350.1 Pyruvate kinase family protein LENGTH=498	--	1	3.04e-05	96.673	3	LLGEHAK(1)NILLMSK	0.063732	1.163	1.099	1.232	0.701	0.785	0.967
Pyruvate kinase, alpha/beta domain	0.112619	3.33	Niben101Scf03732g07010.1	503	K	1.44	0.0108106	Up	AT3G52990.1 Pyruvate kinase family protein LENGTH=527	--	1	0.000142595	84.687	3	ASGVIK(1)SHDR	0.11059	1.057	1.107	1.348	0.812	0.773	0.854
Pyruvate kinase, alpha/beta domain	0.112619	3.33	Niben101Scf03732g07010.1	444	K	1.625	0.00270619	Up	AT3G52990.1 Pyruvate kinase family protein LENGTH=527	--	1	0.00941365	97.431	2	LK(1)TNQLK	-0.56802	1.301	1.087	1.298	0.808	0.762	0.698
SPX domain	0.0143928	8.31	Niben101Scf22058g00004.1	36	K	1.424	0.00829493	Up	sp|Q9LJW0|PHO19_ARATH Phosphate transporter PHO1 homolog 9	--	1	0.0250204	91.318	2	DILNFK(1)K	-1.1599	1.266	1.145	1.093	0.728	0.849	0.883
SPX domain	0.0143928	8.31	Niben101Scf26775g00013.1	536	K	1.626	0.00108282	Up	sp|Q9LJW0|PHO19_ARATH Phosphate transporter PHO1 homolog 9	--	1	0.0265993	90.709	2	TLYDQK(1)R	2.8814	1.27	1.167	1.237	0.694	0.737	0.829
Subtilase family	0.0732634	4.16	Niben101Scf00726g02003.1	173	K	1.962	0.0172406	Up	AT4G34980.1 subtilisin-like serine protease 2 LENGTH=764	--	1	0.00112468	82.417	2	DDGMPEIPK(1)R	-0.21578	1.66	1.29	0.982	0.616	0.622	0.766
Subtilase family	0.0732634	4.16	Niben101Scf00803g01006.1	401	K	1.493	0.0104703	Up	AT4G34980.1 subtilisin-like serine protease 2 LENGTH=764	--	1	0.00580586	52.49	3	NYNCETSK(1)K	-0.029046	1.095	1.343	1.119	0.703	0.832	0.848
Thioredoxin	0.288345	1.66	Niben101Scf00466g04033.1	326	K	1.471	0.0408247	Up	sp|Q5R5B6|PDIA1_PONAB Protein disulfide-isomerase	--	1	1.03e-20	132.97	3	SISQAK(1)SDEFTLK	-0.85964	1.388	1.162	1.022	0.898	0.866	0.665
Thioredoxin	0.288345	1.66	Niben101Scf03226g03002.1	176	K	1.38	0.0122213	Up	sp|Q9FF55|PDI14_ARATH Protein disulfide isomerase-like 1-4	--	1	3.39e-19	127.57	3	SKEDAASLIDEK(1)K	-1.6412	1.086	1.088	1.28	0.782	0.919	0.802
Thioredoxin	0.288345	1.66	Niben101Scf01701g07009.1	15	K	2.012	0.00157728	Up	AT1G19730.1 Thioredoxin superfamily protein LENGTH=119	--	1	1.98e-12	93.633	4	AAASEEGQVFGCHK(1)IEEWNEQFQK	-1.8393	1.341	1.372	1.218	0.546	0.705	0.703
Thioredoxin	0.288345	1.66	Niben101Scf01701g07009.1	113	K	1.604	0.000111264	Up	AT1G19730.1 Thioredoxin superfamily protein LENGTH=119	--	1	6e-41	142.26	3	KEELQQTIVK(1)HAAPATVTA	0.6259	1.28	1.205	1.178	0.737	0.76	0.787
Thioredoxin	0.288345	1.66	Niben101Scf04582g03004.1	113	K	1.527	0.00062679	Up	sp|Q67IX6|PDI14_ORYSJ Protein disulfide isomerase-like 1-4	--	1	0.00147959	85.493	3	SKEDAANLIDEK(1)K	-0.33983	1.267	1.17	1.172	0.84	0.746	0.777
Thioredoxin-like domain	0.112619	3.33	Niben101Scf03226g03002.1	176	K	1.38	0.0122213	Up	sp|Q9FF55|PDI14_ARATH Protein disulfide isomerase-like 1-4	--	1	3.39e-19	127.57	3	SKEDAASLIDEK(1)K	-1.6412	1.086	1.088	1.28	0.782	0.919	0.802
Thioredoxin-like domain	0.112619	3.33	Niben101Scf04582g03004.1	113	K	1.527	0.00062679	Up	sp|Q67IX6|PDI14_ORYSJ Protein disulfide isomerase-like 1-4	--	1	0.00147959	85.493	3	SKEDAANLIDEK(1)K	-0.33983	1.267	1.17	1.172	0.84	0.746	0.777
Universal stress protein family	0.201735	2.38	Niben101Scf00440g01009.1	132	K	1.312	0.00190991	Up	sp|Q8LGG8|USPAL_ARATH Universal stress protein A-like protein	--	1	0.0224258	92.319	2	GLGVLK(1)R	-1.0849	1.17	1.145	1.081	0.816	0.901	0.871
Universal stress protein family	0.201735	2.38	Niben101Scf10205g00001.1	73	K	1.542	0.000411724	Up	sp|Q8LGG8|USPAL_ARATH Universal stress protein A-like protein	--	1	0.0250204	91.318	2	EPEVMK(1)K	0.26466	1.211	1.188	1.212	0.789	0.724	0.829
alpha/beta hydrolase fold	0.0732634	4.16	Niben101Scf02420g08013.1	57	K	1.642	5.68e-05	Up	sp|Q6L545|GID1_ORYSJ Gibberellin receptor GID1	--	1	1.53e-10	138.98	3	DVTLDTDK(1)K	-0.36981	1.224	1.268	1.197	0.718	0.754	0.774
alpha/beta hydrolase fold	0.0732634	4.16	Niben101Scf02420g08013.1	27	K	1.967	0.000234531	Up	sp|Q6L545|GID1_ORYSJ Gibberellin receptor GID1	--	1	0.00102546	105.2	2	ELPGDTVK(1)R	0.0052527	1.418	1.281	1.226	0.708	0.651	0.636
alpha/beta hydrolase fold	0.0732634	4.16	Niben101Scf03016g00008.1	274	K	1.372	3.42e-05	Up	sp|Q0T7A9|AES_SHIF8 Acetyl esterase	--	1	8.1e-08	122.46	2	FAEAVK(1)NSGWK	-1.6292	1.175	1.149	1.137	0.857	0.822	0.843
linker histone H1 and H5 family	0.0259634	4.16	Niben101Scf04361g01001.1	199	K	1.891	0.000294793	Up	sp|P37218|H1_SOLLC Histone H1	--	1	0.00124199	92.856	3	AK(1)PAANAAK(1)SAAK	0.28674	1.372	1.222	1.273	0.656	0.74	0.649
linker histone H1 and H5 family	0.0259634	4.16	Niben101Scf04361g01001.1	206	K	1.891	0.000294793	Up	sp|P37218|H1_SOLLC Histone H1	--	1	0.00124199	92.856	3	AK(1)PAANAAK(1)SAAK	0.28674	1.372	1.222	1.273	0.656	0.74	0.649
linker histone H1 and H5 family	0.0259634	4.16	Niben101Scf04361g01001.1	89	K	2.4	3.47e-05	Up	sp|P37218|H1_SOLLC Histone H1	--	1	0.00699272	89.698	2	FIEDK(1)QK	-0.302	1.366	1.291	1.476	0.556	0.573	0.593
linker histone H1 and H5 family	0.0259634	4.16	Niben101Scf04361g01001.1	143	K	1.923	0.000314482	Up	sp|P37218|H1_SOLLC Histone H1	--	1	7.71e-05	80.688	3	SASAASK(1)PADASAPAK(1)K	0.14177	1.325	1.303	1.254	0.615	0.663	0.741
linker histone H1 and H5 family	0.0259634	4.16	Niben101Scf04361g01001.1	144	K	3.858	0.00536157	Up	sp|P37218|H1_SOLLC Histone H1	--	1	0.00305799	78.342	3	PADASAPAK(1)K(1)K	0.037374	1.633	1.285	1.661	0.259	0.589	0.339
linker histone H1 and H5 family	0.0259634	4.16	Niben101Scf04361g01001.1	226	K	4.414	0.000771158	Up	sp|P37218|H1_SOLLC Histone H1	--	1	0.0123145	79.659	2	PK(1)ATPVK(1)AK	0.62444	1.903	1.455	1.369	0.339	0.288	0.444
linker histone H1 and H5 family	0.0259634	4.16	Niben101Scf04361g01001.1	231	K	4.414	0.000771158	Up	sp|P37218|H1_SOLLC Histone H1	--	1	0.0123145	79.659	2	PK(1)ATPVK(1)AK	0.62444	1.903	1.455	1.369	0.339	0.288	0.444
linker histone H1 and H5 family	0.0259634	4.16	Niben101Scf04361g01001.1	134	K	3.509	0.00023228	Up	sp|P37218|H1_SOLLC Histone H1	--	1	7.71e-05	77.505	3	SASAASK(1)PADASAPAK(1)K	0.14177	1.504	1.534	1.481	0.455	0.484	0.349
linker histone H1 and H5 family	0.0259634	4.16	Niben101Scf05487g01009.1	142	K	1.763	0.00372378	Up	sp|P37218|H1_SOLLC Histone H1	--	1	0.00297142	96.342	2	AAGTAPAK(1)K	0.087174	1.445	1.229	1.128	0.801	0.658	0.697
linker histone H1 and H5 family	0.0259634	4.16	Niben101Scf05487g01009.1	184	K	2.402	0.000314228	Up	sp|P37218|H1_SOLLC Histone H1	--	1	0.00388734	117.89	2	AK(1)LVAK(1)AK	-0.61069	1.442	1.384	1.311	0.498	0.594	0.63
linker histone H1 and H5 family	0.0259634	4.16	Niben101Scf05487g01009.1	188	K	2.402	0.000314228	Up	sp|P37218|H1_SOLLC Histone H1	--	1	0.00388734	117.89	2	AK(1)LVAK(1)AK	-0.61069	1.442	1.384	1.311	0.498	0.594	0.63
linker histone H1 and H5 family	0.0259634	4.16	Niben101Scf07748g01001.1	278	K	1.311	0.000108909	Up	sp|P37218|H1_SOLLC Histone H1	--	0.997513	0.00687127	66.758	3	ETK(0.002)PAK(0.998)VAR	-0.16962	1.167	1.104	1.127	0.864	0.875	0.853
linker histone H1 and H5 family	0.0259634	4.16	Niben101Scf07748g01001.1	158	K	7.873	0.000107621	Up	sp|P37218|H1_SOLLC Histone H1	--	1	0.0177421	73.885	2	SASAPAK(1)K(1)K	0.32591	1.894	1.473	1.711	0.215	0.173	0.257
linker histone H1 and H5 family	0.0259634	4.16	Niben101Scf07748g01001.1	159	K	7.873	0.000107621	Up	sp|P37218|H1_SOLLC Histone H1	--	1	0.0177421	73.885	2	SASAPAK(1)K(1)K	0.32591	1.894	1.473	1.711	0.215	0.173	0.257

## Sheet: Down Domain2Protein
Domain description	Fisher's exact test p value	Fold Enrichment	Protein accession	Position	Amino acid	TSWV/PBS Ratio	TSWV/PBS P value	Regulated Type	Protein description	Gene name	Localization probability	PEP	Score	Charge	Modified sequence	Mass error [ppm]	TSWV-1	TSWV-2	TSWV-3	PBS-1	PBS-2	PBS-3
2-oxoacid dehydrogenases acyltransferase (catalytic domain)	0.066111	4.48	Niben101Scf03254g00001.1	373	K	0.601	0.037542	Down	sp|Q1RJT3|ODP2_RICBR Dihydrolipoyllysine-residue acetyltransferase component of pyruvate dehydrogenase complex	--	1	0.00911935	100.02	2	ELVDK(1)AR	2.7142	0.701	0.923	0.687	1.211	1.61	1.022
2-oxoacid dehydrogenases acyltransferase (catalytic domain)	0.066111	4.48	Niben101Scf15653g02011.1	61	K	0.642	0.00333822	Down	ref|WP_026032281.1| branched-chain alpha-keto acid dehydrogenase subunit E2 [Prochlorococcus sp. W4]	--	1	3.25e-57	181.98	2	IVSWVK(1)TEGDK	-0.99874	0.83	0.879	0.705	1.32	1.237	1.204
AAA domain (Cdc48 subfamily)	0.042099	5.6	Niben101Scf05912g01016.1	414	K	0.634	0.00597665	Down	sp|P0ABI1|CLPA_ECO57 ATP-dependent Clp protease ATP-binding subunit ClpA	--	0.99994	0.000488443	80.17	4	K(1)HIEKDPALER	-0.21069	0.915	0.774	0.715	1.38	1.223	1.187
AAA domain (Cdc48 subfamily)	0.042099	5.6	Niben101Scf05912g01016.1	817	K	0.706	0.00119337	Down	sp|P0ABI1|CLPA_ECO57 ATP-dependent Clp protease ATP-binding subunit ClpA	--	1	2.31e-09	140.17	2	QLTK(1)LEVK	-1.4307	0.858	0.869	0.818	1.295	1.148	1.164
AAA domain (Cdc48 subfamily)	0.042099	5.6	Niben101Scf05912g01016.1	293	K	0.708	0.00928907	Down	sp|P0ABI1|CLPA_ECO57 ATP-dependent Clp protease ATP-binding subunit ClpA	--	1	9.53e-05	89.358	3	TK(1)NNPCLIGEPGVGK	0.23963	0.863	0.83	0.862	1.38	1.113	1.116
AAA domain (Cdc48 subfamily)	0.042099	5.6	Niben101Scf09554g02021.1	826	K	0.515	0.00740769	Down	sp|Q8XZR0|CLPB_RALSO Chaperone protein ClpB	--	1	0.000454201	95.094	2	ETTYQTIK(1)QR	0.1486	0.695	0.843	0.585	1.555	1.389	1.176
ATP synthase alpha/beta family, beta-barrel domain	0.042099	5.6	Niben101Scf03169g05002.1	70	K	0.74	0.00813623	Down	sp|Q0G9N3|ATPF_LIRTU ATP synthase subunit b, chloroplastic	--	1	1.84e-31	130.95	3	TLEQLENYK(1)NETIQFEQQR	1.9872	0.847	0.879	0.869	1.061	1.144	1.303
ATP synthase alpha/beta family, beta-barrel domain	0.042099	5.6	Niben101Scf04529g00005.1	382	K	0.689	0.0241528	Down	sp|Q8DLP3|ATPA_THEEB ATP synthase subunit alpha	--	1	0.0252271	86.794	2	QVAGK(1)LK	0.11792	0.889	0.899	0.735	1.427	1.105	1.13
Aminotransferase class I and II	0.256971	2.04	Niben101Scf02937g04001.1	392	K	0.668	0.010193	Down	AT1G72330.3 alanine aminotransferase 2 LENGTH=553	--	1	0.0111491	106.04	2	AIEAAK(1)K	-0.64241	0.888	0.818	0.772	1.434	1.126	1.151
Aminotransferase class I and II	0.256971	2.04	Niben101Scf10158g01035.1	283	K	0.751	0.0106219	Down	sp|A6L7E4|DAPAT_BACV8 LL-diaminopimelate aminotransferase	--	1	2.55e-07	130.56	2	AMK(1)NVVSFYK	1.0118	0.939	0.877	0.818	1.262	1.066	1.181
Aminotransferase class-III	0.00608106	6.72	Niben101Scf01478g05007.1	503	K	0.507	0.00587003	Down	AT3G48730.1 glutamate-1-semialdehyde 2,1-aminomutase 2 LENGTH=472	--	1	0.010765	90.15	2	SDAAK(1)FAK	0.40856	0.849	0.665	0.586	1.456	1.482	1.2
Aminotransferase class-III	0.00608106	6.72	Niben101Scf01478g05007.1	136	K	0.472	0.00289102	Down	AT3G48730.1 glutamate-1-semialdehyde 2,1-aminomutase 2 LENGTH=472	--	1	0.00189491	73.233	3	SEEAFNK(1)AK	-0.20675	0.538	0.7	0.75	1.344	1.3	1.568
Aminotransferase class-III	0.00608106	6.72	Niben101Scf02553g02002.1	62	K	0.55	0.00608177	Down	AT3G48730.1 glutamate-1-semialdehyde 2,1-aminomutase 2 LENGTH=472	--	1	0.00376031	72.2	3	SEEAFSK(1)AK	-0.026302	0.742	0.716	0.733	1.234	1.125	1.622
Aminotransferase class-III	0.00608106	6.72	Niben101Scf02553g02002.1	55	K	0.642	0.00625137	Down	AT3G48730.1 glutamate-1-semialdehyde 2,1-aminomutase 2 LENGTH=472	--	1	8e-28	145.69	2	TFTLQK(1)SEEAFSK	-0.38134	0.827	0.839	0.757	1.457	1.16	1.155
Aminotransferase class-III	0.00608106	6.72	Niben101Scf06382g00006.1	123	K	0.55	0.00608177	Down	AT3G48730.1 glutamate-1-semialdehyde 2,1-aminomutase 2 LENGTH=472	--	1	0.00376031	72.2	3	SEEAFSK(1)AK	-0.026302	0.742	0.716	0.733	1.234	1.125	1.622
Biotin-requiring enzyme	0.123426	3.2	Niben101Scf03254g00001.1	373	K	0.601	0.037542	Down	sp|Q1RJT3|ODP2_RICBR Dihydrolipoyllysine-residue acetyltransferase component of pyruvate dehydrogenase complex	--	1	0.00911935	100.02	2	ELVDK(1)AR	2.7142	0.701	0.923	0.687	1.211	1.61	1.022
Biotin-requiring enzyme	0.123426	3.2	Niben101Scf15653g02011.1	61	K	0.642	0.00333822	Down	ref|WP_026032281.1| branched-chain alpha-keto acid dehydrogenase subunit E2 [Prochlorococcus sp. W4]	--	1	3.25e-57	181.98	2	IVSWVK(1)TEGDK	-0.99874	0.83	0.879	0.705	1.32	1.237	1.204
C-terminal, D2-small domain, of ClpB protein	0.042099	5.6	Niben101Scf05912g01016.1	414	K	0.634	0.00597665	Down	sp|P0ABI1|CLPA_ECO57 ATP-dependent Clp protease ATP-binding subunit ClpA	--	0.99994	0.000488443	80.17	4	K(1)HIEKDPALER	-0.21069	0.915	0.774	0.715	1.38	1.223	1.187
C-terminal, D2-small domain, of ClpB protein	0.042099	5.6	Niben101Scf05912g01016.1	817	K	0.706	0.00119337	Down	sp|P0ABI1|CLPA_ECO57 ATP-dependent Clp protease ATP-binding subunit ClpA	--	1	2.31e-09	140.17	2	QLTK(1)LEVK	-1.4307	0.858	0.869	0.818	1.295	1.148	1.164
C-terminal, D2-small domain, of ClpB protein	0.042099	5.6	Niben101Scf05912g01016.1	293	K	0.708	0.00928907	Down	sp|P0ABI1|CLPA_ECO57 ATP-dependent Clp protease ATP-binding subunit ClpA	--	1	9.53e-05	89.358	3	TK(1)NNPCLIGEPGVGK	0.23963	0.863	0.83	0.862	1.38	1.113	1.116
C-terminal, D2-small domain, of ClpB protein	0.042099	5.6	Niben101Scf09554g02021.1	826	K	0.515	0.00740769	Down	sp|Q8XZR0|CLPB_RALSO Chaperone protein ClpB	--	1	0.000454201	95.094	2	ETTYQTIK(1)QR	0.1486	0.695	0.843	0.585	1.555	1.389	1.176
Cobalamin-independent synthase, Catalytic domain	0.00791423	11.2	Niben101Scf01812g02025.1	35	K	0.766	0.0158818	Down	sp|A1KTL3|METE_NEIMF 5-methyltetrahydropteroyltriglutamate--homocysteine methyltransferase	--	1	0.00558901	98.044	2	SSAEDLK(1)K	1.5869	0.934	0.877	0.854	1.299	1.119	1.063
Cobalamin-independent synthase, Catalytic domain	0.00791423	11.2	Niben101Scf07438g04014.1	35	K	0.743	0.00246619	Down	sp|Q2SMS4|METE_HAHCH 5-methyltetrahydropteroyltriglutamate--homocysteine methyltransferase	--	1	0.00161987	123.86	3	STAEDLK(1)K	-0.19618	0.819	0.908	0.876	1.1	1.176	1.226
Cobalamin-independent synthase, N-terminal domain	0.00791423	11.2	Niben101Scf01812g02025.1	35	K	0.766	0.0158818	Down	sp|A1KTL3|METE_NEIMF 5-methyltetrahydropteroyltriglutamate--homocysteine methyltransferase	--	1	0.00558901	98.044	2	SSAEDLK(1)K	1.5869	0.934	0.877	0.854	1.299	1.119	1.063
Cobalamin-independent synthase, N-terminal domain	0.00791423	11.2	Niben101Scf07438g04014.1	35	K	0.743	0.00246619	Down	sp|Q2SMS4|METE_HAHCH 5-methyltetrahydropteroyltriglutamate--homocysteine methyltransferase	--	1	0.00161987	123.86	3	STAEDLK(1)K	-0.19618	0.819	0.908	0.876	1.1	1.176	1.226
Conserved region in glutamate synthase	0.042099	5.6	Niben101Scf04198g01001.1	887	K	0.667	0.00895329	Down	sp|P51375|GLTB_PORPU Ferredoxin-dependent glutamate synthase	--	1	0.00092356	117.02	2	AFSEDTAK(1)R	0.48636	0.808	0.819	0.846	1.437	1.087	1.183
Conserved region in glutamate synthase	0.042099	5.6	Niben101Scf04198g01001.1	193	K	0.682	0.0201366	Down	sp|P51375|GLTB_PORPU Ferredoxin-dependent glutamate synthase	--	1	0.00106765	64.82	3	DCNQMNEAK(1)K	-0.59333	0.929	0.794	0.758	1.042	1.379	1.219
Conserved region in glutamate synthase	0.042099	5.6	Niben101Scf04198g01001.1	356	K	0.675	0.0129875	Down	sp|P51375|GLTB_PORPU Ferredoxin-dependent glutamate synthase	--	1	2.81e-05	120.55	2	EASLK(1)STVWR	-0.091874	0.907	0.864	0.719	1.375	1.191	1.125
Conserved region in glutamate synthase	0.042099	5.6	Niben101Scf04198g01001.1	687	K	0.749	0.000179655	Down	sp|P51375|GLTB_PORPU Ferredoxin-dependent glutamate synthase	--	1	0.00107689	107.29	2	GVEGSLK(1)R	-0.13213	0.873	0.904	0.846	1.19	1.161	1.151
Conserved region in glutamate synthase	0.042099	5.6	Niben101Scf04198g01001.1	997	K	0.65	0.00500235	Down	sp|P51375|GLTB_PORPU Ferredoxin-dependent glutamate synthase	--	1	1.65e-19	124.91	2	LGGK(1)SNSGEGGEDPIR	0.12017	0.874	0.703	0.854	1.335	1.19	1.215
Conserved region in glutamate synthase	0.042099	5.6	Niben101Scf04198g01002.1	216	K	0.65	0.0125646	Down	sp|P55038|GLTS_SYNY3 Ferredoxin-dependent glutamate synthase 2	--	1	0.000862111	70.451	2	VVNK(1)TVEIYNIDR	-0.78534	0.829	0.813	0.8	1.501	1.09	1.167
Copper binding proteins, plastocyanin/azurin family	0.0223505	7.47	Niben101Scf00508g00007.1	98	K	0.576	0.000163056	Down	sp|P00297|PLAS_SOLCR Plastocyanin	--	1	1.87e-52	134.03	4	ITFK(1)NNAGFPHNVVFDEDEIPSGVDASK	1.6556	0.773	0.774	0.717	1.376	1.236	1.319
Copper binding proteins, plastocyanin/azurin family	0.0223505	7.47	Niben101Scf00539g07027.1	100	K	0.637	0.000452473	Down	sp|P35476|PLAS1_TOBAC Plastocyanin A'/A''	--	1	2.59e-132	183.58	4	ITFK(1)NNAGFPHNVVFDEDEIPAGVDVSK	1.4724	0.772	0.847	0.779	1.276	1.18	1.306
Core histone H2A/H2B/H3/H4	0.0331504	2.67	Niben101Scf12159g08001.1	4	K	0.648	0.00901389	Down	sp|P08985|H2AV_DROME Histone H2A.v	--	1	0.0067034	72.29	3	AGK(1)GGK(1)GLVAGK	-0.74052	0.833	0.766	0.836	1.472	1.119	1.166
Core histone H2A/H2B/H3/H4	0.0331504	2.67	Niben101Scf12159g08001.1	7	K	0.694	0.00476194	Down	sp|P08985|H2AV_DROME Histone H2A.v	--	1	2.61e-39	134.93	3	GGK(1)GLVAGK(1)TTAAAAANK	0.70119	0.898	0.852	0.776	1.331	1.139	1.17
Core histone H2A/H2B/H3/H4	0.0331504	2.67	Niben101Scf12159g08001.1	13	K	0.769	0.00358187	Down	sp|P08985|H2AV_DROME Histone H2A.v	--	1	2.61e-39	134.93	3	GLVAGK(1)TTAAAAANK	-0.58055	0.919	0.918	0.828	1.208	1.107	1.149
Core histone H2A/H2B/H3/H4	0.0331504	2.67	Niben101Scf00247g03007.1	8	K	0.628	0.0212855	Down	sp|P25469|H2A1_SOLLC Histone H2A.1	--	1	1.32e-05	96.866	2	SSTGEIK(1)SVGGR	0.88375	0.905	0.682	0.809	1.525	1.163	1.13
Core histone H2A/H2B/H3/H4	0.0331504	2.67	Niben101Scf03471g01013.1	6	K	0.65	0.0202515	Down	sp|P40282|H2A_PLAFA Histone H2A	--	1	0.000362452	97.463	2	GK(1)TLGSAAAK	-0.42921	0.895	0.739	0.811	1.5	1.074	1.186
Core histone H2A/H2B/H3/H4	0.0331504	2.67	Niben101Scf07275g00001.1	25	K	0.767	0.00218021	Down	sp|Q9LQQ4|H2B1_ARATH Histone H2B.1	--	1	0.000194161	80.245	3	TTVAEK(1)TPAEK(1)K	-0.97026	0.918	0.887	0.85	1.165	1.089	1.209
Core histone H2A/H2B/H3/H4	0.0331504	2.67	Niben101Scf22060g00010.1	8	K	0.161	0.000428938	Down	sp|Q43208|H2A4_WHEAT Histone H2A.4	--	1	3.81e-18	143.31	3	PSTTATK(1)SVGGR	0.39688	0.374	0.299	0.224	2.19	1.75	1.646
Fructose-1-6-bisphosphatase	0.0113726	5.6	Niben101Scf01150g04004.1	243	K	0.723	0.0215023	Down	sp|Q30ZN0|F16PA_DESAG Fructose-1,6-bisphosphatase class 1	--	1	0.000117799	96.371	2	YPTDGSSPK(1)SLR	-0.41198	0.864	0.913	0.81	1.39	1.107	1.082
Fructose-1-6-bisphosphatase	0.0113726	5.6	Niben101Scf02280g09005.1	204	K	0.768	0.00271801	Down	sp|Q87UX4|F16PA_PSESM Fructose-1,6-bisphosphatase class 1	--	1	1.5e-09	77.221	3	DVPGTHEFLLLDEGK(1)WQHVK	3.3144	0.844	0.882	0.926	1.124	1.219	1.109
Fructose-1-6-bisphosphatase	0.0113726	5.6	Niben101Scf02280g09005.1	243	K	0.635	0.0172444	Down	sp|Q87UX4|F16PA_PSESM Fructose-1,6-bisphosphatase class 1	--	1	0.00206718	83.045	3	LIDYYVK(1)EK	0.72095	0.755	0.76	0.874	1.246	1.035	1.479
Fructose-1-6-bisphosphatase	0.0113726	5.6	Niben101Scf02280g09005.1	50	K	0.625	0.00950492	Down	sp|Q87UX4|F16PA_PSESM Fructose-1,6-bisphosphatase class 1	--	1	0.00748909	75.509	2	STSDK(1)GLIR	0.68647	0.919	0.787	0.679	1.405	1.228	1.184
Fructose-1-6-bisphosphatase	0.0113726	5.6	Niben101Scf02280g09005.1	327	K	0.622	0.00652068	Down	sp|Q87UX4|F16PA_PSESM Fructose-1,6-bisphosphatase class 1	--	1	1.02e-27	143.97	3	TQVAYGSK(1)NEIIR	-0.17278	0.738	0.893	0.744	1.447	1.183	1.187
Fructose-1-6-bisphosphatase	0.0113726	5.6	Niben101Scf02280g09005.1	264	K	0.759	0.0159188	Down	sp|Q87UX4|F16PA_PSESM Fructose-1,6-bisphosphatase class 1	--	1	1.01e-07	96.143	3	YTGGMVPDVNQIIVK(1)EK	-1.0899	0.879	0.894	0.872	1.251	1.012	1.224
Fructose-1-6-bisphosphatase	0.0113726	5.6	Niben101Scf02479g02013.1	343	K	0.74	0.00874997	Down	sp|B0JH56|F16PA_MICAN Fructose-1,6-bisphosphatase class 1	--	1	0.0107364	91.783	2	NAK(1)NGNLR	-1.1767	0.928	0.841	0.846	1.294	1.074	1.167
Fructose-bisphosphate aldolase class-I	0.0186156	4.8	Niben101Scf13103g01029.1	57	K	0.766	0.0481602	Down	AT4G38970.1 fructose-bisphosphate aldolase 2 LENGTH=398	--	1	5.61e-05	104.3	2	TAK(1)TVASPGR	-0.049414	0.952	0.856	0.862	1.37	1.054	1.063
Fructose-bisphosphate aldolase class-I	0.0186156	4.8	Niben101Scf05536g01013.1	58	K	0.662	0.00544303	Down	AT4G38970.1 fructose-bisphosphate aldolase 2 LENGTH=398	--	1	0.00039434	96.82	2	TAK(1)TIASPGR	-0.22315	0.904	0.837	0.708	1.178	1.239	1.284
Fructose-bisphosphate aldolase class-I	0.0186156	4.8	Niben101Scf01460g02001.1	385	K	0.537	7.88e-05	Down	AT4G38970.1 fructose-bisphosphate aldolase 2 LENGTH=398	--	1	0.00120022	64.121	3	YSAAGESEEAK(1)K	-0.63879	0.691	0.735	0.742	1.426	1.325	1.288
Glutamine synthetase, catalytic domain	0.0223505	7.47	Niben101Scf00952g03003.1	421	K	0.627	0.000350529	Down	sp|P04770|GLNA1_PHAVU Glutamine synthetase PR-1	--	1	2.86e-05	122.7	3	EEGGFEVIK(1)K	0.67073	0.826	0.774	0.781	1.358	1.231	1.21
Glutamine synthetase, catalytic domain	0.0223505	7.47	Niben101Scf00952g03003.1	169	K	0.622	0.016721	Down	sp|P04770|GLNA1_PHAVU Glutamine synthetase PR-1	--	1	0.000104885	84.479	3	HK(1)AAQVFSDSK	1.0875	0.903	0.782	0.695	1.431	1.337	1.056
Glutamine synthetase, catalytic domain	0.0223505	7.47	Niben101Scf39430g00005.1	134	K	0.718	1.3e-05	Down	sp|O08467|GLNA_THEKO Glutamine synthetase	--	1	0.0128543	44.318	3	DIFAENAK(1)K	1.8984	0.87	0.839	0.853	1.172	1.199	1.196
Metallopeptidase family M24	0.066111	4.48	Niben101Scf02010g01011.1	423	K	0.565	7.23e-05	Down	sp|Q9NQW7|XPP1_HUMAN Xaa-Pro aminopeptidase 1	--	1	0.00178624	73.927	2	AVK(1)NDAELEGMR	-0.57317	0.769	0.716	0.753	1.39	1.286	1.283
Metallopeptidase family M24	0.066111	4.48	Niben101Scf16215g01001.1	70	K	0.63	0.00355465	Down	AT4G37040.1 methionine aminopeptidase 1D LENGTH=350	--	1	0.000461648	72.2	3	NVDELPNTK(1)R	-0.83409	0.834	0.725	0.832	1.419	1.178	1.201
Oxidoreductase NAD-binding domain	0.0934802	3.73	Niben101Scf01735g00005.1	687	K	0.664	0.00115556	Down	AT1G37130.1 nitrate reductase 2 LENGTH=917	--	1	0.00189537	60.064	3	GNFLVHGK(1)QK	-1.9965	0.877	0.83	0.747	1.217	1.272	1.209
Oxidoreductase NAD-binding domain	0.0934802	3.73	Niben101Scf08723g02015.1	266	K	0.707	0.00053281	Down	sp|P84981|FENR_POPEU Ferredoxin--NADP reductase, chloroplastic	--	1	0.021357	87.476	2	EEFEK(1)MK	1.3557	0.871	0.807	0.865	1.246	1.147	1.206
Oxidoreductase NAD-binding domain	0.0934802	3.73	Niben101Scf08723g02015.1	292	K	0.75	0.0238823	Down	sp|P84981|FENR_POPEU Ferredoxin--NADP reductase, chloroplastic	--	1	0.00580826	68.515	2	GEK(1)MYIQTR	-0.25037	0.927	0.888	0.823	1.338	1.13	1.049
Oxidoreductase NAD-binding domain	0.0934802	3.73	Niben101Scf08723g02015.1	79	K	0.695	0.00127671	Down	sp|P84981|FENR_POPEU Ferredoxin--NADP reductase, chloroplastic	--	1	8.06e-20	128.22	3	QDEGVVVNK(1)FRPK	1.023	0.886	0.817	0.822	1.295	1.142	1.197
Oxidoreductase NAD-binding domain	0.0934802	3.73	Niben101Scf08723g02015.1	172	K	0.657	0.00277634	Down	sp|P84981|FENR_POPEU Ferredoxin--NADP reductase, chloroplastic	--	1	0.000189749	90.614	3	LIYTNDK(1)GEEVK	-1.1326	0.868	0.792	0.784	1.294	1.319	1.109
PHD-finger	0.256971	2.04	Niben101Scf04920g01010.1	622	K	0.527	0.00552738	Down	AT3G14980.1 Acyl-CoA N-acyltransferase with RING/FYVE/PHD-type zinc finger protein LENGTH=1189	--	1	4.42e-43	155.09	3	SSESQDNAEQSNFK(1)K	0.075741	0.843	0.658	0.658	1.603	1.241	1.253
PHD-finger	0.256971	2.04	Niben101Scf22195g00024.1	653	K	0.627	0.000161292	Down	AT5G36740.1 Acyl-CoA N-acyltransferase with RING/FYVE/PHD-type zinc finger protein LENGTH=1179	--	1	7.27e-07	110.93	2	K(1)LGANTEDGK(1)R	-0.039272	0.752	0.843	0.777	1.257	1.266	1.262
PHD-finger	0.256971	2.04	Niben101Scf22195g00024.1	662	K	0.663	1.85e-05	Down	AT5G36740.1 Acyl-CoA N-acyltransferase with RING/FYVE/PHD-type zinc finger protein LENGTH=1179	--	1	7.27e-07	110.93	3	LGANTEDGK(1)R	1.1086	0.821	0.827	0.8	1.197	1.248	1.249
Peptidase family M41	0.042099	5.6	Niben101Scf00013g03001.1	229	K	0.76	2.29e-05	Down	sp|B9L3S8|FTSH2_THERP ATP-dependent zinc metalloprotease FtsH 2	--	1	0.0211556	81.89	3	VREELK(1)R	0.084646	0.86	0.887	0.891	1.15	1.154	1.169
Peptidase family M41	0.042099	5.6	Niben101Scf02175g03014.1	347	K	0.739	0.0185287	Down	sp|P0A4V9|FTSH_MYCBO ATP-dependent zinc metalloprotease FtsH	--	1	0.00527783	111.95	2	DLFEK(1)AK	-1.1284	0.918	0.877	0.822	1.345	1.06	1.135
Peptidase family M41	0.042099	5.6	Niben101Scf02175g03014.1	456	K	0.69	0.0383126	Down	sp|P0A4V9|FTSH_MYCBO ATP-dependent zinc metalloprotease FtsH	--	1	0.0108372	65.719	2	DVDFDK(1)IAR	0.52322	0.719	0.75	1.026	1.163	1.114	1.341
Polyprenyl synthetase	0.066111	4.48	Niben101Scf03110g02006.1	316	K	0.665	0.01105	Down	sp|P48368|CRTE_CYAPA Geranylgeranyl diphosphate synthase	--	1	0.00586553	50.354	3	DLVVDK(1)TTYPK	-0.95829	0.906	0.81	0.741	1.184	1.108	1.4
Polyprenyl synthetase	0.066111	4.48	Niben101Scf13146g00006.1	57	K	0.722	0.0380522	Down	sp|P48368|CRTE_CYAPA Geranylgeranyl diphosphate synthase	--	1	0.000357745	79.875	3	DINQK(1)LDEAVPVK	0.52465	0.828	0.771	0.981	1.37	1.046	1.156
Pyridine nucleotide-disulphide oxidoreductase	0.325892	1.72	Niben101Scf00063g13014.1	281	K	0.689	0.0112862	Down	sp|Q55087|CHLP_SYNY3 Geranylgeranyl diphosphate reductase	--	1	1.39e-06	79.489	4	CDHVAVGTGTVTHK(1)ADIK	0.69643	0.819	0.74	0.95	1.316	1.184	1.139
Pyridine nucleotide-disulphide oxidoreductase	0.325892	1.72	Niben101Scf07691g00008.1	440	K	0.763	0.0267732	Down	gb|KFB86097.1| dihydrolipoamide dehydrogenase [Calothrix sp. 336/3]	--	1	0.00301869	118.04	2	TSFK(1)ANTK	1.6687	0.993	0.849	0.82	1.286	1.08	1.122
Ribulose bisphosphate carboxylase, small chain	0.00791423	11.2	Niben101Ctg10718g00002.1	145	K	0.64	5.86e-05	Down	sp|P26573|RBS8_NICPL Ribulose bisphosphate carboxylase small chain 8B, chloroplastic	--	1	5.68e-47	143.57	3	LPMFGCTDATQVLAEVGEAK(1)K	-0.54042	0.825	0.801	0.781	1.294	1.255	1.21
Ribulose bisphosphate carboxylase, small chain	0.00791423	11.2	Niben101Scf01991g04010.1	105	K	0.584	0.000841265	Down	sp|P26573|RBS8_NICPL Ribulose bisphosphate carboxylase small chain 8B, chloroplastic	--	1	1.74e-105	182.76	3	LPMFGCTDATQVLAEVEEAK(1)K	-1.3216	0.805	0.752	0.731	1.437	1.203	1.278
S-adenosylmethionine synthetase, C-terminal domain	0.042099	5.6	Niben101Scf01236g02016.1	291	K	0.718	0.00880414	Down	sp|Q8GTL5|METK_CARPA S-adenosylmethionine synthase	--	1	6.87e-20	132.09	2	QAAK(1)SIVANGLAR	0.95004	0.861	0.909	0.802	1.329	1.166	1.088
S-adenosylmethionine synthetase, C-terminal domain	0.042099	5.6	Niben101Scf04643g02010.1	67	K	0.558	5.61e-06	Down	sp|Q9LGU6|METK3_ORYSJ S-adenosylmethionine synthase 3	--	1	0.000651794	84.479	3	ATVDYEK(1)IVR	-0.31948	0.732	0.763	0.72	1.311	1.337	1.321
S-adenosylmethionine synthetase, N-terminal domain	0.042099	5.6	Niben101Scf01236g02016.1	291	K	0.718	0.00880414	Down	sp|Q8GTL5|METK_CARPA S-adenosylmethionine synthase	--	1	6.87e-20	132.09	2	QAAK(1)SIVANGLAR	0.95004	0.861	0.909	0.802	1.329	1.166	1.088
S-adenosylmethionine synthetase, N-terminal domain	0.042099	5.6	Niben101Scf04643g02010.1	67	K	0.558	5.61e-06	Down	sp|Q9LGU6|METK3_ORYSJ S-adenosylmethionine synthase 3	--	1	0.000651794	84.479	3	ATVDYEK(1)IVR	-0.31948	0.732	0.763	0.72	1.311	1.337	1.321
S-adenosylmethionine synthetase, central domain	0.042099	5.6	Niben101Scf01236g02016.1	291	K	0.718	0.00880414	Down	sp|Q8GTL5|METK_CARPA S-adenosylmethionine synthase	--	1	6.87e-20	132.09	2	QAAK(1)SIVANGLAR	0.95004	0.861	0.909	0.802	1.329	1.166	1.088
S-adenosylmethionine synthetase, central domain	0.042099	5.6	Niben101Scf04643g02010.1	67	K	0.558	5.61e-06	Down	sp|Q9LGU6|METK3_ORYSJ S-adenosylmethionine synthase 3	--	1	0.000651794	84.479	3	ATVDYEK(1)IVR	-0.31948	0.732	0.763	0.72	1.311	1.337	1.321
S1 RNA binding domain	0.00171526	6.4	Niben101Scf02757g01001.1	852	K	0.538	1.79e-05	Down	AT4G29060.1 elongation factor Ts family protein LENGTH=953	--	1	2.5e-12	113.22	3	EETGAGMMDCK(1)K	-1.044	0.743	0.739	0.687	1.35	1.351	1.329
S1 RNA binding domain	0.00171526	6.4	Niben101Scf02757g01001.1	257	K	0.524	1.65e-05	Down	AT4G29060.1 elongation factor Ts family protein LENGTH=953	--	1	0.000183994	90.793	3	FVK(1)GQDLEGTVK	1.7295	0.725	0.726	0.685	1.408	1.327	1.342
S1 RNA binding domain	0.00171526	6.4	Niben101Scf02757g01001.1	639	K	0.401	0.000640628	Down	AT4G29060.1 elongation factor Ts family protein LENGTH=953	--	1	0.00664608	101.65	2	GLASADK(1)K	0.41419	0.612	0.603	0.589	1.754	1.271	1.477
S1 RNA binding domain	0.00171526	6.4	Niben101Scf02757g01001.1	879	K	0.379	0.000458743	Down	AT4G29060.1 elongation factor Ts family protein LENGTH=953	--	1	0.0248046	83.998	2	GLSTADK(1)K	-0.75372	0.605	0.613	0.517	1.76	1.399	1.423
S1 RNA binding domain	0.00171526	6.4	Niben101Scf02757g01001.1	135	K	0.705	0.000531285	Down	AT4G29060.1 elongation factor Ts family protein LENGTH=953	--	1	4.92e-25	124.73	4	SEMPPVK(1)NEDLIPGATFTGK	1.9573	0.845	0.864	0.831	1.265	1.131	1.209
S1 RNA binding domain	0.00171526	6.4	Niben101Scf06525g01001.1	163	K	0.58	0.00879688	Down	AT3G23700.1 Nucleic acid-binding proteins superfamily LENGTH=392	--	1	0.00297852	65.056	3	VIQADEDK(1)RR	-0.32145	0.768	0.874	0.625	1.243	1.464	1.201
S1 RNA binding domain	0.00171526	6.4	Niben101Scf04315g01006.1	676	K	0.546	0.000331102	Down	AT1G12800.1 Nucleic acid-binding, OB-fold-like protein LENGTH=767	--	0.999958	0.00800459	62.466	3	EKEELVEK(1)K	-0.95058	0.792	0.682	0.711	1.263	1.392	1.345
S1 RNA binding domain	0.00171526	6.4	Niben101Scf14886g00003.1	167	K	0.649	0.0249559	Down	AT1G71720.1 Nucleic acid-binding proteins superfamily LENGTH=500	--	1	0.0115211	43.77	3	VHSVEEESK(1)K	0.16832	0.634	0.877	0.896	1.136	1.379	1.194
Transketolase, C-terminal domain	0.042099	5.6	Niben101Scf00603g08015.1	316	K	0.721	0.0018378	Down	AT2G45290.1 Transketolase LENGTH=741	--	1	0.000406338	73.841	3	AVTDK(1)PTMIK	-0.00025362	0.86	0.877	0.839	1.294	1.145	1.134
Transketolase, C-terminal domain	0.042099	5.6	Niben101Scf00603g08015.1	166	K	0.597	0.00528995	Down	AT2G45290.1 Transketolase LENGTH=741	--	1	0.0137038	86.882	2	EEDLK(1)SFR	0.45156	0.801	0.768	0.756	1.541	1.199	1.155
Transketolase, C-terminal domain	0.042099	5.6	Niben101Scf00603g08015.1	396	K	0.721	0.0266686	Down	AT2G45290.1 Transketolase LENGTH=741	--	1	0.00744698	104.44	2	FAEYEK(1)K	-0.31505	0.948	0.831	0.806	1.389	1.066	1.131
Transketolase, C-terminal domain	0.042099	5.6	Niben101Scf06236g00008.1	396	K	0.721	0.0266686	Down	AT2G45290.1 Transketolase LENGTH=741	--	1	0.00744698	104.44	2	FAEYEK(1)K	-0.31505	0.948	0.831	0.806	1.389	1.066	1.131
Transketolase, pyrimidine binding domain	0.123426	3.2	Niben101Scf00603g08015.1	316	K	0.721	0.0018378	Down	AT2G45290.1 Transketolase LENGTH=741	--	1	0.000406338	73.841	3	AVTDK(1)PTMIK	-0.00025362	0.86	0.877	0.839	1.294	1.145	1.134
Transketolase, pyrimidine binding domain	0.123426	3.2	Niben101Scf00603g08015.1	166	K	0.597	0.00528995	Down	AT2G45290.1 Transketolase LENGTH=741	--	1	0.0137038	86.882	2	EEDLK(1)SFR	0.45156	0.801	0.768	0.756	1.541	1.199	1.155
Transketolase, pyrimidine binding domain	0.123426	3.2	Niben101Scf00603g08015.1	396	K	0.721	0.0266686	Down	AT2G45290.1 Transketolase LENGTH=741	--	1	0.00744698	104.44	2	FAEYEK(1)K	-0.31505	0.948	0.831	0.806	1.389	1.066	1.131
Transketolase, pyrimidine binding domain	0.123426	3.2	Niben101Scf06236g00008.1	396	K	0.721	0.0266686	Down	AT2G45290.1 Transketolase LENGTH=741	--	1	0.00744698	104.44	2	FAEYEK(1)K	-0.31505	0.948	0.831	0.806	1.389	1.066	1.131
Transketolase, thiamine diphosphate binding domain	0.00791423	11.2	Niben101Scf00603g08015.1	316	K	0.721	0.0018378	Down	AT2G45290.1 Transketolase LENGTH=741	--	1	0.000406338	73.841	3	AVTDK(1)PTMIK	-0.00025362	0.86	0.877	0.839	1.294	1.145	1.134
Transketolase, thiamine diphosphate binding domain	0.00791423	11.2	Niben101Scf00603g08015.1	166	K	0.597	0.00528995	Down	AT2G45290.1 Transketolase LENGTH=741	--	1	0.0137038	86.882	2	EEDLK(1)SFR	0.45156	0.801	0.768	0.756	1.541	1.199	1.155
Transketolase, thiamine diphosphate binding domain	0.00791423	11.2	Niben101Scf00603g08015.1	396	K	0.721	0.0266686	Down	AT2G45290.1 Transketolase LENGTH=741	--	1	0.00744698	104.44	2	FAEYEK(1)K	-0.31505	0.948	0.831	0.806	1.389	1.066	1.131
Transketolase, thiamine diphosphate binding domain	0.00791423	11.2	Niben101Scf06236g00008.1	396	K	0.721	0.0266686	Down	AT2G45290.1 Transketolase LENGTH=741	--	1	0.00744698	104.44	2	FAEYEK(1)K	-0.31505	0.948	0.831	0.806	1.389	1.066	1.131
Uroporphyrinogen decarboxylase (URO-D)	0.00791423	11.2	Niben101Scf00773g07001.1	64	K	0.726	0.0119035	Down	AT2G40490.1 Uroporphyrinogen decarboxylase LENGTH=394	--	1	0.00146359	85.287	3	GK(1)EVERPPVWLMR	-0.88679	0.853	0.921	0.794	1.046	1.226	1.265
Uroporphyrinogen decarboxylase (URO-D)	0.00791423	11.2	Niben101Scf00773g07001.1	352	K	0.729	0.00484431	Down	AT2G40490.1 Uroporphyrinogen decarboxylase LENGTH=394	--	1	0.0140631	42.475	4	GK(1)HILNLGHGIK	-0.82799	0.831	0.804	0.942	1.144	1.144	1.248
Uroporphyrinogen decarboxylase (URO-D)	0.00791423	11.2	Niben101Scf04036g05010.1	439	K	0.751	0.00170559	Down	AT3G14930.1 Uroporphyrinogen decarboxylase LENGTH=418	--	1	0.000520646	86.592	2	SFNFDK(1)VGDR	0.20464	0.902	0.869	0.86	1.243	1.1	1.162
short chain dehydrogenase	0.0121776	4.07	Niben101Scf00506g02003.1	108	K	0.736	0.00695539	Down	sp|P15904|POR_AVESA Protochlorophyllide reductase	--	1	0.00580586	52.49	3	AAK(1)SVGMPK	0.49213	0.802	0.909	0.878	1.109	1.284	1.124
short chain dehydrogenase	0.0121776	4.07	Niben101Scf00506g02003.1	291	K	0.183	0.00016406	Down	sp|P15904|POR_AVESA Protochlorophyllide reductase	--	1	2.3e-07	117.09	2	GFVSETEAGK(1)R	0.15248	0.385	0.323	0.293	2.177	1.61	1.679
short chain dehydrogenase	0.0121776	4.07	Niben101Scf01036g03001.1	252	K	0.116	0.000901687	Down	sp|P15904|POR_AVESA Protochlorophyllide reductase	--	1	0.00627167	114.97	2	QSDYPSK(1)R	-0.11057	0.282	0.253	0.145	2.508	1.758	1.615
short chain dehydrogenase	0.0121776	4.07	Niben101Scf01036g03001.1	377	K	0.117	0.000642328	Down	sp|P15904|POR_AVESA Protochlorophyllide reductase	--	1	1.77e-06	106.67	3	GFVSETESGK(1)R	0.42111	0.244	0.29	0.149	2.25	1.994	1.582
short chain dehydrogenase	0.0121776	4.07	Niben101Scf04895g00008.1	158	K	0.731	0.0476013	Down	sp|Q566S6|DRS7B_DANRE Dehydrogenase/reductase SDR family member 7B	--	1	0.00699326	65.224	3	NLK(1)HEWAK	1.2516	0.895	0.854	0.828	1.021	1.43	1.075
short chain dehydrogenase	0.0121776	4.07	Niben101Scf06117g01005.1	129	K	0.535	0.000909156	Down	sp|Q9SDT1|POR_DAUCA Protochlorophyllide reductase, chloroplastic	--	1	0.000228761	123.79	2	AAK(1)SVGIPK	-0.33726	0.766	0.74	0.667	1.51	1.26	1.288
short chain dehydrogenase	0.0121776	4.07	Niben101Scf06117g01005.1	344	K	0.598	0.00924609	Down	sp|Q9SDT1|POR_DAUCA Protochlorophyllide reductase, chloroplastic	--	1	1.73e-08	122.69	2	GYVSEAEAGK(1)R	-0.38047	0.633	0.784	0.894	1.395	1.189	1.278
short chain dehydrogenase	0.0121776	4.07	Niben101Scf06117g01005.1	219	K	0.39	0.00202504	Down	sp|Q9SDT1|POR_DAUCA Protochlorophyllide reductase, chloroplastic	--	1	0.0075795	109.29	2	QSDYPQK(1)R	-0.59531	0.654	0.532	0.591	1.872	1.417	1.268
