# Supplementary material for: Analysis of lysine acetylation in tomato spot wilt virus infection in Nicotiana benthamiana
Source: Front Microbiol. 2023 Feb 2;14:1046163. doi: 10.3389/fmicb.2023.1046163 (PMC9935083; doi:10.3389/fmicb.2023.1046163)
Supplement: Supplementary file 7 [file Table_7.XLSX]

## Sheet: Diff_distribution
Compared sample name	Type	Up-regulated	Down-regulated
TSWV/PBS	Site	408	284
	Protein	294	219

## Sheet: TSWVvsPBS
Table 8. Detailed information of amino acid metabolic process related protein.
Protein accession	Position	Amino acid	TSWV/PBS Ratio	TSWV/PBS P value	Regulated Type	Protein description	Localization probability	Score	Charge	Modified sequence	Mass error [ppm]	TSWV-1	TSWV-2	TSWV-3	PBS-1	PBS-2	PBS-3	Subcellular localization	KEGG KO No.	KEGG Gene	KEGG pathway	Biological Process	Cellular Component	Molecular Function	Pfam ID	Domain description	KOG category	KOG NO.	KOG description
Niben101Scf04561g00005.1	123	K	3.437	8.67e-05	Up	sp|P10708|CB12_SOLLC Chlorophyll a-b binding protein 7, chloroplastic	1	83.358	2	TK(1)EIK(1)NGR	0.10672	1.55	1.503	1.439	0.375	0.454	0.478	chloroplast	K08908	LHCA2; light-harvesting complex I chlorophyll a/b binding protein 2	map00196 Photosynthesis - antenna proteins; map01100 Metabolic pathways	GO:0006091 generation of precursor metabolites and energy; GO:0008152 metabolic process; GO:0009314 response to radiation; GO:0009416 response to light stimulus; GO:0009628 response to abiotic stimulus; GO:0009765 photosynthesis, light harvesting; GO:0009768 photosynthesis, light harvesting in photosystem I; GO:0009987 cellular process; GO:0015979 photosynthesis; GO:0019684 photosynthesis, light …	GO:0005622 intracellular; GO:0005623 cell; GO:0005737 cytoplasm; GO:0009507 chloroplast; GO:0009526 plastid envelope; GO:0009532 plastid stroma; GO:0009534 chloroplast thylakoid; GO:0009535 chloroplast thylakoid membrane; GO:0009536 plastid; GO:0009570 chloroplast stroma; GO:0009579 thylakoid; GO:0009941 chloroplast envelope; GO:0010287 plastoglobule; GO:0016020 membrane; GO:0031967 organelle env…	GO:0005488 binding; GO:0016168 chlorophyll binding; GO:0031409 pigment binding; GO:0043167 ion binding; GO:0043168 anion binding; GO:0046906 tetrapyrrole binding; GO:0048037 cofactor binding; GO:0097159 organic cyclic compound binding; GO:1901363 heterocyclic compound binding;
Niben101Scf04561g00005.1	126	K	3.437	8.67e-05	Up	sp|P10708|CB12_SOLLC Chlorophyll a-b binding protein 7, chloroplastic	1	83.358	2	TK(1)EIK(1)NGR	0.10672	1.55	1.503	1.439	0.375	0.454	0.478	chloroplast	K08908	LHCA2; light-harvesting complex I chlorophyll a/b binding protein 2	map00196 Photosynthesis - antenna proteins; map01100 Metabolic pathways	GO:0006091 generation of precursor metabolites and energy; GO:0008152 metabolic process; GO:0009314 response to radiation; GO:0009416 response to light stimulus; GO:0009628 response to abiotic stimulus; GO:0009765 photosynthesis, light harvesting; GO:0009768 photosynthesis, light harvesting in photosystem I; GO:0009987 cellular process; GO:0015979 photosynthesis; GO:0019684 photosynthesis, light …	GO:0005622 intracellular; GO:0005623 cell; GO:0005737 cytoplasm; GO:0009507 chloroplast; GO:0009526 plastid envelope; GO:0009532 plastid stroma; GO:0009534 chloroplast thylakoid; GO:0009535 chloroplast thylakoid membrane; GO:0009536 plastid; GO:0009570 chloroplast stroma; GO:0009579 thylakoid; GO:0009941 chloroplast envelope; GO:0010287 plastoglobule; GO:0016020 membrane; GO:0031967 organelle env…	GO:0005488 binding; GO:0016168 chlorophyll binding; GO:0031409 pigment binding; GO:0043167 ion binding; GO:0043168 anion binding; GO:0046906 tetrapyrrole binding; GO:0048037 cofactor binding; GO:0097159 organic cyclic compound binding; GO:1901363 heterocyclic compound binding;
Niben101Ctg09170g00001.1	21	K	1.505	0.0451044	Up	sp|Q03199|IPIB_TOBAC Proteinase inhibitor I-B	1	82.417	3	IIEK(1)ENPIAK	-0.18354	1.189	1.188	1.186	0.641	1.038	0.689	cytoplasm							PF00280	Potato inhibitor I family
Niben101Ctg10718g00002.1	145	K	0.64	5.86e-05	Down	sp|P26573|RBS8_NICPL Ribulose bisphosphate carboxylase small chain 8B, chloroplastic	1	143.57	3	LPMFGCTDATQVLAEVGEAK(1)K	-0.54042	0.825	0.801	0.781	1.294	1.255	1.21	chloroplast	K01602	rbcS; ribulose-bisphosphate carboxylase small chain [EC:4.1.1.39]	map00630 Glyoxylate and dicarboxylate metabolism; map00710 Carbon fixation in photosynthetic organisms; map01100 Metabolic pathways; map01110 Biosynthesis of secondary metabolites; map01200 Carbon metabolism		GO:0005622 intracellular; GO:0005623 cell; GO:0005737 cytoplasm; GO:0009507 chloroplast; GO:0009536 plastid; GO:0043226 organelle; GO:0043227 membrane-bounded organelle; GO:0043229 intracellular organelle; GO:0043231 intracellular membrane-bounded organelle;		PF00101	Ribulose bisphosphate carboxylase, small chain
Niben101Scf01001g00005.1	58	K	4.937	0.000465511	Up	sp|P23432|E13C_TOBAC Glucan endo-1,3-beta-glucosidase	1	126.24	2	LYNANGIK(1)R	-0.14972	1.711	1.526	1.547	0.244	0.315	0.41	extracellular				GO:0000272 polysaccharide catabolic process; GO:0005975 carbohydrate metabolic process; GO:0005976 polysaccharide metabolic process; GO:0006073 cellular glucan metabolic process; GO:0006074 (1->3)-beta-D-glucan metabolic process; GO:0006076 (1->3)-beta-D-glucan catabolic process; GO:0006950 response to stress; GO:0006952 defense response; GO:0008152 metabolic process; GO:0009056 catabolic process…	GO:0005576 extracellular region; GO:0005623 cell; GO:0005886 plasma membrane; GO:0016020 membrane; GO:0031224 intrinsic component of membrane; GO:0031225 anchored component of membrane; GO:0031226 intrinsic component of plasma membrane; GO:0046658 anchored component of plasma membrane; GO:0048046 apoplast; GO:0071944 cell periphery;	GO:0003824 catalytic activity; GO:0004553 hydrolase activity, hydrolyzing O-glycosyl compounds; GO:0005488 binding; GO:0008422 beta-glucosidase activity; GO:0015926 glucosidase activity; GO:0016787 hydrolase activity; GO:0016798 hydrolase activity, acting on glycosyl bonds; GO:0030246 carbohydrate binding; GO:0030247 polysaccharide binding; GO:0042973 glucan endo-1,3-beta-D-glucosidase activity;	PF00332	Glycosyl hydrolases family 17
Niben101Scf03711g01021.1	29	K	1.388	0.00118359	Up	sp|Q9XEX2|PRX2B_ARATH Peroxiredoxin-2B	1	90.919	3	TYPDNK(1)HVK	0.3365	1.184	1.204	1.085	0.796	0.849	0.857	cytoplasm				GO:0010035 response to inorganic substance; GO:0010038 response to metal ion; GO:0042221 response to chemical; GO:0046686 response to cadmium ion; GO:0050896 response to stimulus;	GO:0005622 intracellular; GO:0005623 cell; GO:0005737 cytoplasm; GO:0005829 cytosol; GO:0005886 plasma membrane; GO:0009507 chloroplast; GO:0009536 plastid; GO:0016020 membrane; GO:0043226 organelle; GO:0043227 membrane-bounded organelle; GO:0043229 intracellular organelle; GO:0043231 intracellular membrane-bounded organelle; GO:0071944 cell periphery;		PF08534	Redoxin	O	KOG0541	Alkyl hydroperoxide reductase/peroxiredoxin
Niben101Ctg14707g00002.1	10	K	0.75	0.0170802	Down	sp|P59259|H4_ARATH Histone H4	1	169.21	2	GLGK(1)GGAK(1)R	-0.038353	0.949	0.873	0.814	1.311	1.091	1.115	nucleus	K11254	H4; histone H4							B	KOG3467	Histone H4
Niben101Ctg14707g00002.1	14	K	0.725	0.0090957	Down	sp|P59259|H4_ARATH Histone H4	1	169.21	2	GLGK(1)GGAK(1)R	-0.038353	0.933	0.841	0.815	1.32	1.112	1.137	nucleus	K11254	H4; histone H4							B	KOG3467	Histone H4
Niben101Scf04122g02005.1	62	K	6.546	0.00360268	Up	sp|Q05462|RL27_PEA 60S ribosomal protein L27	1	80.245	2	VTAAK(1)EAK(1)AR	-0.5571	1.549	1.605	1.782	0.123	0.28	0.351	chloroplast	K02901	RP-L27e, RPL27; large subunit ribosomal protein L27e	map03010 Ribosome						J	KOG3418	60S ribosomal protein L27
Niben101Scf04122g02005.1	65	K	6.546	0.00360268	Up	sp|Q05462|RL27_PEA 60S ribosomal protein L27	1	80.245	2	VTAAK(1)EAK(1)AR	-0.5571	1.549	1.605	1.782	0.123	0.28	0.351	chloroplast	K02901	RP-L27e, RPL27; large subunit ribosomal protein L27e	map03010 Ribosome						J	KOG3418	60S ribosomal protein L27
Niben101Ctg15214g00001.1	106	K	0.603	0.00681171	Down	AT1G20330.1 sterol methyltransferase 2 LENGTH=361	1	113.62	2	DIAEVAK(1)K	0.22611	0.64	0.83	0.852	1.378	1.201	1.27	cytoplasm	K08242	E2.1.1.143; 24-methylenesterol C-methyltransferase [EC:2.1.1.143]	map00100 Steroid biosynthesis; map01110 Biosynthesis of secondary metabolites	GO:0008152 metabolic process; GO:0032259 methylation;	GO:0005622 intracellular; GO:0005623 cell; GO:0005737 cytoplasm;	GO:0003824 catalytic activity; GO:0008168 methyltransferase activity; GO:0008757 S-adenosylmethionine-dependent methyltransferase activity; GO:0016740 transferase activity; GO:0016741 transferase activity, transferring one-carbon groups;	PF08241	Methyltransferase domain	I	KOG1269	SAM-dependent methyltransferases
Niben101Scf02459g00024.1	173	K	2.089	0.000816339	Up	sp|P27518|CB21_GOSHI Chlorophyll a-b binding protein 151, chloroplastic	1	76.228	2	VK(1)EIK(1)NGR	0.83252	1.346	1.317	1.311	0.537	0.663	0.702	chloroplast	K08916	LHCB5; light-harvesting complex II chlorophyll a/b binding protein 5	map00196 Photosynthesis - antenna proteins; map01100 Metabolic pathways
Niben101Scf00013g03001.1	229	K	0.76	2.29e-05	Down	sp|B9L3S8|FTSH2_THERP ATP-dependent zinc metalloprotease FtsH 2	1	81.89	3	VREELK(1)R	0.084646	0.86	0.887	0.891	1.15	1.154	1.169	chloroplast				GO:0006508 proteolysis; GO:0006807 nitrogen compound metabolic process; GO:0008152 metabolic process; GO:0019538 protein metabolic process; GO:0043170 macromolecule metabolic process; GO:0044238 primary metabolic process; GO:0071704 organic substance metabolic process; GO:1901564 organonitrogen compound metabolic process;	GO:0005622 intracellular; GO:0005623 cell; GO:0005737 cytoplasm; GO:0005739 mitochondrion; GO:0009507 chloroplast; GO:0009526 plastid envelope; GO:0009536 plastid; GO:0009941 chloroplast envelope; GO:0031967 organelle envelope; GO:0031975 envelope; GO:0043226 organelle; GO:0043227 membrane-bounded organelle; GO:0043229 intracellular organelle; GO:0043231 intracellular membrane-bounded organelle;	GO:0003824 catalytic activity; GO:0004176 ATP-dependent peptidase activity; GO:0008233 peptidase activity; GO:0008237 metallopeptidase activity; GO:0016462 pyrophosphatase activity; GO:0016787 hydrolase activity; GO:0016817 hydrolase activity, acting on acid anhydrides; GO:0016818 hydrolase activity, acting on acid anhydrides, in phosphorus-containing anhydrides; GO:0016887 ATPase activity; GO:00…	PF00004; PF01434	ATPase family associated with various cellular activities (AAA); Peptidase family M41	O	KOG0731	AAA+-type ATPase containing the peptidase M41 domain
Niben101Scf00017g03003.1	161	K	0.54	0.00308291	Down	AT5G64030.1 S-adenosyl-L-methionine-dependent methyltransferases superfamily protein LENGTH=829	0.997236	63.185	3	K(0.003)IEDK(0.997)DSEAGEK	0.12042	0.701	0.753	0.729	1.55	1.369	1.126	nucleus				GO:0008152 metabolic process; GO:0032259 methylation;	GO:0005622 intracellular; GO:0005623 cell; GO:0005737 cytoplasm; GO:0005768 endosome; GO:0005794 Golgi apparatus; GO:0005802 trans-Golgi network; GO:0012505 endomembrane system; GO:0031410 cytoplasmic vesicle; GO:0031982 vesicle; GO:0031984 organelle subcompartment; GO:0043226 organelle; GO:0043227 membrane-bounded organelle; GO:0043229 intracellular organelle; GO:0043231 intracellular membrane-b…	GO:0003824 catalytic activity; GO:0008168 methyltransferase activity; GO:0008757 S-adenosylmethionine-dependent methyltransferase activity; GO:0016740 transferase activity; GO:0016741 transferase activity, transferring one-carbon groups;
Niben101Scf00017g03003.1	197	K	0.552	0.0341733	Down	AT5G64030.1 S-adenosyl-L-methionine-dependent methyltransferases superfamily protein LENGTH=829	1	46.069	3	SVENPSELNEK(1)K	0.22919	0.631	0.777	0.767	0.955	1.706	1.278	nucleus				GO:0008152 metabolic process; GO:0032259 methylation;	GO:0005622 intracellular; GO:0005623 cell; GO:0005737 cytoplasm; GO:0005768 endosome; GO:0005794 Golgi apparatus; GO:0005802 trans-Golgi network; GO:0012505 endomembrane system; GO:0031410 cytoplasmic vesicle; GO:0031982 vesicle; GO:0031984 organelle subcompartment; GO:0043226 organelle; GO:0043227 membrane-bounded organelle; GO:0043229 intracellular organelle; GO:0043231 intracellular membrane-b…	GO:0003824 catalytic activity; GO:0008168 methyltransferase activity; GO:0008757 S-adenosylmethionine-dependent methyltransferase activity; GO:0016740 transferase activity; GO:0016741 transferase activity, transferring one-carbon groups;
Niben101Scf00022g06009.1	214	K	0.649	0.0281244	Down	gb|ABF94264.1| expressed protein [Oryza sativa Japonica Group]	1	86.944	3	NDPGASIDSMK(1)AK	-0.49142	0.817	0.872	0.73	1.175	1.519	1.031	chloroplast
Niben101Scf05928g03010.1	69	K	1.35	0.0294664	Up	sp|P69039|IF5A1_NICPL Eukaryotic translation initiation factor 5A-1	1	61.11	3	CHFVAIDIFTGK(1)K	2.3273	1.039	1.211	1.17	0.734	0.835	0.965	cytoplasm	K03263	EIF5A; translation initiation factor 5A					PF01287	Eukaryotic elongation factor 5A hypusine, DNA-binding OB fold	J	KOG3271	Translation initiation factor 5A (eIF-5A)
Niben101Scf00063g13014.1	281	K	0.689	0.0112862	Down	sp|Q55087|CHLP_SYNY3 Geranylgeranyl diphosphate reductase	1	79.489	4	CDHVAVGTGTVTHK(1)ADIK	0.69643	0.819	0.74	0.95	1.316	1.184	1.139	chloroplast	K10960	chlP, bchP; geranylgeranyl diphosphate/geranylgeranyl-bacteriochlorophyllide a reductase [EC:1.3.1.83 1.3.1.111]	map00860 Porphyrin and chlorophyll metabolism; map00900 Terpenoid backbone biosynthesis; map01100 Metabolic pathways; map01110 Biosynthesis of secondary metabolites	GO:0006629 lipid metabolic process; GO:0006644 phospholipid metabolic process; GO:0006720 isoprenoid metabolic process; GO:0006721 terpenoid metabolic process; GO:0006725 cellular aromatic compound metabolic process; GO:0006766 vitamin metabolic process; GO:0006775 fat-soluble vitamin metabolic process; GO:0006778 porphyrin-containing compound metabolic process; GO:0006779 porphyrin-containing co…	GO:0005622 intracellular; GO:0005623 cell; GO:0005737 cytoplasm; GO:0009507 chloroplast; GO:0009526 plastid envelope; GO:0009534 chloroplast thylakoid; GO:0009535 chloroplast thylakoid membrane; GO:0009536 plastid; GO:0009579 thylakoid; GO:0009941 chloroplast envelope; GO:0016020 membrane; GO:0031967 organelle envelope; GO:0031975 envelope; GO:0031976 plastid thylakoid; GO:0031984 organelle subco…	GO:0003824 catalytic activity; GO:0016491 oxidoreductase activity; GO:0045550 geranylgeranyl reductase activity;	PF07992	Pyridine nucleotide-disulphide oxidoreductase
Niben101Scf00067g02002.1	115	K	0.624	0.0113309	Down	AT3G53580.1 diaminopimelate epimerase family protein LENGTH=362	1	80.746	2	VSPDQAVK(1)LCDR	-0.076548	0.689	0.736	0.942	1.351	1.3	1.143	chloroplast	K01778	dapF; diaminopimelate epimerase [EC:5.1.1.7]	map00300 Lysine biosynthesis; map01100 Metabolic pathways; map01110 Biosynthesis of secondary metabolites; map01230 Biosynthesis of amino acids				PF01678	Diaminopimelate epimerase
Niben101Scf00069g02013.1	154	K	1.471	0.0121712	Up	sp|P46423|GSTF_HYOMU Glutathione S-transferase	1	81.099	2	VK(1)SLFDAR	-1.117	1.291	1.09	1.162	0.689	0.878	0.841	chloroplast	K00799	GST, gst; glutathione S-transferase [EC:2.5.1.18]	map00480 Glutathione metabolism; map01100 Metabolic pathways	GO:0001101 response to acid chemical; GO:0002239 response to oomycetes; GO:0002376 immune system process; GO:0006518 peptide metabolic process; GO:0006575 cellular modified amino acid metabolic process; GO:0006749 glutathione metabolic process; GO:0006790 sulfur compound metabolic process; GO:0006807 nitrogen compound metabolic process; GO:0006950 response to stress; GO:0006952 defense response; …	GO:0005576 extracellular region; GO:0005618 cell wall; GO:0005622 intracellular; GO:0005623 cell; GO:0005634 nucleus; GO:0005737 cytoplasm; GO:0005739 mitochondrion; GO:0005773 vacuole; GO:0005774 vacuolar membrane; GO:0005829 cytosol; GO:0005886 plasma membrane; GO:0005911 cell-cell junction; GO:0009506 plasmodesma; GO:0009507 chloroplast; GO:0009526 plastid envelope; GO:0009532 plastid stroma; …	GO:0003824 catalytic activity; GO:0004364 glutathione transferase activity; GO:0005488 binding; GO:0005507 copper ion binding; GO:0005515 protein binding; GO:0008144 drug binding; GO:0016740 transferase activity; GO:0016765 transferase activity, transferring alkyl or aryl (other than methyl) groups; GO:0019904 protein domain specific binding; GO:0033218 amide binding; GO:0042277 peptide binding; …	PF00043	Glutathione S-transferase, C-terminal domain	O	KOG0867	Glutathione S-transferase
Niben101Scf17565g00004.1	106	K	2.012	0.000929209	Up	sp|Q38998|AKT1_ARATH Potassium channel AKT1	1	68.657	2	TK(1)TLSQLLK	-2.5426	1.355	1.29	1.287	0.566	0.645	0.743	mitochondria	K21867	AKT, KAT, GORK, SKOR; potassium channel		GO:0001101 response to acid chemical; GO:0006810 transport; GO:0006811 ion transport; GO:0006812 cation transport; GO:0006813 potassium ion transport; GO:0009719 response to endogenous stimulus; GO:0009725 response to hormone; GO:0009737 response to abscisic acid; GO:0009987 cellular process; GO:0010033 response to organic substance; GO:0015672 monovalent inorganic cation transport; GO:0030001 me…	GO:0005622 intracellular; GO:0005623 cell; GO:0005737 cytoplasm; GO:0005783 endoplasmic reticulum; GO:0005789 endoplasmic reticulum membrane; GO:0005886 plasma membrane; GO:0005887 integral component of plasma membrane; GO:0005911 cell-cell junction; GO:0009506 plasmodesma; GO:0012505 endomembrane system; GO:0016020 membrane; GO:0016021 integral component of membrane; GO:0030054 cell junction; GO…	GO:0005215 transporter activity; GO:0005216 ion channel activity; GO:0005244 voltage-gated ion channel activity; GO:0005249 voltage-gated potassium channel activity; GO:0005261 cation channel activity; GO:0005267 potassium channel activity; GO:0005488 binding; GO:0005515 protein binding; GO:0008324 cation transmembrane transporter activity; GO:0015075 ion transmembrane transporter activity; GO:00…	PF00027	Cyclic nucleotide-binding domain	PT	KOG0498	K+-channel ERG and related proteins, contain PAS/PAC sensor domain
Niben101Scf09513g00012.1	77	K	1.402	8.53e-06	Up	sp|Q54EH1|EPN_DICDI Epsin	1	52.6	2	LTETGK(1)NWR	-0.17049	1.164	1.152	1.17	0.833	0.842	0.812	nucleus	K12471	EPN; epsin	map04144 Endocytosis	GO:0006605 protein targeting; GO:0006623 protein targeting to vacuole; GO:0006810 transport; GO:0006886 intracellular protein transport; GO:0007034 vacuolar transport; GO:0008104 protein localization; GO:0015031 protein transport; GO:0015833 peptide transport; GO:0033036 macromolecule localization; GO:0033365 protein localization to organelle; GO:0034613 cellular protein localization; GO:0042886 …	GO:0005622 intracellular; GO:0005623 cell; GO:0005737 cytoplasm; GO:0005794 Golgi apparatus; GO:0005856 cytoskeleton; GO:0005884 actin filament; GO:0009579 thylakoid; GO:0012505 endomembrane system; GO:0015629 actin cytoskeleton; GO:0043226 organelle; GO:0043227 membrane-bounded organelle; GO:0043228 non-membrane-bounded organelle; GO:0043229 intracellular organelle; GO:0043231 intracellular memb…	GO:0002020 protease binding; GO:0005488 binding; GO:0005515 protein binding; GO:0019899 enzyme binding; GO:0030276 clathrin binding;	PF01417	ENTH domain	F	KOG2056	Equilibrative nucleoside transporter protein
Niben101Scf12159g08001.1	4	K	0.648	0.00901389	Down	sp|P08985|H2AV_DROME Histone H2A.v	1	72.29	3	AGK(1)GGK(1)GLVAGK	-0.74052	0.833	0.766	0.836	1.472	1.119	1.166	cytoplasm	K11251	H2A; histone H2A		GO:0006325 chromatin organization; GO:0006342 chromatin silencing; GO:0006355 regulation of transcription, DNA-templated; GO:0006996 organelle organization; GO:0009889 regulation of biosynthetic process; GO:0009890 negative regulation of biosynthetic process; GO:0009892 negative regulation of metabolic process; GO:0009987 cellular process; GO:0010468 regulation of gene expression; GO:0010556 regu…	GO:0000228 nuclear chromosome; GO:0000785 chromatin; GO:0000790 nuclear chromatin; GO:0005622 intracellular; GO:0005623 cell; GO:0005634 nucleus; GO:0005694 chromosome; GO:0031974 membrane-enclosed lumen; GO:0031981 nuclear lumen; GO:0043226 organelle; GO:0043227 membrane-bounded organelle; GO:0043228 non-membrane-bounded organelle; GO:0043229 intracellular organelle; GO:0043231 intracellular mem…	GO:0003676 nucleic acid binding; GO:0003677 DNA binding; GO:0005488 binding; GO:0097159 organic cyclic compound binding; GO:1901363 heterocyclic compound binding;	PF00125	Core histone H2A/H2B/H3/H4	B	KOG1757	Histone 2A
Niben101Scf12159g08001.1	7	K	0.694	0.00476194	Down	sp|P08985|H2AV_DROME Histone H2A.v	1	134.93	3	GGK(1)GLVAGK(1)TTAAAAANK	0.70119	0.898	0.852	0.776	1.331	1.139	1.17	cytoplasm	K11251	H2A; histone H2A		GO:0006325 chromatin organization; GO:0006342 chromatin silencing; GO:0006355 regulation of transcription, DNA-templated; GO:0006996 organelle organization; GO:0009889 regulation of biosynthetic process; GO:0009890 negative regulation of biosynthetic process; GO:0009892 negative regulation of metabolic process; GO:0009987 cellular process; GO:0010468 regulation of gene expression; GO:0010556 regu…	GO:0000228 nuclear chromosome; GO:0000785 chromatin; GO:0000790 nuclear chromatin; GO:0005622 intracellular; GO:0005623 cell; GO:0005634 nucleus; GO:0005694 chromosome; GO:0031974 membrane-enclosed lumen; GO:0031981 nuclear lumen; GO:0043226 organelle; GO:0043227 membrane-bounded organelle; GO:0043228 non-membrane-bounded organelle; GO:0043229 intracellular organelle; GO:0043231 intracellular mem…	GO:0003676 nucleic acid binding; GO:0003677 DNA binding; GO:0005488 binding; GO:0097159 organic cyclic compound binding; GO:1901363 heterocyclic compound binding;	PF00125	Core histone H2A/H2B/H3/H4	B	KOG1757	Histone 2A
Niben101Scf12159g08001.1	13	K	0.769	0.00358187	Down	sp|P08985|H2AV_DROME Histone H2A.v	1	134.93	3	GLVAGK(1)TTAAAAANK	-0.58055	0.919	0.918	0.828	1.208	1.107	1.149	cytoplasm	K11251	H2A; histone H2A		GO:0006325 chromatin organization; GO:0006342 chromatin silencing; GO:0006355 regulation of transcription, DNA-templated; GO:0006996 organelle organization; GO:0009889 regulation of biosynthetic process; GO:0009890 negative regulation of biosynthetic process; GO:0009892 negative regulation of metabolic process; GO:0009987 cellular process; GO:0010468 regulation of gene expression; GO:0010556 regu…	GO:0000228 nuclear chromosome; GO:0000785 chromatin; GO:0000790 nuclear chromatin; GO:0005622 intracellular; GO:0005623 cell; GO:0005634 nucleus; GO:0005694 chromosome; GO:0031974 membrane-enclosed lumen; GO:0031981 nuclear lumen; GO:0043226 organelle; GO:0043227 membrane-bounded organelle; GO:0043228 non-membrane-bounded organelle; GO:0043229 intracellular organelle; GO:0043231 intracellular mem…	GO:0003676 nucleic acid binding; GO:0003677 DNA binding; GO:0005488 binding; GO:0097159 organic cyclic compound binding; GO:1901363 heterocyclic compound binding;	PF00125	Core histone H2A/H2B/H3/H4	B	KOG1757	Histone 2A
Niben101Scf08633g01003.1	110	K	0.729	0.0305083	Down	sp|O59299|RS9_PYRHO 30S ribosomal protein S9	1	93.325	2	EIK(1)DILVR	-0.16758	0.93	0.901	0.769	1.369	1.064	1.135	cytoplasm	K02960	RP-S16e, RPS16; small subunit ribosomal protein S16e	map03010 Ribosome	GO:0000462 maturation of SSU-rRNA from tricistronic rRNA transcript (SSU-rRNA, 5.8S rRNA, LSU-rRNA); GO:0006139 nucleobase-containing compound metabolic process; GO:0006364 rRNA processing; GO:0006396 RNA processing; GO:0006412 translation; GO:0006518 peptide metabolic process; GO:0006725 cellular aromatic compound metabolic process; GO:0006807 nitrogen compound metabolic process; GO:0008152 meta…	GO:0005618 cell wall; GO:0005622 intracellular; GO:0005623 cell; GO:0005634 nucleus; GO:0005730 nucleolus; GO:0005737 cytoplasm; GO:0005829 cytosol; GO:0005840 ribosome; GO:0005844 polysome; GO:0005911 cell-cell junction; GO:0009506 plasmodesma; GO:0009507 chloroplast; GO:0009536 plastid; GO:0015935 small ribosomal subunit; GO:0016020 membrane; GO:0022626 cytosolic ribosome; GO:0022627 cytosolic …	GO:0003676 nucleic acid binding; GO:0003723 RNA binding; GO:0003729 mRNA binding; GO:0003735 structural constituent of ribosome; GO:0005198 structural molecule activity; GO:0005488 binding; GO:0097159 organic cyclic compound binding; GO:1901363 heterocyclic compound binding;			J	KOG1753	40S ribosomal protein S16
Niben101Scf00110g05008.1	120	K	0.591	0.0340379	Down	sp|C6E178|SECA_GEOSM Protein translocase subunit SecA	1	78.342	2	EK(1)TATLQER	1.0471	0.621	0.925	0.764	1.63	1.121	1.16	cytoplasm	K03070	secA; preprotein translocase subunit SecA [EC:7.4.2.8]	map03060 Protein export	GO:0006810 transport; GO:0008104 protein localization; GO:0015031 protein transport; GO:0015833 peptide transport; GO:0033036 macromolecule localization; GO:0042886 amide transport; GO:0045184 establishment of protein localization; GO:0051179 localization; GO:0051234 establishment of localization; GO:0055085 transmembrane transport; GO:0071702 organic substance transport; GO:0071705 nitrogen comp…		GO:0000166 nucleotide binding; GO:0003824 catalytic activity; GO:0005215 transporter activity; GO:0005488 binding; GO:0005524 ATP binding; GO:0008144 drug binding; GO:0008320 protein transmembrane transporter activity; GO:0015399 primary active transmembrane transporter activity; GO:0015440 ATPase-coupled peptide transmembrane transporter activity; GO:0015450 P-P-bond-hydrolysis-driven protein tr…	PF07517; PF01043	SecA DEAD-like domain; SecA preprotein cross-linking domain
Niben101Scf01711g00010.1	120	K	0.752	0.00302344	Down	sp|Q975I1|RL3_SULTO 50S ribosomal protein L3	1	112.71	2	FYK(1)NWCMSK	-1.4412	0.898	0.896	0.837	1.212	1.08	1.207	cytoplasm	K02925	RP-L3e, RPL3; large subunit ribosomal protein L3e	map03010 Ribosome						J	KOG0746	60S ribosomal protein L3 and related proteins
Niben101Scf09552g01001.1	513	K	0.744	0.0446606	Down	sp|B4S6P7|DNAK_PROA2 Chaperone protein DnaK	1	88.24	2	DNK(1)SLGSFR	-3.0637	1.005	0.893	0.728	1.285	1.104	1.142	chloroplast	K03283	HSPA1s; heat shock 70kDa protein 1/2/6/8	map03040 Spliceosome; map04141 Protein processing in endoplasmic reticulum; map04144 Endocytosis	GO:0006605 protein targeting; GO:0006810 transport; GO:0006886 intracellular protein transport; GO:0006950 response to stress; GO:0008104 protein localization; GO:0009266 response to temperature stimulus; GO:0009408 response to heat; GO:0009409 response to cold; GO:0009628 response to abiotic stimulus; GO:0010035 response to inorganic substance; GO:0010038 response to metal ion; GO:0015031 protei…	GO:0005576 extracellular region; GO:0005622 intracellular; GO:0005623 cell; GO:0005634 nucleus; GO:0005737 cytoplasm; GO:0005739 mitochondrion; GO:0009507 chloroplast; GO:0009526 plastid envelope; GO:0009532 plastid stroma; GO:0009536 plastid; GO:0009570 chloroplast stroma; GO:0009579 thylakoid; GO:0009941 chloroplast envelope; GO:0031967 organelle envelope; GO:0031975 envelope; GO:0043226 organe…	GO:0000166 nucleotide binding; GO:0005488 binding; GO:0005524 ATP binding; GO:0008144 drug binding; GO:0017076 purine nucleotide binding; GO:0030554 adenyl nucleotide binding; GO:0032553 ribonucleotide binding; GO:0032555 purine ribonucleotide binding; GO:0032559 adenyl ribonucleotide binding; GO:0035639 purine ribonucleoside triphosphate binding; GO:0036094 small molecule binding; GO:0043167 ion…			O	KOG0102	Molecular chaperones mortalin/PBP74/GRP75, HSP70 superfamily
Niben101Scf09552g01001.1	588	K	0.698	0.00381327	Down	sp|B4S6P7|DNAK_PROA2 Chaperone protein DnaK	1	88.819	3	FAQEDK(1)EK	1.0948	0.905	0.871	0.753	1.256	1.203	1.165	chloroplast	K03283	HSPA1s; heat shock 70kDa protein 1/2/6/8	map03040 Spliceosome; map04141 Protein processing in endoplasmic reticulum; map04144 Endocytosis	GO:0006605 protein targeting; GO:0006810 transport; GO:0006886 intracellular protein transport; GO:0006950 response to stress; GO:0008104 protein localization; GO:0009266 response to temperature stimulus; GO:0009408 response to heat; GO:0009409 response to cold; GO:0009628 response to abiotic stimulus; GO:0010035 response to inorganic substance; GO:0010038 response to metal ion; GO:0015031 protei…	GO:0005576 extracellular region; GO:0005622 intracellular; GO:0005623 cell; GO:0005634 nucleus; GO:0005737 cytoplasm; GO:0005739 mitochondrion; GO:0009507 chloroplast; GO:0009526 plastid envelope; GO:0009532 plastid stroma; GO:0009536 plastid; GO:0009570 chloroplast stroma; GO:0009579 thylakoid; GO:0009941 chloroplast envelope; GO:0031967 organelle envelope; GO:0031975 envelope; GO:0043226 organe…	GO:0000166 nucleotide binding; GO:0005488 binding; GO:0005524 ATP binding; GO:0008144 drug binding; GO:0017076 purine nucleotide binding; GO:0030554 adenyl nucleotide binding; GO:0032553 ribonucleotide binding; GO:0032555 purine ribonucleotide binding; GO:0032559 adenyl ribonucleotide binding; GO:0035639 purine ribonucleoside triphosphate binding; GO:0036094 small molecule binding; GO:0043167 ion…			O	KOG0102	Molecular chaperones mortalin/PBP74/GRP75, HSP70 superfamily
Niben101Scf09552g01001.1	200	K	0.764	0.00798394	Down	sp|B4S6P7|DNAK_PROA2 Chaperone protein DnaK	1	93.096	2	FLNDK(1)VSK	0.1551	0.903	0.923	0.832	1.26	1.137	1.083	chloroplast	K03283	HSPA1s; heat shock 70kDa protein 1/2/6/8	map03040 Spliceosome; map04141 Protein processing in endoplasmic reticulum; map04144 Endocytosis	GO:0006605 protein targeting; GO:0006810 transport; GO:0006886 intracellular protein transport; GO:0006950 response to stress; GO:0008104 protein localization; GO:0009266 response to temperature stimulus; GO:0009408 response to heat; GO:0009409 response to cold; GO:0009628 response to abiotic stimulus; GO:0010035 response to inorganic substance; GO:0010038 response to metal ion; GO:0015031 protei…	GO:0005576 extracellular region; GO:0005622 intracellular; GO:0005623 cell; GO:0005634 nucleus; GO:0005737 cytoplasm; GO:0005739 mitochondrion; GO:0009507 chloroplast; GO:0009526 plastid envelope; GO:0009532 plastid stroma; GO:0009536 plastid; GO:0009570 chloroplast stroma; GO:0009579 thylakoid; GO:0009941 chloroplast envelope; GO:0031967 organelle envelope; GO:0031975 envelope; GO:0043226 organe…	GO:0000166 nucleotide binding; GO:0005488 binding; GO:0005524 ATP binding; GO:0008144 drug binding; GO:0017076 purine nucleotide binding; GO:0030554 adenyl nucleotide binding; GO:0032553 ribonucleotide binding; GO:0032555 purine ribonucleotide binding; GO:0032559 adenyl ribonucleotide binding; GO:0035639 purine ribonucleoside triphosphate binding; GO:0036094 small molecule binding; GO:0043167 ion…			O	KOG0102	Molecular chaperones mortalin/PBP74/GRP75, HSP70 superfamily
Niben101Scf09552g01001.1	195	K	1.483	0.00305713	Up	sp|B4S6P7|DNAK_PROA2 Chaperone protein DnaK	0.999998	101.75	3	KLVDDASK(1)FLNDK	-0.11632	1.164	1.274	1.117	0.727	0.816	0.854	chloroplast	K03283	HSPA1s; heat shock 70kDa protein 1/2/6/8	map03040 Spliceosome; map04141 Protein processing in endoplasmic reticulum; map04144 Endocytosis	GO:0006605 protein targeting; GO:0006810 transport; GO:0006886 intracellular protein transport; GO:0006950 response to stress; GO:0008104 protein localization; GO:0009266 response to temperature stimulus; GO:0009408 response to heat; GO:0009409 response to cold; GO:0009628 response to abiotic stimulus; GO:0010035 response to inorganic substance; GO:0010038 response to metal ion; GO:0015031 protei…	GO:0005576 extracellular region; GO:0005622 intracellular; GO:0005623 cell; GO:0005634 nucleus; GO:0005737 cytoplasm; GO:0005739 mitochondrion; GO:0009507 chloroplast; GO:0009526 plastid envelope; GO:0009532 plastid stroma; GO:0009536 plastid; GO:0009570 chloroplast stroma; GO:0009579 thylakoid; GO:0009941 chloroplast envelope; GO:0031967 organelle envelope; GO:0031975 envelope; GO:0043226 organe…	GO:0000166 nucleotide binding; GO:0005488 binding; GO:0005524 ATP binding; GO:0008144 drug binding; GO:0017076 purine nucleotide binding; GO:0030554 adenyl nucleotide binding; GO:0032553 ribonucleotide binding; GO:0032555 purine ribonucleotide binding; GO:0032559 adenyl ribonucleotide binding; GO:0035639 purine ribonucleoside triphosphate binding; GO:0036094 small molecule binding; GO:0043167 ion…			O	KOG0102	Molecular chaperones mortalin/PBP74/GRP75, HSP70 superfamily
Niben101Scf09552g01001.1	315	K	0.437	0.0275992	Down	sp|B4S6P7|DNAK_PROA2 Chaperone protein DnaK	1	43.68	3	NEGIDLLK(1)DK	-0.062549	0.645	0.488	0.741	1.028	1.237	2.021	chloroplast	K03283	HSPA1s; heat shock 70kDa protein 1/2/6/8	map03040 Spliceosome; map04141 Protein processing in endoplasmic reticulum; map04144 Endocytosis	GO:0006605 protein targeting; GO:0006810 transport; GO:0006886 intracellular protein transport; GO:0006950 response to stress; GO:0008104 protein localization; GO:0009266 response to temperature stimulus; GO:0009408 response to heat; GO:0009409 response to cold; GO:0009628 response to abiotic stimulus; GO:0010035 response to inorganic substance; GO:0010038 response to metal ion; GO:0015031 protei…	GO:0005576 extracellular region; GO:0005622 intracellular; GO:0005623 cell; GO:0005634 nucleus; GO:0005737 cytoplasm; GO:0005739 mitochondrion; GO:0009507 chloroplast; GO:0009526 plastid envelope; GO:0009532 plastid stroma; GO:0009536 plastid; GO:0009570 chloroplast stroma; GO:0009579 thylakoid; GO:0009941 chloroplast envelope; GO:0031967 organelle envelope; GO:0031975 envelope; GO:0043226 organe…	GO:0000166 nucleotide binding; GO:0005488 binding; GO:0005524 ATP binding; GO:0008144 drug binding; GO:0017076 purine nucleotide binding; GO:0030554 adenyl nucleotide binding; GO:0032553 ribonucleotide binding; GO:0032555 purine ribonucleotide binding; GO:0032559 adenyl ribonucleotide binding; GO:0035639 purine ribonucleoside triphosphate binding; GO:0036094 small molecule binding; GO:0043167 ion…			O	KOG0102	Molecular chaperones mortalin/PBP74/GRP75, HSP70 superfamily
Niben101Scf01823g02010.1	71	K	1.344	0.000150958	Up	sp|P25076|CY11_SOLTU Cytochrome c1-1, heme protein, mitochondrial	1	110.22	2	WSVLK(1)SR	2.2544	1.139	1.148	1.145	0.859	0.817	0.877	cytoplasm	K00413	CYC1, CYT1, petC; ubiquinol-cytochrome c reductase cytochrome c1 subunit	map00190 Oxidative phosphorylation; map01100 Metabolic pathways	GO:0006091 generation of precursor metabolites and energy; GO:0006119 oxidative phosphorylation; GO:0006122 mitochondrial electron transport, ubiquinol to cytochrome c; GO:0006139 nucleobase-containing compound metabolic process; GO:0006163 purine nucleotide metabolic process; GO:0006164 purine nucleotide biosynthetic process; GO:0006725 cellular aromatic compound metabolic process; GO:0006753 nu…	GO:0005622 intracellular; GO:0005623 cell; GO:0005737 cytoplasm; GO:0005739 mitochondrion; GO:0005740 mitochondrial envelope; GO:0005743 mitochondrial inner membrane; GO:0005746 mitochondrial respirasome; GO:0005750 mitochondrial respiratory chain complex III; GO:0005773 vacuole; GO:0005774 vacuolar membrane; GO:0005886 plasma membrane; GO:0016020 membrane; GO:0019866 organelle inner membrane; GO…	GO:0003824 catalytic activity; GO:0009055 electron transfer activity; GO:0016491 oxidoreductase activity; GO:0045153 electron transporter, transferring electrons within CoQH2-cytochrome c reductase complex activity; GO:0045155 electron transporter, transferring electrons from CoQH2-cytochrome c reductase complex and cytochrome c oxidase complex activity;			C	KOG3052	Cytochrome c1
Niben101Scf00123g06014.1	111	K	1.363	0.00351657	Up	AT3G15660.1 glutaredoxin 4 LENGTH=169	1	96.059	3	NILEDPELK(1)NAVK	0.55193	1.203	1.101	1.153	0.906	0.78	0.851	mitochondria	K07390	grxD, GLRX5; monothiol glutaredoxin			GO:0005622 intracellular; GO:0005623 cell; GO:0005737 cytoplasm; GO:0005739 mitochondrion; GO:0043226 organelle; GO:0043227 membrane-bounded organelle; GO:0043229 intracellular organelle; GO:0043231 intracellular membrane-bounded organelle;	GO:0005488 binding; GO:0043167 ion binding; GO:0043169 cation binding; GO:0046872 metal ion binding;	PF00462	Glutaredoxin	O	KOG0911	Glutaredoxin-related protein
Niben101Scf02030g02010.1	435	K	1.518	3.51e-05	Up	AT1G52360.2 Coatomer, beta' subunit LENGTH=970	1	152.7	2	IFSK(1)NFQEK	1.4777	1.178	1.184	1.224	0.762	0.805	0.796	cytoplasm	K17302	COPB2, SEC27; coatomer subunit beta'		GO:0006810 transport; GO:0006886 intracellular protein transport; GO:0006888 endoplasmic reticulum to Golgi vesicle-mediated transport; GO:0006890 retrograde vesicle-mediated transport, Golgi to endoplasmic reticulum; GO:0006891 intra-Golgi vesicle-mediated transport; GO:0008104 protein localization; GO:0015031 protein transport; GO:0015833 peptide transport; GO:0016192 vesicle-mediated transport…	GO:0005622 intracellular; GO:0005623 cell; GO:0005737 cytoplasm; GO:0005794 Golgi apparatus; GO:0005798 Golgi-associated vesicle; GO:0005829 cytosol; GO:0012505 endomembrane system; GO:0012506 vesicle membrane; GO:0016020 membrane; GO:0030117 membrane coat; GO:0030120 vesicle coat; GO:0030126 COPI vesicle coat; GO:0030135 coated vesicle; GO:0030137 COPI-coated vesicle; GO:0030659 cytoplasmic vesi…				U	KOG0276	Vesicle coat complex COPI, beta' subunit
Niben101Scf00155g04014.1	255	K	1.424	0.0222986	Up	AT5G56350.1 Pyruvate kinase family protein LENGTH=498	1	96.673	3	LLGEHAK(1)NILLMSK	0.063732	1.163	1.099	1.232	0.701	0.785	0.967	cytoplasm	K00873	PK, pyk; pyruvate kinase [EC:2.7.1.40]	map00010 Glycolysis / Gluconeogenesis; map00230 Purine metabolism; map00620 Pyruvate metabolism; map01100 Metabolic pathways; map01110 Biosynthesis of secondary metabolites; map01200 Carbon metabolism; map01230 Biosynthesis of amino acids	GO:0005975 carbohydrate metabolic process; GO:0006082 organic acid metabolic process; GO:0006090 pyruvate metabolic process; GO:0006091 generation of precursor metabolites and energy; GO:0006096 glycolytic process; GO:0006139 nucleobase-containing compound metabolic process; GO:0006163 purine nucleotide metabolic process; GO:0006164 purine nucleotide biosynthetic process; GO:0006165 nucleoside di…	GO:0005622 intracellular; GO:0005623 cell; GO:0005737 cytoplasm;	GO:0003824 catalytic activity; GO:0004743 pyruvate kinase activity; GO:0016740 transferase activity; GO:0016772 transferase activity, transferring phosphorus-containing groups; GO:0016773 phosphotransferase activity, alcohol group as acceptor;	PF02887	Pyruvate kinase, alpha/beta domain	G	KOG2323	Pyruvate kinase
Niben101Scf00163g00010.1	120	K	0.692	0.030695	Down	AT2G33590.1 NAD(P)-binding Rossmann-fold superfamily protein LENGTH=321	1	66.056	2	ASSEANIK(1)R	0.013422	0.904	0.836	0.791	1.449	1.189	1.017	chloroplast									V	KOG1502	Flavonol reductase/cinnamoyl-CoA reductase
Niben101Scf00163g03008.1	304	K	0.658	0.0074784	Down	AT1G76510.3 ARID/BRIGHT DNA-binding domain-containing protein LENGTH=493	1	104.2	3	MPEPATPNLPVK(1)SAAAK	0.35837	0.846	0.898	0.7	1.238	1.32	1.155	nucleus				GO:0006082 organic acid metabolic process; GO:0006139 nucleobase-containing compound metabolic process; GO:0006351 transcription, DNA-templated; GO:0006355 regulation of transcription, DNA-templated; GO:0006357 regulation of transcription by RNA polymerase II; GO:0006366 transcription by RNA polymerase II; GO:0006725 cellular aromatic compound metabolic process; GO:0006790 sulfur compound metabol…	GO:0005622 intracellular; GO:0005623 cell; GO:0005634 nucleus; GO:0043226 organelle; GO:0043227 membrane-bounded organelle; GO:0043229 intracellular organelle; GO:0043231 intracellular membrane-bounded organelle;	GO:0000976 transcription regulatory region sequence-specific DNA binding; GO:0000977 RNA polymerase II transcription regulatory region sequence-specific DNA binding; GO:0000981 DNA-binding transcription factor activity, RNA polymerase II-specific; GO:0001067 regulatory region nucleic acid binding; GO:0001228 DNA-binding transcription activator activity, RNA polymerase II-specific; GO:0003676 nucl…	PF01388	ARID/BRIGHT DNA binding domain	K	KOG2744	DNA-binding proteins Bright/BRCAA1/RBP1 and related proteins containing BRIGHT domain
Niben101Scf00173g09004.1	164	K	0.592	0.00294009	Down	sp|A4GG89|RBL_PHAVU Ribulose bisphosphate carboxylase large chain	0.999706	59.35	3	DKLNK(1)YGR	0.44954	0.815	0.775	0.721	1.482	1.16	1.259	cytoplasm	K01601	rbcL; ribulose-bisphosphate carboxylase large chain [EC:4.1.1.39]	map00630 Glyoxylate and dicarboxylate metabolism; map00710 Carbon fixation in photosynthetic organisms; map01100 Metabolic pathways; map01110 Biosynthesis of secondary metabolites; map01200 Carbon metabolism	GO:0001101 response to acid chemical; GO:0009719 response to endogenous stimulus; GO:0009725 response to hormone; GO:0009737 response to abscisic acid; GO:0010033 response to organic substance; GO:0010035 response to inorganic substance; GO:0010038 response to metal ion; GO:0033993 response to lipid; GO:0042221 response to chemical; GO:0046686 response to cadmium ion; GO:0050896 response to stimu…	GO:0000312 plastid small ribosomal subunit; GO:0000313 organellar ribosome; GO:0000314 organellar small ribosomal subunit; GO:0005576 extracellular region; GO:0005618 cell wall; GO:0005622 intracellular; GO:0005623 cell; GO:0005737 cytoplasm; GO:0005829 cytosol; GO:0005840 ribosome; GO:0009507 chloroplast; GO:0009526 plastid envelope; GO:0009532 plastid stroma; GO:0009534 chloroplast thylakoid; G…		PF02788; PF00016	Ribulose bisphosphate carboxylase large chain, N-terminal domain; Ribulose bisphosphate carboxylase large chain, catalytic domain
Niben101Scf00173g09004.1	8	K	0.642	0.000975729	Down	sp|A4GG89|RBL_PHAVU Ribulose bisphosphate carboxylase large chain	1	64.104	3	SPQTETK(1)ASVGFK	0.27242	0.748	0.884	0.774	1.268	1.236	1.246	cytoplasm	K01601	rbcL; ribulose-bisphosphate carboxylase large chain [EC:4.1.1.39]	map00630 Glyoxylate and dicarboxylate metabolism; map00710 Carbon fixation in photosynthetic organisms; map01100 Metabolic pathways; map01110 Biosynthesis of secondary metabolites; map01200 Carbon metabolism	GO:0001101 response to acid chemical; GO:0009719 response to endogenous stimulus; GO:0009725 response to hormone; GO:0009737 response to abscisic acid; GO:0010033 response to organic substance; GO:0010035 response to inorganic substance; GO:0010038 response to metal ion; GO:0033993 response to lipid; GO:0042221 response to chemical; GO:0046686 response to cadmium ion; GO:0050896 response to stimu…	GO:0000312 plastid small ribosomal subunit; GO:0000313 organellar ribosome; GO:0000314 organellar small ribosomal subunit; GO:0005576 extracellular region; GO:0005618 cell wall; GO:0005622 intracellular; GO:0005623 cell; GO:0005737 cytoplasm; GO:0005829 cytosol; GO:0005840 ribosome; GO:0009507 chloroplast; GO:0009526 plastid envelope; GO:0009532 plastid stroma; GO:0009534 chloroplast thylakoid; G…		PF02788; PF00016	Ribulose bisphosphate carboxylase large chain, N-terminal domain; Ribulose bisphosphate carboxylase large chain, catalytic domain
Niben101Scf00176g00005.1	66	K	0.385	0.000456649	Down	AT1G11430.1 plastid developmental protein DAG, putative LENGTH=232	1	56.205	2	AISDGQYSSK(1)R	-0.9173	0.62	0.576	0.552	1.622	1.646	1.273	chloroplast				GO:0006139 nucleobase-containing compound metabolic process; GO:0006725 cellular aromatic compound metabolic process; GO:0006807 nitrogen compound metabolic process; GO:0008152 metabolic process; GO:0009451 RNA modification; GO:0009987 cellular process; GO:0016070 RNA metabolic process; GO:0034641 cellular nitrogen compound metabolic process; GO:0043170 macromolecule metabolic process; GO:0043412…	GO:0005622 intracellular; GO:0005623 cell; GO:0005737 cytoplasm; GO:0009507 chloroplast; GO:0009526 plastid envelope; GO:0009532 plastid stroma; GO:0009536 plastid; GO:0009570 chloroplast stroma; GO:0009941 chloroplast envelope; GO:0031967 organelle envelope; GO:0031975 envelope; GO:0043226 organelle; GO:0043227 membrane-bounded organelle; GO:0043229 intracellular organelle; GO:0043231 intracellu…
Niben101Scf00185g01001.1	6	K	1.393	0.0405793	Up	emb|CBY05509.1| ASR4 protein [Solanum peruvianum]	1	56.632	5	K(1)HHFGLFHHK	-0.091128	1.061	1.119	1.275	0.674	0.872	0.934	nucleus
Niben101Scf00197g02006.1	442	K	1.328	0.0465585	Up	AT1G62020.1 Coatomer, alpha subunit LENGTH=1216	1	96.342	2	NLK(1)NEIVK	-1.3188	1.063	1.01	1.341	0.928	0.844	0.798	nucleus	K05236	COPA, RET1; coatomer subunit alpha		GO:0006810 transport; GO:0006886 intracellular protein transport; GO:0006888 endoplasmic reticulum to Golgi vesicle-mediated transport; GO:0006890 retrograde vesicle-mediated transport, Golgi to endoplasmic reticulum; GO:0006891 intra-Golgi vesicle-mediated transport; GO:0008104 protein localization; GO:0015031 protein transport; GO:0015833 peptide transport; GO:0016192 vesicle-mediated transport…	GO:0005622 intracellular; GO:0005623 cell; GO:0005737 cytoplasm; GO:0005794 Golgi apparatus; GO:0005798 Golgi-associated vesicle; GO:0005829 cytosol; GO:0005886 plasma membrane; GO:0012505 endomembrane system; GO:0012506 vesicle membrane; GO:0016020 membrane; GO:0030117 membrane coat; GO:0030120 vesicle coat; GO:0030126 COPI vesicle coat; GO:0030135 coated vesicle; GO:0030137 COPI-coated vesicle;…				U	KOG0292	Vesicle coat complex COPI, alpha subunit
Niben101Scf00893g01029.1	417	K	1.375	0.00612237	Up	AT4G39210.1 Glucose-1-phosphate adenylyltransferase family protein LENGTH=521	1	71.524	3	FLPPTK(1)IDNCK	0.70723	1.125	1.133	1.191	0.75	0.843	0.916	chloroplast	K00975	glgC; glucose-1-phosphate adenylyltransferase [EC:2.7.7.27]	map00500 Starch and sucrose metabolism; map00520 Amino sugar and nucleotide sugar metabolism; map01100 Metabolic pathways; map01110 Biosynthesis of secondary metabolites	GO:0000271 polysaccharide biosynthetic process; GO:0005975 carbohydrate metabolic process; GO:0005976 polysaccharide metabolic process; GO:0005982 starch metabolic process; GO:0006073 cellular glucan metabolic process; GO:0008152 metabolic process; GO:0009058 biosynthetic process; GO:0009059 macromolecule biosynthetic process; GO:0009250 glucan biosynthetic process; GO:0009987 cellular process; G…	GO:0005622 intracellular; GO:0005623 cell; GO:0005737 cytoplasm; GO:0009501 amyloplast; GO:0009507 chloroplast; GO:0009536 plastid; GO:0010170 glucose-1-phosphate adenylyltransferase complex; GO:0032991 protein-containing complex; GO:0043226 organelle; GO:0043227 membrane-bounded organelle; GO:0043229 intracellular organelle; GO:0043231 intracellular membrane-bounded organelle; GO:0061695 transfe…	GO:0003824 catalytic activity; GO:0008878 glucose-1-phosphate adenylyltransferase activity; GO:0016740 transferase activity; GO:0016772 transferase activity, transferring phosphorus-containing groups; GO:0016779 nucleotidyltransferase activity; GO:0070566 adenylyltransferase activity;			H	KOG1322	GDP-mannose pyrophosphorylase/mannose-1-phosphate guanylyltransferase
Niben101Scf00893g01029.1	499	K	1.557	0.000335155	Up	AT4G39210.1 Glucose-1-phosphate adenylyltransferase family protein LENGTH=521	1	96.229	2	NCIIDK(1)NAK	1.456	1.282	1.179	1.163	0.743	0.807	0.778	chloroplast	K00975	glgC; glucose-1-phosphate adenylyltransferase [EC:2.7.7.27]	map00500 Starch and sucrose metabolism; map00520 Amino sugar and nucleotide sugar metabolism; map01100 Metabolic pathways; map01110 Biosynthesis of secondary metabolites	GO:0000271 polysaccharide biosynthetic process; GO:0005975 carbohydrate metabolic process; GO:0005976 polysaccharide metabolic process; GO:0005982 starch metabolic process; GO:0006073 cellular glucan metabolic process; GO:0008152 metabolic process; GO:0009058 biosynthetic process; GO:0009059 macromolecule biosynthetic process; GO:0009250 glucan biosynthetic process; GO:0009987 cellular process; G…	GO:0005622 intracellular; GO:0005623 cell; GO:0005737 cytoplasm; GO:0009501 amyloplast; GO:0009507 chloroplast; GO:0009536 plastid; GO:0010170 glucose-1-phosphate adenylyltransferase complex; GO:0032991 protein-containing complex; GO:0043226 organelle; GO:0043227 membrane-bounded organelle; GO:0043229 intracellular organelle; GO:0043231 intracellular membrane-bounded organelle; GO:0061695 transfe…	GO:0003824 catalytic activity; GO:0008878 glucose-1-phosphate adenylyltransferase activity; GO:0016740 transferase activity; GO:0016772 transferase activity, transferring phosphorus-containing groups; GO:0016779 nucleotidyltransferase activity; GO:0070566 adenylyltransferase activity;			H	KOG1322	GDP-mannose pyrophosphorylase/mannose-1-phosphate guanylyltransferase
Niben101Scf05690g01004.1	200	K	1.316	0.00132032	Up	sp|A8H759|DNAJ_SHEPA Chaperone protein DnaJ	1	98.458	2	EIGNLK(1)R	0.27126	1.192	1.088	1.122	0.826	0.886	0.873	chloroplast							PF00226; PF14308	DnaJ domain; X-domain of DnaJ-containing	O	KOG0691	Molecular chaperone (DnaJ superfamily)
Niben101Scf00207g05027.1	145	K	1.789	0.00198007	Up	sp|Q3SER0|RL34_THIDA 50S ribosomal protein L34	1	119.03	2	WELAPK(1)SSPR	-0.065031	1.213	1.228	1.343	0.62	0.803	0.692	nucleus	K02914	RP-L34, MRPL34, rpmH; large subunit ribosomal protein L34	map03010 Ribosome						J	KOG1267	Mitochondrial transcription termination factor, mTERF
Niben101Scf01847g03004.1	96	K	1.335	0.00222874	Up	sp|P14851|PPIA_CRIGR Peptidyl-prolyl cis-trans isomerase A	1	137.14	2	FADENFK(1)R	-0.80246	1.177	1.161	1.09	0.891	0.799	0.878	cytoplasm	K01802	E5.2.1.8; peptidylprolyl isomerase [EC:5.2.1.8]		GO:0000413 protein peptidyl-prolyl isomerization; GO:0006464 cellular protein modification process; GO:0006807 nitrogen compound metabolic process; GO:0007154 cell communication; GO:0007165 signal transduction; GO:0008152 metabolic process; GO:0009987 cellular process; GO:0018193 peptidyl-amino acid modification; GO:0018208 peptidyl-proline modification; GO:0019538 protein metabolic process; GO:0…	GO:0005576 extracellular region; GO:0005622 intracellular; GO:0005623 cell; GO:0005737 cytoplasm; GO:0005773 vacuole; GO:0005774 vacuolar membrane; GO:0005794 Golgi apparatus; GO:0005829 cytosol; GO:0005886 plasma membrane; GO:0005911 cell-cell junction; GO:0009506 plasmodesma; GO:0009507 chloroplast; GO:0009536 plastid; GO:0012505 endomembrane system; GO:0016020 membrane; GO:0030054 cell junctio…	GO:0003755 peptidyl-prolyl cis-trans isomerase activity; GO:0003824 catalytic activity; GO:0005488 binding; GO:0008144 drug binding; GO:0016018 cyclosporin A binding; GO:0016853 isomerase activity; GO:0016859 cis-trans isomerase activity; GO:0033218 amide binding; GO:0042277 peptide binding; GO:0140096 catalytic activity, acting on a protein;	PF00160	Cyclophilin type peptidyl-prolyl cis-trans isomerase/CLD	O	KOG0865	Cyclophilin type peptidyl-prolyl cis-trans isomerase
Niben101Scf00225g00008.1	174	K	1.422	0.00104192	Up	AT5G54160.1 O-methyltransferase 1 LENGTH=363	1	92.187	2	FNK(1)VFNR	0.594	1.161	1.146	1.192	0.761	0.826	0.873	chloroplast	K13066	E2.1.1.68, COMT; caffeic acid 3-O-methyltransferase [EC:2.1.1.68]	map00940 Phenylpropanoid biosynthesis; map01100 Metabolic pathways; map01110 Biosynthesis of secondary metabolites	GO:0000302 response to reactive oxygen species; GO:0001101 response to acid chemical; GO:0006725 cellular aromatic compound metabolic process; GO:0006807 nitrogen compound metabolic process; GO:0006950 response to stress; GO:0006979 response to oxidative stress; GO:0008152 metabolic process; GO:0009058 biosynthetic process; GO:0009611 response to wounding; GO:0009636 response to toxic substance; …	GO:0005622 intracellular; GO:0005623 cell; GO:0005634 nucleus; GO:0005737 cytoplasm; GO:0005886 plasma membrane; GO:0005911 cell-cell junction; GO:0009506 plasmodesma; GO:0016020 membrane; GO:0030054 cell junction; GO:0043226 organelle; GO:0043227 membrane-bounded organelle; GO:0043229 intracellular organelle; GO:0043231 intracellular membrane-bounded organelle; GO:0055044 symplast; GO:0071944 ce…	GO:0003824 catalytic activity; GO:0008168 methyltransferase activity; GO:0008171 O-methyltransferase activity; GO:0008757 S-adenosylmethionine-dependent methyltransferase activity; GO:0016740 transferase activity; GO:0016741 transferase activity, transferring one-carbon groups; GO:0017096 acetylserotonin O-methyltransferase activity; GO:0030744 luteolin O-methyltransferase activity; GO:0030755 qu…	PF08100; PF00891	Dimerisation domain; O-methyltransferase	S	KOG3178	Hydroxyindole-O-methyltransferase and related SAM-dependent methyltransferases
Niben101Scf00225g00008.1	278	K	1.389	0.0410191	Up	AT5G54160.1 O-methyltransferase 1 LENGTH=363	1	92.939	4	WICHDWSDEHCLK(1)FLK	-1.7188	0.972	1.155	1.324	0.729	0.866	0.89	chloroplast	K13066	E2.1.1.68, COMT; caffeic acid 3-O-methyltransferase [EC:2.1.1.68]	map00940 Phenylpropanoid biosynthesis; map01100 Metabolic pathways; map01110 Biosynthesis of secondary metabolites	GO:0000302 response to reactive oxygen species; GO:0001101 response to acid chemical; GO:0006725 cellular aromatic compound metabolic process; GO:0006807 nitrogen compound metabolic process; GO:0006950 response to stress; GO:0006979 response to oxidative stress; GO:0008152 metabolic process; GO:0009058 biosynthetic process; GO:0009611 response to wounding; GO:0009636 response to toxic substance; …	GO:0005622 intracellular; GO:0005623 cell; GO:0005634 nucleus; GO:0005737 cytoplasm; GO:0005886 plasma membrane; GO:0005911 cell-cell junction; GO:0009506 plasmodesma; GO:0016020 membrane; GO:0030054 cell junction; GO:0043226 organelle; GO:0043227 membrane-bounded organelle; GO:0043229 intracellular organelle; GO:0043231 intracellular membrane-bounded organelle; GO:0055044 symplast; GO:0071944 ce…	GO:0003824 catalytic activity; GO:0008168 methyltransferase activity; GO:0008171 O-methyltransferase activity; GO:0008757 S-adenosylmethionine-dependent methyltransferase activity; GO:0016740 transferase activity; GO:0016741 transferase activity, transferring one-carbon groups; GO:0017096 acetylserotonin O-methyltransferase activity; GO:0030744 luteolin O-methyltransferase activity; GO:0030755 qu…	PF08100; PF00891	Dimerisation domain; O-methyltransferase	S	KOG3178	Hydroxyindole-O-methyltransferase and related SAM-dependent methyltransferases
Niben101Scf07741g02033.1	270	K	0.684	0.000590121	Down	sp|Q9LU39|GLUBP_ARATH Glutamyl-tRNA reductase-binding protein, chloroplastic	1	88.021	3	NFHAAEFEK(1)AK	4.4471	0.893	0.795	0.809	1.218	1.244	1.188	chloroplast				GO:0006091 generation of precursor metabolites and energy; GO:0006725 cellular aromatic compound metabolic process; GO:0006807 nitrogen compound metabolic process; GO:0007275 multicellular organism development; GO:0008152 metabolic process; GO:0009058 biosynthetic process; GO:0009767 photosynthetic electron transport chain; GO:0009791 post-embryonic development; GO:0009889 regulation of biosynthe…	GO:0005622 intracellular; GO:0005623 cell; GO:0005737 cytoplasm; GO:0009507 chloroplast; GO:0009532 plastid stroma; GO:0009534 chloroplast thylakoid; GO:0009536 plastid; GO:0009570 chloroplast stroma; GO:0009579 thylakoid; GO:0031976 plastid thylakoid; GO:0031984 organelle subcompartment; GO:0043226 organelle; GO:0043227 membrane-bounded organelle; GO:0043229 intracellular organelle; GO:0043231 i…	GO:0005488 binding; GO:0005515 protein binding; GO:0043495 protein-membrane adaptor activity;
Niben101Scf00247g03007.1	8	K	0.628	0.0212855	Down	sp|P25469|H2A1_SOLLC Histone H2A.1	1	96.866	2	SSTGEIK(1)SVGGR	0.88375	0.905	0.682	0.809	1.525	1.163	1.13	chloroplast	K11251	H2A; histone H2A					PF00125	Core histone H2A/H2B/H3/H4	B	KOG1756	Histone 2A
Niben101Scf06180g00018.1	42	K	1.506	0.00190227	Up	sp|Q5J4W4|MPK2_ORYSJ Mitogen-activated protein kinase 2	1	93.374	2	EEVAIK(1)K	-0.093803	1.276	1.134	1.175	0.797	0.731	0.852	cytoplasm	K20600	MPK4; mitogen-activated protein kinase 4 [EC:2.7.11.24]	map04016 MAPK signaling pathway - plant; map04626 Plant-pathogen interaction	GO:0000165 MAPK cascade; GO:0006464 cellular protein modification process; GO:0006468 protein phosphorylation; GO:0006793 phosphorus metabolic process; GO:0006796 phosphate-containing compound metabolic process; GO:0006807 nitrogen compound metabolic process; GO:0007154 cell communication; GO:0007165 signal transduction; GO:0008152 metabolic process; GO:0009605 response to external stimulus; GO:0…	GO:0005622 intracellular; GO:0005623 cell; GO:0005634 nucleus; GO:0005737 cytoplasm; GO:0043226 organelle; GO:0043227 membrane-bounded organelle; GO:0043229 intracellular organelle; GO:0043231 intracellular membrane-bounded organelle;	GO:0003824 catalytic activity; GO:0004672 protein kinase activity; GO:0004674 protein serine/threonine kinase activity; GO:0004707 MAP kinase activity; GO:0016301 kinase activity; GO:0016740 transferase activity; GO:0016772 transferase activity, transferring phosphorus-containing groups; GO:0016773 phosphotransferase activity, alcohol group as acceptor; GO:0140096 catalytic activity, acting on a …			T	KOG0660	Mitogen-activated protein kinase
Niben101Scf00254g08001.1	10	K	4.408	0.000645109	Up	AT4G23470.1 PLAC8 family protein LENGTH=255	1	54.343	2	MASSQAFIDK(1)AK	-0.15898	1.598	1.532	1.56	0.26	0.36	0.444	cytoplasm
Niben101Scf02373g05008.1	125	K	1.502	0.0186599	Up	sp|Q9SYT0|ANXD1_ARATH Annexin D1	1	60.398	3	ILHEK(1)ISDK	-0.34359	1.232	1.081	1.279	0.945	0.683	0.763	cytoplasm	K17098	ANNAT; annexin D							U	KOG0819	Annexin
Niben101Scf02373g05008.1	230	K	1.785	0.00658581	Up	sp|Q9SYT0|ANXD1_ARATH Annexin D1	1	107.55	2	TIADEYQK(1)R	-1.465	1.407	1.266	1.145	0.827	0.718	0.594	cytoplasm	K17098	ANNAT; annexin D							U	KOG0819	Annexin
Niben101Scf00270g16014.1	83	K	1.522	0.00169143	Up	sp|Q13303|KCAB2_HUMAN Voltage-gated potassium channel subunit beta-2	1	89.913	2	AACEASLK(1)R	-0.64963	1.246	1.154	1.19	0.73	0.762	0.867	cytoskeleton							PF00248	Aldo/keto reductase family	C	KOG1575	Voltage-gated shaker-like K+ channel, subunit beta/KCNAB
Niben101Scf03969g05002.1	86	K	0.639	0.00481834	Down	sp|P51193|PSAF_PORPU Photosystem I reaction center subunit III	1	87.476	2	ESK(1)QFAK	0.10969	0.785	0.84	0.789	1.448	1.128	1.2	chloroplast	K02694	psaF; photosystem I subunit III	map00195 Photosynthesis; map01100 Metabolic pathways		GO:0005622 intracellular; GO:0005623 cell; GO:0005737 cytoplasm; GO:0009507 chloroplast; GO:0009526 plastid envelope; GO:0009532 plastid stroma; GO:0009534 chloroplast thylakoid; GO:0009535 chloroplast thylakoid membrane; GO:0009536 plastid; GO:0009543 chloroplast thylakoid lumen; GO:0009570 chloroplast stroma; GO:0009579 thylakoid; GO:0009941 chloroplast envelope; GO:0010287 plastoglobule; GO:00…	GO:0005488 binding; GO:0005515 protein binding; GO:0019904 protein domain specific binding;
Niben101Scf00290g00017.1	90	K	1.521	0.0266372	Up	sp|B3EWI4|PST2_PETHY Photosystem II 5 kDa protein, chloroplastic	1	99.855	3	RGSPEAK(1)K	-0.029113	1.496	1.024	1.087	0.772	0.806	0.793	chloroplast
Niben101Scf00606g02018.1	152	K	1.447	0.00045815	Up	sp|Q72MG4|IPYR_LEPIC Inorganic pyrophosphatase	1	91.853	2	FFEDYK(1)K	-0.28263	1.126	1.189	1.206	0.774	0.806	0.853	nucleus	K01507	ppa; inorganic pyrophosphatase [EC:3.6.1.1]	map00190 Oxidative phosphorylation		GO:0005622 intracellular; GO:0005623 cell; GO:0005737 cytoplasm; GO:0005739 mitochondrion; GO:0043226 organelle; GO:0043227 membrane-bounded organelle; GO:0043229 intracellular organelle; GO:0043231 intracellular membrane-bounded organelle;	GO:0003824 catalytic activity; GO:0004427 inorganic diphosphatase activity; GO:0016462 pyrophosphatase activity; GO:0016787 hydrolase activity; GO:0016817 hydrolase activity, acting on acid anhydrides; GO:0016818 hydrolase activity, acting on acid anhydrides, in phosphorus-containing anhydrides;	PF00719	Inorganic pyrophosphatase	C	KOG1626	Inorganic pyrophosphatase/Nucleosome remodeling factor, subunit NURF38
Niben101Scf00606g02018.1	50	K	1.445	0.013093	Up	sp|Q72MG4|IPYR_LEPIC Inorganic pyrophosphatase	1	61.48	3	YELDK(1)ASGLIK	-0.37186	1.155	1.038	1.32	0.732	0.835	0.864	nucleus	K01507	ppa; inorganic pyrophosphatase [EC:3.6.1.1]	map00190 Oxidative phosphorylation		GO:0005622 intracellular; GO:0005623 cell; GO:0005737 cytoplasm; GO:0005739 mitochondrion; GO:0043226 organelle; GO:0043227 membrane-bounded organelle; GO:0043229 intracellular organelle; GO:0043231 intracellular membrane-bounded organelle;	GO:0003824 catalytic activity; GO:0004427 inorganic diphosphatase activity; GO:0016462 pyrophosphatase activity; GO:0016787 hydrolase activity; GO:0016817 hydrolase activity, acting on acid anhydrides; GO:0016818 hydrolase activity, acting on acid anhydrides, in phosphorus-containing anhydrides;	PF00719	Inorganic pyrophosphatase	C	KOG1626	Inorganic pyrophosphatase/Nucleosome remodeling factor, subunit NURF38
Niben101Scf02632g06007.1	16	K	1.339	0.044888	Up	AT1G69030.1 BSD domain-containing protein LENGTH=317	1	103.26	2	SFAEEAAK(1)R	-0.041733	1.274	1.096	1.073	0.955	0.717	0.9	cytoplasm							PF03909	BSD domain
Niben101Scf00339g05026.1	63	K	1.5	0.0130314	Up	ref|NP_001288856.1| mitochondrial outer membrane protein porin 3-like [Brassica rapa] gb|AAS21632.1| voltage-dependent anion-selective channel protein [Brassica rapa]	1	88.596	2	NK(1)NVTTDIR	0.67814	1.086	1.062	1.417	0.796	0.777	0.803	cytoplasm	K15040	VDAC2; voltage-dependent anion channel protein 2		GO:0006091 generation of precursor metabolites and energy; GO:0006810 transport; GO:0006811 ion transport; GO:0006820 anion transport; GO:0006950 response to stress; GO:0006952 defense response; GO:0008152 metabolic process; GO:0009060 aerobic respiration; GO:0009266 response to temperature stimulus; GO:0009409 response to cold; GO:0009605 response to external stimulus; GO:0009607 response to bio…	GO:0005618 cell wall; GO:0005622 intracellular; GO:0005623 cell; GO:0005634 nucleus; GO:0005730 nucleolus; GO:0005737 cytoplasm; GO:0005739 mitochondrion; GO:0005740 mitochondrial envelope; GO:0005741 mitochondrial outer membrane; GO:0005773 vacuole; GO:0005774 vacuolar membrane; GO:0005886 plasma membrane; GO:0009507 chloroplast; GO:0009526 plastid envelope; GO:0009527 plastid outer membrane; GO…	GO:0005215 transporter activity; GO:0005216 ion channel activity; GO:0005244 voltage-gated ion channel activity; GO:0005253 anion channel activity; GO:0008308 voltage-gated anion channel activity; GO:0008509 anion transmembrane transporter activity; GO:0015075 ion transmembrane transporter activity; GO:0015103 inorganic anion transmembrane transporter activity; GO:0015267 channel activity; GO:001…			P	KOG3126	Porin/voltage-dependent anion-selective channel protein
Niben101Scf08617g01003.1	292	K	1.607	0.0115016	Up	AT5G10770.1 Eukaryotic aspartyl protease family protein LENGTH=474	1	70.26	2	GLFGK(1)TAGLIGLGR	1.4478	1.063	1.207	1.371	0.654	0.754	0.858	nucleus				GO:0002376 immune system process; GO:0006508 proteolysis; GO:0006807 nitrogen compound metabolic process; GO:0006950 response to stress; GO:0006952 defense response; GO:0006955 immune response; GO:0008152 metabolic process; GO:0009056 catabolic process; GO:0009057 macromolecule catabolic process; GO:0009605 response to external stimulus; GO:0009607 response to biotic stimulus; GO:0009627 systemic…	GO:0005576 extracellular region; GO:0048046 apoplast;	GO:0003824 catalytic activity; GO:0004175 endopeptidase activity; GO:0004190 aspartic-type endopeptidase activity; GO:0008233 peptidase activity; GO:0016787 hydrolase activity; GO:0070001 aspartic-type peptidase activity; GO:0070011 peptidase activity, acting on L-amino acid peptides; GO:0140096 catalytic activity, acting on a protein;			O	KOG1339	Aspartyl protease
Niben101Scf12404g00002.1	131	K	0.653	0.00832834	Down	sp|Q2KXH8|RL28_BORA1 50S ribosomal protein L28	1	61.11	3	TIEK(1)NGLDAVAK	-3.0318	0.767	0.802	0.867	1.37	1.304	1.058	chloroplast	K02902	RP-L28, MRPL28, rpmB; large subunit ribosomal protein L28	map03010 Ribosome		GO:0005622 intracellular; GO:0005623 cell; GO:0005737 cytoplasm; GO:0005829 cytosol; GO:0005840 ribosome; GO:0009507 chloroplast; GO:0009526 plastid envelope; GO:0009532 plastid stroma; GO:0009536 plastid; GO:0009570 chloroplast stroma; GO:0009941 chloroplast envelope; GO:0015934 large ribosomal subunit; GO:0016020 membrane; GO:0022625 cytosolic large ribosomal subunit; GO:0022626 cytosolic ribos…	GO:0003735 structural constituent of ribosome; GO:0005198 structural molecule activity;
Niben101Scf05901g03008.1	649	K	0.715	0.00347079	Down	sp|Q9MA55|ACBP4_ARATH Acyl-CoA-binding domain-containing protein 4	1	97.452	3	AASEQALNEK(1)R	0.50066	0.886	0.783	0.892	1.257	1.206	1.119	chloroplast				GO:0001101 response to acid chemical; GO:0001666 response to hypoxia; GO:0006810 transport; GO:0006869 lipid transport; GO:0006950 response to stress; GO:0009314 response to radiation; GO:0009416 response to light stimulus; GO:0009628 response to abiotic stimulus; GO:0009719 response to endogenous stimulus; GO:0009723 response to ethylene; GO:0009725 response to hormone; GO:0009753 response to ja…	GO:0005622 intracellular; GO:0005623 cell; GO:0005634 nucleus; GO:0005737 cytoplasm; GO:0005829 cytosol; GO:0043226 organelle; GO:0043227 membrane-bounded organelle; GO:0043229 intracellular organelle; GO:0043231 intracellular membrane-bounded organelle;	GO:0000062 fatty-acyl-CoA binding; GO:0000166 nucleotide binding; GO:0005488 binding; GO:0017076 purine nucleotide binding; GO:0030554 adenyl nucleotide binding; GO:0032553 ribonucleotide binding; GO:0032555 purine ribonucleotide binding; GO:0032559 adenyl ribonucleotide binding; GO:0033218 amide binding; GO:0036094 small molecule binding; GO:0043167 ion binding; GO:0043168 anion binding; GO:0048…	PF00887; PF13415	Acyl CoA binding protein; Galactose oxidase, central domain	I	KOG0817	Acyl-CoA-binding protein
Niben101Scf05901g01008.1	146	K	1.544	0.00276525	Up	AT4G15755.1 Calcium-dependent lipid-binding (CaLB domain) family protein LENGTH=289	1	60.91	3	FTAADQK(1)K	-0.24207	1.111	1.273	1.217	0.715	0.856	0.761	nucleus				GO:0006605 protein targeting; GO:0006623 protein targeting to vacuole; GO:0006810 transport; GO:0006886 intracellular protein transport; GO:0007034 vacuolar transport; GO:0008104 protein localization; GO:0015031 protein transport; GO:0015833 peptide transport; GO:0033036 macromolecule localization; GO:0033365 protein localization to organelle; GO:0034613 cellular protein localization; GO:0042886 …	GO:0000322 storage vacuole; GO:0000325 plant-type vacuole; GO:0000326 protein storage vacuole; GO:0005622 intracellular; GO:0005623 cell; GO:0005737 cytoplasm; GO:0005773 vacuole; GO:0005783 endoplasmic reticulum; GO:0005886 plasma membrane; GO:0012505 endomembrane system; GO:0016020 membrane; GO:0043226 organelle; GO:0043227 membrane-bounded organelle; GO:0043229 intracellular organelle; GO:0043…		PF00168	C2 domain
Niben101Scf01105g00001.1	184	K	2.089	0.000816339	Up	sp|P12360|CB11_SOLLC Chlorophyll a-b binding protein 6A, chloroplastic	1	76.228	2	VK(1)EIK(1)NGR	0.83252	1.346	1.317	1.311	0.537	0.663	0.702	chloroplast	K08907	LHCA1; light-harvesting complex I chlorophyll a/b binding protein 1	map00196 Photosynthesis - antenna proteins; map01100 Metabolic pathways	GO:0006091 generation of precursor metabolites and energy; GO:0006950 response to stress; GO:0008152 metabolic process; GO:0009266 response to temperature stimulus; GO:0009314 response to radiation; GO:0009409 response to cold; GO:0009416 response to light stimulus; GO:0009628 response to abiotic stimulus; GO:0009637 response to blue light; GO:0009639 response to red or far red light; GO:0009642 …	GO:0005622 intracellular; GO:0005623 cell; GO:0005737 cytoplasm; GO:0009507 chloroplast; GO:0009526 plastid envelope; GO:0009532 plastid stroma; GO:0009534 chloroplast thylakoid; GO:0009535 chloroplast thylakoid membrane; GO:0009536 plastid; GO:0009570 chloroplast stroma; GO:0009579 thylakoid; GO:0009941 chloroplast envelope; GO:0010287 plastoglobule; GO:0016020 membrane; GO:0031967 organelle env…	GO:0005488 binding; GO:0005515 protein binding; GO:0016168 chlorophyll binding; GO:0019904 protein domain specific binding; GO:0031409 pigment binding; GO:0043167 ion binding; GO:0043168 anion binding; GO:0046906 tetrapyrrole binding; GO:0048037 cofactor binding; GO:0097159 organic cyclic compound binding; GO:1901363 heterocyclic compound binding;
Niben101Scf03273g02008.1	26	K	1.387	0.000453771	Up	sp|P49692|RL7A1_ARATH 60S ribosomal protein L7a-1	1	115.23	2	VVNPLFEK(1)R	-0.25684	1.147	1.188	1.142	0.882	0.823	0.802	cytoplasm	K02936	RP-L7Ae, RPL7A; large subunit ribosomal protein L7Ae	map03010 Ribosome				PF01248	Ribosomal protein L7Ae/L30e/S12e/Gadd45 family	J	KOG3166	60S ribosomal protein L7A
Niben101Scf00409g03001.1	73	K	2.783	0.000682225	Up	sp|O82702|VATG1_TOBAC V-type proton ATPase subunit G 1	1	67.326	3	KLEQTSGDSGANVK(1)R	-0.098602	1.529	1.379	1.406	0.618	0.5	0.432	chloroplast	K02152	ATPeV1G, ATP6G; V-type H+-transporting ATPase subunit G	map00190 Oxidative phosphorylation; map01100 Metabolic pathways; map04145 Phagosome	GO:0006810 transport; GO:0006811 ion transport; GO:0006812 cation transport; GO:0015672 monovalent inorganic cation transport; GO:0015988 energy coupled proton transmembrane transport, against electrochemical gradient; GO:0034220 ion transmembrane transport; GO:0051179 localization; GO:0051234 establishment of localization; GO:0055085 transmembrane transport; GO:0098655 cation transmembrane trans…	GO:0000325 plant-type vacuole; GO:0005622 intracellular; GO:0005623 cell; GO:0005737 cytoplasm; GO:0005773 vacuole; GO:0005774 vacuolar membrane; GO:0005794 Golgi apparatus; GO:0005829 cytosol; GO:0005886 plasma membrane; GO:0012505 endomembrane system; GO:0016020 membrane; GO:0016469 proton-transporting two-sector ATPase complex; GO:0031090 organelle membrane; GO:0032991 protein-containing compl…	GO:0003824 catalytic activity; GO:0005215 transporter activity; GO:0008324 cation transmembrane transporter activity; GO:0015075 ion transmembrane transporter activity; GO:0015077 monovalent inorganic cation transmembrane transporter activity; GO:0015078 proton transmembrane transporter activity; GO:0015318 inorganic molecular entity transmembrane transporter activity; GO:0015399 primary active t…			C	KOG1772	Vacuolar H+-ATPase V1 sector, subunit G
Niben101Scf00414g06008.1	173	K	1.516	0.0020002	Up	sp|Q1CZI7|HTPG_MYXXD Chaperone protein HtpG	1	77.674	2	GTK(1)ITLFLK	-0.061466	1.144	1.201	1.235	0.733	0.756	0.873	cytoplasm	K04079	HSP90A, htpG; molecular chaperone HtpG	map04141 Protein processing in endoplasmic reticulum; map04626 Plant-pathogen interaction				PF02518	Histidine kinase-, DNA gyrase B-, and HSP90-like ATPase	O	KOG0019	Molecular chaperone (HSP90 family)
Niben101Scf04941g01011.1	445	K	2.285	0.00215682	Up	sp|Q9FN94|RLK7_ARATH Receptor-like protein kinase	1	67.032	3	VVHK(1)DIK	0.18643	1.354	1.181	1.535	0.52	0.559	0.702	plasma membrane				GO:0006464 cellular protein modification process; GO:0006468 protein phosphorylation; GO:0006793 phosphorus metabolic process; GO:0006796 phosphate-containing compound metabolic process; GO:0006807 nitrogen compound metabolic process; GO:0007154 cell communication; GO:0007165 signal transduction; GO:0007166 cell surface receptor signaling pathway; GO:0007167 enzyme linked receptor protein signali…	GO:0005623 cell; GO:0005886 plasma membrane; GO:0016020 membrane; GO:0071944 cell periphery;	GO:0003824 catalytic activity; GO:0004672 protein kinase activity; GO:0004674 protein serine/threonine kinase activity; GO:0004675 transmembrane receptor protein serine/threonine kinase activity; GO:0004888 transmembrane signaling receptor activity; GO:0005488 binding; GO:0005515 protein binding; GO:0016301 kinase activity; GO:0016740 transferase activity; GO:0016772 transferase activity, transfe…	PF01476; PF00069	LysM domain; Protein kinase domain
Niben101Scf06382g02016.1	97	K	1.369	0.00440627	Up	sp|Q96499|RL44_GOSHI 60S ribosomal protein L44	1	99.815	3	HFEIGGDK(1)K	1.5768	1.213	1.191	1.062	0.895	0.794	0.843	nucleus	K02929	RP-L44e, RPL44; large subunit ribosomal protein L44e	map03010 Ribosome						J	KOG3464	60S ribosomal protein L44
Niben101Scf06382g02016.1	40	K	3.261	9.54e-05	Up	sp|Q96499|RL44_GOSHI 60S ribosomal protein L44	1	129.37	3	GK(1)DSLAAQGK(1)R	-0.28953	1.631	1.402	1.421	0.409	0.499	0.458	nucleus	K02929	RP-L44e, RPL44; large subunit ribosomal protein L44e	map03010 Ribosome						J	KOG3464	60S ribosomal protein L44
Niben101Scf06382g02016.1	18	K	3.433	0.000527602	Up	sp|Q96499|RL44_GOSHI 60S ribosomal protein L44	1	62.466	4	ECK(1)K(1)HTLHK	1.6591	1.566	1.41	1.514	0.373	0.391	0.544	nucleus	K02929	RP-L44e, RPL44; large subunit ribosomal protein L44e	map03010 Ribosome						J	KOG3464	60S ribosomal protein L44
Niben101Scf06382g02016.1	19	K	3.433	0.000527602	Up	sp|Q96499|RL44_GOSHI 60S ribosomal protein L44	1	62.466	4	ECK(1)K(1)HTLHK	1.6591	1.566	1.41	1.514	0.373	0.391	0.544	nucleus	K02929	RP-L44e, RPL44; large subunit ribosomal protein L44e	map03010 Ribosome						J	KOG3464	60S ribosomal protein L44
Niben101Scf06382g02016.1	32	K	2.54	4.57e-05	Up	sp|Q96499|RL44_GOSHI 60S ribosomal protein L44	1	129.37	3	GK(1)DSLAAQGK(1)R	-0.28953	1.521	1.357	1.329	0.528	0.551	0.577	nucleus	K02929	RP-L44e, RPL44; large subunit ribosomal protein L44e	map03010 Ribosome						J	KOG3464	60S ribosomal protein L44
Niben101Scf00436g06006.1	58	K	0.546	0.00141973	Down	sp|C3KWH4|RL9_CLOB6 50S ribosomal protein L9	1	82.287	3	EDITQLGK(1)K	-0.54665	0.789	0.771	0.625	1.273	1.367	1.364	cytoplasm	K02939	RP-L9, MRPL9, rplI; large subunit ribosomal protein L9	map03010 Ribosome	GO:0006412 translation; GO:0006518 peptide metabolic process; GO:0006807 nitrogen compound metabolic process; GO:0008152 metabolic process; GO:0009058 biosynthetic process; GO:0009059 macromolecule biosynthetic process; GO:0009987 cellular process; GO:0010467 gene expression; GO:0019538 protein metabolic process; GO:0034641 cellular nitrogen compound metabolic process; GO:0034645 cellular macromo…	GO:0000311 plastid large ribosomal subunit; GO:0000313 organellar ribosome; GO:0000315 organellar large ribosomal subunit; GO:0005622 intracellular; GO:0005623 cell; GO:0005737 cytoplasm; GO:0005739 mitochondrion; GO:0005840 ribosome; GO:0009507 chloroplast; GO:0009526 plastid envelope; GO:0009532 plastid stroma; GO:0009536 plastid; GO:0009547 plastid ribosome; GO:0009570 chloroplast stroma; GO:0…	GO:0003676 nucleic acid binding; GO:0003723 RNA binding; GO:0003735 structural constituent of ribosome; GO:0005198 structural molecule activity; GO:0005488 binding; GO:0097159 organic cyclic compound binding; GO:1901363 heterocyclic compound binding;	PF01281; PF03948	Ribosomal protein L9, N-terminal domain; Ribosomal protein L9, C-terminal domain	J	KOG4607	Mitochondrial ribosomal protein L9
Niben101Scf00436g06013.1	141	K	1.608	0.00164618	Up	ref|NP_001060667.1| product [Oryza sativa Japonica Group]	1	102.07	2	DEK(1)FSTK	-0.010705	1.292	1.265	1.11	0.727	0.73	0.824	nucleus				GO:0006950 response to stress; GO:0006952 defense response; GO:0009605 response to external stimulus; GO:0009607 response to biotic stimulus; GO:0009617 response to bacterium; GO:0009987 cellular process; GO:0010118 stomatal movement; GO:0042742 defense response to bacterium; GO:0043207 response to external biotic stimulus; GO:0050896 response to stimulus; GO:0051704 multi-organism process; GO:00…	GO:0005622 intracellular; GO:0005623 cell; GO:0005634 nucleus; GO:0005737 cytoplasm; GO:0043226 organelle; GO:0043227 membrane-bounded organelle; GO:0043229 intracellular organelle; GO:0043231 intracellular membrane-bounded organelle;	GO:0005488 binding; GO:0030246 carbohydrate binding;
Niben101Scf00440g01009.1	132	K	1.312	0.00190991	Up	sp|Q8LGG8|USPAL_ARATH Universal stress protein A-like protein	1	92.319	2	GLGVLK(1)R	-1.0849	1.17	1.145	1.081	0.816	0.901	0.871	cytoplasm							PF00582	Universal stress protein family
Niben101Scf13103g01029.1	57	K	0.766	0.0481602	Down	AT4G38970.1 fructose-bisphosphate aldolase 2 LENGTH=398	1	104.3	2	TAK(1)TVASPGR	-0.049414	0.952	0.856	0.862	1.37	1.054	1.063	chloroplast	K01623	ALDO; fructose-bisphosphate aldolase, class I [EC:4.1.2.13]	map00010 Glycolysis / Gluconeogenesis; map00030 Pentose phosphate pathway; map00051 Fructose and mannose metabolism; map00710 Carbon fixation in photosynthetic organisms; map01100 Metabolic pathways; map01110 Biosynthesis of secondary metabolites; map01200 Carbon metabolism; map01230 Biosynthesis of amino acids				PF00274	Fructose-bisphosphate aldolase class-I	G	KOG1557	Fructose-biphosphate aldolase
Niben101Scf00466g04033.1	326	K	1.471	0.0408247	Up	sp|Q5R5B6|PDIA1_PONAB Protein disulfide-isomerase	1	132.97	3	SISQAK(1)SDEFTLK	-0.85964	1.388	1.162	1.022	0.898	0.866	0.665	chloroplast	K09584	PDIA6, TXNDC7; protein disulfide-isomerase A6 [EC:5.3.4.1]	map04141 Protein processing in endoplasmic reticulum	GO:0000003 reproduction; GO:0003006 developmental process involved in reproduction; GO:0006457 protein folding; GO:0006950 response to stress; GO:0007275 multicellular organism development; GO:0009553 embryo sac development; GO:0009566 fertilization; GO:0009567 double fertilization forming a zygote and endosperm; GO:0009790 embryo development; GO:0009791 post-embryonic development; GO:0009793 emb…	GO:0005618 cell wall; GO:0005622 intracellular; GO:0005623 cell; GO:0005737 cytoplasm; GO:0005773 vacuole; GO:0005774 vacuolar membrane; GO:0005783 endoplasmic reticulum; GO:0009505 plant-type cell wall; GO:0012505 endomembrane system; GO:0016020 membrane; GO:0030312 external encapsulating structure; GO:0031090 organelle membrane; GO:0043226 organelle; GO:0043227 membrane-bounded organelle; GO:00…	GO:0003756 protein disulfide isomerase activity; GO:0003824 catalytic activity; GO:0016853 isomerase activity; GO:0016860 intramolecular oxidoreductase activity; GO:0016864 intramolecular oxidoreductase activity, transposing S-S bonds; GO:0140096 catalytic activity, acting on a protein;	PF00085; PF07749	Thioredoxin; Endoplasmic reticulum protein ERp29, C-terminal domain	O	KOG0191	Thioredoxin/protein disulfide isomerase
Niben101Scf00467g00016.1	50	K	1.327	0.00227036	Up	sp|Q9CR16|PPID_MOUSE Peptidyl-prolyl cis-trans isomerase D	1	70.942	2	TPK(1)TAENFR	-0.17912	1.118	1.091	1.2	0.838	0.906	0.824	cytoplasm	K01802	E5.2.1.8; peptidylprolyl isomerase [EC:5.2.1.8]		GO:0000413 protein peptidyl-prolyl isomerization; GO:0006464 cellular protein modification process; GO:0006807 nitrogen compound metabolic process; GO:0007154 cell communication; GO:0007165 signal transduction; GO:0008152 metabolic process; GO:0009987 cellular process; GO:0010035 response to inorganic substance; GO:0010038 response to metal ion; GO:0018193 peptidyl-amino acid modification; GO:001…	GO:0005622 intracellular; GO:0005623 cell; GO:0005737 cytoplasm; GO:0005739 mitochondrion; GO:0005794 Golgi apparatus; GO:0005829 cytosol; GO:0012505 endomembrane system; GO:0043226 organelle; GO:0043227 membrane-bounded organelle; GO:0043229 intracellular organelle; GO:0043231 intracellular membrane-bounded organelle;	GO:0003755 peptidyl-prolyl cis-trans isomerase activity; GO:0003824 catalytic activity; GO:0005488 binding; GO:0008144 drug binding; GO:0016018 cyclosporin A binding; GO:0016853 isomerase activity; GO:0016859 cis-trans isomerase activity; GO:0033218 amide binding; GO:0042277 peptide binding; GO:0140096 catalytic activity, acting on a protein;	PF00160	Cyclophilin type peptidyl-prolyl cis-trans isomerase/CLD	O	KOG0865	Cyclophilin type peptidyl-prolyl cis-trans isomerase
Niben101Scf00478g06002.1	207	K	1.305	0.0309132	Up	sp|Q9M3V8|RS6_ASPOF 40S ribosomal protein S6	1	83.081	3	AK(1)SEAADYQK(1)LLATR	-0.024726	1.073	1.288	1.025	0.812	0.931	0.852	nucleus	K02991	RP-S6e, RPS6; small subunit ribosomal protein S6e	map03010 Ribosome						J	KOG1646	40S ribosomal protein S6
Niben101Scf03584g01006.1	176	K	3.255	0.00425893	Up	sp|Q9M3V8|RS6_ASPOF 40S ribosomal protein S6	1	79.07	2	ASK(1)APK(1)IQR	0.93732	1.199	1.373	1.832	0.326	0.463	0.564	nucleus	K02991	RP-S6e, RPS6; small subunit ribosomal protein S6e	map03010 Ribosome						J	KOG1646	40S ribosomal protein S6
Niben101Scf03584g01006.1	179	K	3.255	0.00425893	Up	sp|Q9M3V8|RS6_ASPOF 40S ribosomal protein S6	1	79.07	2	ASK(1)APK(1)IQR	0.93732	1.199	1.373	1.832	0.326	0.463	0.564	nucleus	K02991	RP-S6e, RPS6; small subunit ribosomal protein S6e	map03010 Ribosome						J	KOG1646	40S ribosomal protein S6
Niben101Scf03584g01006.1	145	K	2.397	0.0016522	Up	sp|Q9M3V8|RS6_ASPOF 40S ribosomal protein S6	1	97.273	3	K(1)LFNLSK(1)EDDVR	-0.21623	1.317	1.463	1.347	0.502	0.51	0.71	nucleus	K02991	RP-S6e, RPS6; small subunit ribosomal protein S6e	map03010 Ribosome						J	KOG1646	40S ribosomal protein S6
Niben101Scf03584g01006.1	151	K	1.442	0.00107403	Up	sp|Q9M3V8|RS6_ASPOF 40S ribosomal protein S6	1	98.582	3	LFNLSK(1)EDDVRK	-0.89296	1.138	1.165	1.212	0.75	0.837	0.85	nucleus	K02991	RP-S6e, RPS6; small subunit ribosomal protein S6e	map03010 Ribosome						J	KOG1646	40S ribosomal protein S6
Niben101Scf03584g01006.1	169	K	2.731	0.000110156	Up	sp|Q9M3V8|RS6_ASPOF 40S ribosomal protein S6	1	89.171	3	NFTTK(1)TGK(1)K	2.0964	1.597	1.352	1.342	0.544	0.538	0.489	nucleus	K02991	RP-S6e, RPS6; small subunit ribosomal protein S6e	map03010 Ribosome						J	KOG1646	40S ribosomal protein S6
Niben101Scf19315g00013.1	6	K	0.725	0.00388879	Down	sp|P46302|RS28_MAIZE 40S ribosomal protein S28	1	90.614	3	MESATK(1)HAIVVK	0.075036	0.897	0.908	0.777	1.234	1.165	1.16	cytoplasm	K02979	RP-S28e, RPS28; small subunit ribosomal protein S28e	map03010 Ribosome		GO:0005622 intracellular; GO:0005623 cell; GO:0005737 cytoplasm;				J	KOG3502	40S ribosomal protein S28
Niben101Scf19315g00013.1	29	K	0.622	0.00558182	Down	sp|P46302|RS28_MAIZE 40S ribosomal protein S28	1	91.549	2	VK(1)FLDDQNR	0.8325	0.787	0.726	0.862	1.454	1.147	1.216	cytoplasm	K02979	RP-S28e, RPS28; small subunit ribosomal protein S28e	map03010 Ribosome		GO:0005622 intracellular; GO:0005623 cell; GO:0005737 cytoplasm;				J	KOG3502	40S ribosomal protein S28
Niben101Scf02749g04008.1	198	K	0.749	0.000911402	Down	sp|P94072|GL33_ARATH Germin-like protein subfamily 3 member 3	1	220.6	2	LVEATTFLDEATIK(1)K	1.1615	0.87	0.874	0.881	1.214	1.094	1.195	extracellular							PF00190	Cupin
Niben101Scf10228g00002.1	118	K	3.898	0.000422502	Up	sp|Q9SF40|RL4A_ARATH 60S ribosomal protein L4-1	1	131.06	2	K(1)IPVNQK(1)R	0.79597	1.776	1.477	1.382	0.481	0.351	0.357	cytoplasm	K02930	RP-L4e, RPL4; large subunit ribosomal protein L4e	map03010 Ribosome	GO:0002181 cytoplasmic translation; GO:0006412 translation; GO:0006518 peptide metabolic process; GO:0006807 nitrogen compound metabolic process; GO:0008152 metabolic process; GO:0009058 biosynthetic process; GO:0009059 macromolecule biosynthetic process; GO:0009719 response to endogenous stimulus; GO:0009725 response to hormone; GO:0009735 response to cytokinin; GO:0009987 cellular process; GO:0…	GO:0005618 cell wall; GO:0005622 intracellular; GO:0005623 cell; GO:0005634 nucleus; GO:0005730 nucleolus; GO:0005737 cytoplasm; GO:0005773 vacuole; GO:0005774 vacuolar membrane; GO:0005829 cytosol; GO:0005840 ribosome; GO:0005844 polysome; GO:0005886 plasma membrane; GO:0005911 cell-cell junction; GO:0009506 plasmodesma; GO:0009507 chloroplast; GO:0009536 plastid; GO:0015934 large ribosomal subu…	GO:0003676 nucleic acid binding; GO:0003723 RNA binding; GO:0003729 mRNA binding; GO:0003735 structural constituent of ribosome; GO:0005198 structural molecule activity; GO:0005488 binding; GO:0097159 organic cyclic compound binding; GO:1901363 heterocyclic compound binding;	PF14374	60S ribosomal protein L4 C-terminal domain	A	KOG1475	Ribosomal protein RPL1/RPL2/RL4L4
Niben101Scf10228g00002.1	124	K	1.841	0.000715339	Up	sp|Q9SF40|RL4A_ARATH 60S ribosomal protein L4-1	1	131.06	3	KIPVNQK(1)R	1.3909	1.401	1.245	1.199	0.723	0.635	0.73	cytoplasm	K02930	RP-L4e, RPL4; large subunit ribosomal protein L4e	map03010 Ribosome	GO:0002181 cytoplasmic translation; GO:0006412 translation; GO:0006518 peptide metabolic process; GO:0006807 nitrogen compound metabolic process; GO:0008152 metabolic process; GO:0009058 biosynthetic process; GO:0009059 macromolecule biosynthetic process; GO:0009719 response to endogenous stimulus; GO:0009725 response to hormone; GO:0009735 response to cytokinin; GO:0009987 cellular process; GO:0…	GO:0005618 cell wall; GO:0005622 intracellular; GO:0005623 cell; GO:0005634 nucleus; GO:0005730 nucleolus; GO:0005737 cytoplasm; GO:0005773 vacuole; GO:0005774 vacuolar membrane; GO:0005829 cytosol; GO:0005840 ribosome; GO:0005844 polysome; GO:0005886 plasma membrane; GO:0005911 cell-cell junction; GO:0009506 plasmodesma; GO:0009507 chloroplast; GO:0009536 plastid; GO:0015934 large ribosomal subu…	GO:0003676 nucleic acid binding; GO:0003723 RNA binding; GO:0003729 mRNA binding; GO:0003735 structural constituent of ribosome; GO:0005198 structural molecule activity; GO:0005488 binding; GO:0097159 organic cyclic compound binding; GO:1901363 heterocyclic compound binding;	PF14374	60S ribosomal protein L4 C-terminal domain	A	KOG1475	Ribosomal protein RPL1/RPL2/RL4L4
Niben101Scf10228g00002.1	110	K	1.567	0.00107028	Up	sp|Q9SF40|RL4A_ARATH 60S ribosomal protein L4-1	1	133.99	2	MFAPTK(1)IWR	-0.20915	1.192	1.221	1.212	0.72	0.74	0.854	cytoplasm	K02930	RP-L4e, RPL4; large subunit ribosomal protein L4e	map03010 Ribosome	GO:0002181 cytoplasmic translation; GO:0006412 translation; GO:0006518 peptide metabolic process; GO:0006807 nitrogen compound metabolic process; GO:0008152 metabolic process; GO:0009058 biosynthetic process; GO:0009059 macromolecule biosynthetic process; GO:0009719 response to endogenous stimulus; GO:0009725 response to hormone; GO:0009735 response to cytokinin; GO:0009987 cellular process; GO:0…	GO:0005618 cell wall; GO:0005622 intracellular; GO:0005623 cell; GO:0005634 nucleus; GO:0005730 nucleolus; GO:0005737 cytoplasm; GO:0005773 vacuole; GO:0005774 vacuolar membrane; GO:0005829 cytosol; GO:0005840 ribosome; GO:0005844 polysome; GO:0005886 plasma membrane; GO:0005911 cell-cell junction; GO:0009506 plasmodesma; GO:0009507 chloroplast; GO:0009536 plastid; GO:0015934 large ribosomal subu…	GO:0003676 nucleic acid binding; GO:0003723 RNA binding; GO:0003729 mRNA binding; GO:0003735 structural constituent of ribosome; GO:0005198 structural molecule activity; GO:0005488 binding; GO:0097159 organic cyclic compound binding; GO:1901363 heterocyclic compound binding;	PF14374	60S ribosomal protein L4 C-terminal domain	A	KOG1475	Ribosomal protein RPL1/RPL2/RL4L4
Niben101Scf00506g02003.1	108	K	0.736	0.00695539	Down	sp|P15904|POR_AVESA Protochlorophyllide reductase	1	52.49	3	AAK(1)SVGMPK	0.49213	0.802	0.909	0.878	1.109	1.284	1.124	chloroplast	K00218	por; protochlorophyllide reductase [EC:1.3.1.33]	map00860 Porphyrin and chlorophyll metabolism; map01100 Metabolic pathways; map01110 Biosynthesis of secondary metabolites		GO:0005622 intracellular; GO:0005623 cell; GO:0005737 cytoplasm; GO:0009507 chloroplast; GO:0009536 plastid; GO:0043226 organelle; GO:0043227 membrane-bounded organelle; GO:0043229 intracellular organelle; GO:0043231 intracellular membrane-bounded organelle;		PF00106	short chain dehydrogenase	Q	KOG1208	Dehydrogenases with different specificities (related to short-chain alcohol dehydrogenases)
Niben101Scf00506g02003.1	291	K	0.183	0.00016406	Down	sp|P15904|POR_AVESA Protochlorophyllide reductase	1	117.09	2	GFVSETEAGK(1)R	0.15248	0.385	0.323	0.293	2.177	1.61	1.679	chloroplast	K00218	por; protochlorophyllide reductase [EC:1.3.1.33]	map00860 Porphyrin and chlorophyll metabolism; map01100 Metabolic pathways; map01110 Biosynthesis of secondary metabolites		GO:0005622 intracellular; GO:0005623 cell; GO:0005737 cytoplasm; GO:0009507 chloroplast; GO:0009536 plastid; GO:0043226 organelle; GO:0043227 membrane-bounded organelle; GO:0043229 intracellular organelle; GO:0043231 intracellular membrane-bounded organelle;		PF00106	short chain dehydrogenase	Q	KOG1208	Dehydrogenases with different specificities (related to short-chain alcohol dehydrogenases)
Niben101Scf01036g03001.1	252	K	0.116	0.000901687	Down	sp|P15904|POR_AVESA Protochlorophyllide reductase	1	114.97	2	QSDYPSK(1)R	-0.11057	0.282	0.253	0.145	2.508	1.758	1.615	chloroplast	K00218	por; protochlorophyllide reductase [EC:1.3.1.33]	map00860 Porphyrin and chlorophyll metabolism; map01100 Metabolic pathways; map01110 Biosynthesis of secondary metabolites		GO:0005622 intracellular; GO:0005623 cell; GO:0005737 cytoplasm; GO:0009507 chloroplast; GO:0009536 plastid; GO:0043226 organelle; GO:0043227 membrane-bounded organelle; GO:0043229 intracellular organelle; GO:0043231 intracellular membrane-bounded organelle;		PF00106	short chain dehydrogenase	Q	KOG1208	Dehydrogenases with different specificities (related to short-chain alcohol dehydrogenases)
Niben101Scf00508g00007.1	98	K	0.576	0.000163056	Down	sp|P00297|PLAS_SOLCR Plastocyanin	1	134.03	4	ITFK(1)NNAGFPHNVVFDEDEIPSGVDASK	1.6556	0.773	0.774	0.717	1.376	1.236	1.319	extracellular	K02638	petE; plastocyanin	map00195 Photosynthesis	GO:0006091 generation of precursor metabolites and energy; GO:0006417 regulation of translation; GO:0008152 metabolic process; GO:0009889 regulation of biosynthetic process; GO:0009890 negative regulation of biosynthetic process; GO:0009892 negative regulation of metabolic process; GO:0009987 cellular process; GO:0010035 response to inorganic substance; GO:0010038 response to metal ion; GO:001046…	GO:0005622 intracellular; GO:0005623 cell; GO:0005737 cytoplasm; GO:0009507 chloroplast; GO:0009532 plastid stroma; GO:0009534 chloroplast thylakoid; GO:0009536 plastid; GO:0009570 chloroplast stroma; GO:0009579 thylakoid; GO:0016020 membrane; GO:0031976 plastid thylakoid; GO:0031977 thylakoid lumen; GO:0031984 organelle subcompartment; GO:0034357 photosynthetic membrane; GO:0042651 thylakoid mem…	GO:0003824 catalytic activity; GO:0005488 binding; GO:0005515 protein binding; GO:0009055 electron transfer activity; GO:0016491 oxidoreductase activity; GO:0019904 protein domain specific binding; GO:0046028 electron transporter, transferring electrons from cytochrome b6/f complex of photosystem II activity;	PF00127	Copper binding proteins, plastocyanin/azurin family
Niben101Scf16508g00001.1	422	K	0.522	0.000536737	Down	sp|Q5HL01|SAT_STAEQ Sulfate adenylyltransferase	1	105.46	3	VAAYDTVDK(1)K	0.23028	0.781	0.702	0.653	1.466	1.338	1.29	chloroplast	K13811	PAPSS; 3'-phosphoadenosine 5'-phosphosulfate synthase [EC:2.7.7.4 2.7.1.25]	map00230 Purine metabolism; map00261 Monobactam biosynthesis; map00450 Selenocompound metabolism; map00920 Sulfur metabolism; map01100 Metabolic pathways	GO:0000103 sulfate assimilation; GO:0006790 sulfur compound metabolic process; GO:0006793 phosphorus metabolic process; GO:0006796 phosphate-containing compound metabolic process; GO:0006950 response to stress; GO:0007154 cell communication; GO:0008152 metabolic process; GO:0009267 cellular response to starvation; GO:0009605 response to external stimulus; GO:0009970 cellular response to sulfate s…	GO:0005622 intracellular; GO:0005623 cell; GO:0005737 cytoplasm; GO:0005829 cytosol; GO:0009507 chloroplast; GO:0009532 plastid stroma; GO:0009536 plastid; GO:0009570 chloroplast stroma; GO:0043226 organelle; GO:0043227 membrane-bounded organelle; GO:0043229 intracellular organelle; GO:0043231 intracellular membrane-bounded organelle;	GO:0003824 catalytic activity; GO:0004020 adenylylsulfate kinase activity; GO:0004779 sulfate adenylyltransferase activity; GO:0004781 sulfate adenylyltransferase (ATP) activity; GO:0016301 kinase activity; GO:0016740 transferase activity; GO:0016772 transferase activity, transferring phosphorus-containing groups; GO:0016773 phosphotransferase activity, alcohol group as acceptor; GO:0016779 nucle…	PF14306; PF01747	PUA-like domain; ATP-sulfurylase	P	KOG0636	ATP sulfurylase (sulfate adenylyltransferase)
Niben101Scf01834g01011.1	44	K	1.363	0.0456906	Up	sp|B0B7R0|DNAJ_CHLT2 Chaperone protein DnaJ	1	49.448	3	NHPDK(1)GGDPEK	0.074669	1.173	1.123	1.143	0.735	1.038	0.75	nucleus	K09503	DNAJA2; DnaJ homolog subfamily A member 2	map04141 Protein processing in endoplasmic reticulum				PF00226; PF01556	DnaJ domain; DnaJ C terminal domain	O	KOG0712	Molecular chaperone (DnaJ superfamily)
Niben101Scf12414g01019.1	39	K	0.647	3.15e-05	Down	sp|P62302|RS13_SOYBN 40S ribosomal protein S13	1	97.203	3	ISAPDVEDNICK(1)FAK	-2.6338	0.819	0.8	0.799	1.273	1.268	1.199	nucleus	K02953	RP-S13e, RPS13; small subunit ribosomal protein S13e	map03010 Ribosome	GO:0006412 translation; GO:0006518 peptide metabolic process; GO:0006807 nitrogen compound metabolic process; GO:0008152 metabolic process; GO:0009058 biosynthetic process; GO:0009059 macromolecule biosynthetic process; GO:0009987 cellular process; GO:0010467 gene expression; GO:0019538 protein metabolic process; GO:0034641 cellular nitrogen compound metabolic process; GO:0034645 cellular macromo…	GO:0005622 intracellular; GO:0005623 cell; GO:0005634 nucleus; GO:0005730 nucleolus; GO:0005737 cytoplasm; GO:0005829 cytosol; GO:0005840 ribosome; GO:0015935 small ribosomal subunit; GO:0022626 cytosolic ribosome; GO:0022627 cytosolic small ribosomal subunit; GO:0031974 membrane-enclosed lumen; GO:0031981 nuclear lumen; GO:0032991 protein-containing complex; GO:0043226 organelle; GO:0043227 memb…	GO:0003676 nucleic acid binding; GO:0003723 RNA binding; GO:0003735 structural constituent of ribosome; GO:0005198 structural molecule activity; GO:0005488 binding; GO:0019843 rRNA binding; GO:0070181 small ribosomal subunit rRNA binding; GO:0097159 organic cyclic compound binding; GO:1901363 heterocyclic compound binding;	PF08069; PF00312	Ribosomal S13/S15 N-terminal domain; Ribosomal protein S15	J	KOG0400	40S ribosomal protein S13
Niben101Scf00539g07015.1	210	K	0.755	0.0102917	Down	sp|Q42403|TRXH3_ARATH Thioredoxin H3	1	141	3	LIVLDVGLK(1)HCGPCVK	0.0042747	0.84	0.891	0.891	1.055	1.133	1.285	chloroplast				GO:0001101 response to acid chemical; GO:0006950 response to stress; GO:0006979 response to oxidative stress; GO:0008152 metabolic process; GO:0009414 response to water deprivation; GO:0009415 response to water; GO:0009628 response to abiotic stimulus; GO:0009636 response to toxic substance; GO:0009987 cellular process; GO:0010035 response to inorganic substance; GO:0019725 cellular homeostasis; …	GO:0005622 intracellular; GO:0005623 cell; GO:0005737 cytoplasm; GO:0009507 chloroplast; GO:0009526 plastid envelope; GO:0009532 plastid stroma; GO:0009536 plastid; GO:0009570 chloroplast stroma; GO:0009941 chloroplast envelope; GO:0031967 organelle envelope; GO:0031975 envelope; GO:0043226 organelle; GO:0043227 membrane-bounded organelle; GO:0043229 intracellular organelle; GO:0043231 intracellu…	GO:0003824 catalytic activity; GO:0004791 thioredoxin-disulfide reductase activity; GO:0015035 protein disulfide oxidoreductase activity; GO:0015036 disulfide oxidoreductase activity; GO:0016209 antioxidant activity; GO:0016491 oxidoreductase activity; GO:0016651 oxidoreductase activity, acting on NAD(P)H; GO:0016667 oxidoreductase activity, acting on a sulfur group of donors; GO:0016668 oxidored…	PF00085	Thioredoxin	O	KOG0907	Thioredoxin
Niben101Scf00539g07027.1	100	K	0.637	0.000452473	Down	sp|P35476|PLAS1_TOBAC Plastocyanin A'/A''	1	183.58	4	ITFK(1)NNAGFPHNVVFDEDEIPAGVDVSK	1.4724	0.772	0.847	0.779	1.276	1.18	1.306	chloroplast	K02638	petE; plastocyanin	map00195 Photosynthesis	GO:0006091 generation of precursor metabolites and energy; GO:0006417 regulation of translation; GO:0008152 metabolic process; GO:0009889 regulation of biosynthetic process; GO:0009890 negative regulation of biosynthetic process; GO:0009892 negative regulation of metabolic process; GO:0009987 cellular process; GO:0010035 response to inorganic substance; GO:0010038 response to metal ion; GO:001046…	GO:0005622 intracellular; GO:0005623 cell; GO:0005737 cytoplasm; GO:0009507 chloroplast; GO:0009532 plastid stroma; GO:0009534 chloroplast thylakoid; GO:0009536 plastid; GO:0009570 chloroplast stroma; GO:0009579 thylakoid; GO:0016020 membrane; GO:0031976 plastid thylakoid; GO:0031977 thylakoid lumen; GO:0031984 organelle subcompartment; GO:0034357 photosynthetic membrane; GO:0042651 thylakoid mem…	GO:0003824 catalytic activity; GO:0005488 binding; GO:0005515 protein binding; GO:0009055 electron transfer activity; GO:0016491 oxidoreductase activity; GO:0019904 protein domain specific binding; GO:0046028 electron transporter, transferring electrons from cytochrome b6/f complex of photosystem II activity;	PF00127	Copper binding proteins, plastocyanin/azurin family
Niben101Scf00544g00003.1	129	K	0.663	8.04e-05	Down	sp|Q2JUX7|RS12_SYNJA 30S ribosomal protein S12	1	89.231	2	GTLDAVGVK(1)DR	0.1631	0.797	0.841	0.814	1.261	1.254	1.186	cytoplasm	K02950	RP-S12, MRPS12, rpsL; small subunit ribosomal protein S12	map03010 Ribosome	GO:0006412 translation; GO:0006518 peptide metabolic process; GO:0006807 nitrogen compound metabolic process; GO:0008152 metabolic process; GO:0009058 biosynthetic process; GO:0009059 macromolecule biosynthetic process; GO:0009987 cellular process; GO:0010467 gene expression; GO:0019538 protein metabolic process; GO:0034641 cellular nitrogen compound metabolic process; GO:0034645 cellular macromo…	GO:0005622 intracellular; GO:0005623 cell; GO:0005737 cytoplasm; GO:0005840 ribosome; GO:0009507 chloroplast; GO:0009536 plastid; GO:0032991 protein-containing complex; GO:0043226 organelle; GO:0043227 membrane-bounded organelle; GO:0043228 non-membrane-bounded organelle; GO:0043229 intracellular organelle; GO:0043231 intracellular membrane-bounded organelle; GO:0043232 intracellular non-membrane…	GO:0003735 structural constituent of ribosome; GO:0005198 structural molecule activity;			J	KOG1750	Mitochondrial/chloroplast ribosomal protein S12
Niben101Scf07162g00002.1	593	K	0.613	0.00222211	Down	sp|Q9LSL9|PP445_ARATH Pentatricopeptide repeat-containing protein	1	98.902	2	GQTEK(1)SSITR	-0.22731	0.809	0.77	0.776	1.452	1.236	1.155	chloroplast									S	KOG4197	FOG: PPR repeat
Niben101Scf00568g04011.1	680	K	0.713	0.0193598	Down	sp|B2LMI9|PSBC_GUIAB Photosystem II CP43 reaction center protein	1	63.32	3	K(1)DIQPWQER	-1.2007	0.919	0.902	0.747	1.349	1.137	1.116	plasma membrane	K02705	psbC; photosystem II CP43 chlorophyll apoprotein	map00195 Photosynthesis; map01100 Metabolic pathways		GO:0005622 intracellular; GO:0005623 cell; GO:0005737 cytoplasm; GO:0009507 chloroplast; GO:0009521 photosystem; GO:0009523 photosystem II; GO:0009532 plastid stroma; GO:0009533 chloroplast stromal thylakoid; GO:0009534 chloroplast thylakoid; GO:0009535 chloroplast thylakoid membrane; GO:0009536 plastid; GO:0009539 photosystem II reaction center; GO:0009570 chloroplast stroma; GO:0009579 thylakoi…
Niben101Scf00573g01003.1	220	K	1.485	0.00342903	Up	AT5G10240.1 asparagine synthetase 3 LENGTH=578	1	71.524	2	AFENAVIK(1)R	-0.12499	1.209	1.121	1.225	0.732	0.773	0.889	cytoplasm	K01953	asnB, ASNS; asparagine synthase (glutamine-hydrolysing) [EC:6.3.5.4]	map00250 Alanine, aspartate and glutamate metabolism; map01100 Metabolic pathways; map01110 Biosynthesis of secondary metabolites; map01230 Biosynthesis of amino acids	GO:0006082 organic acid metabolic process; GO:0006520 cellular amino acid metabolic process; GO:0006528 asparagine metabolic process; GO:0006529 asparagine biosynthetic process; GO:0006807 nitrogen compound metabolic process; GO:0006950 response to stress; GO:0007154 cell communication; GO:0008152 metabolic process; GO:0008652 cellular amino acid biosynthetic process; GO:0009056 catabolic process…		GO:0003824 catalytic activity; GO:0004066 asparagine synthase (glutamine-hydrolyzing) activity; GO:0005488 binding; GO:0005515 protein binding; GO:0016874 ligase activity; GO:0016879 ligase activity, forming carbon-nitrogen bonds; GO:0016884 carbon-nitrogen ligase activity, with glutamine as amido-N-donor; GO:0042802 identical protein binding; GO:0042803 protein homodimerization activity; GO:0046…	PF13537; PF00733	Glutamine amidotransferase domain; Asparagine synthase	E	KOG0571	Asparagine synthase (glutamine-hydrolyzing)
Niben101Scf00577g08003.1	293	K	10.279	0.00102824	Up	sp|Q9SX20|PTR18_ARATH Protein NRT1/ PTR FAMILY 3.1	1	51.726	2	QSK(1)ISEFMEIK	-4.1872	1.951	1.617	1.623	0.092	0.225	0.188	plasma membrane 细胞膜	K14638	SLC15A3_4, PHT; solute carrier family 15 (peptide/histidine transporter), member 3/4	GO:0010336 gibberellic acid homeostasis; GO:0042592 homeostatic process; GO:0048878 chemical homeostasis; GO:0050801 ion homeostasis; GO:0055081 anion homeostasis; GO:0055088 lipid homeostasis; GO:0065007 biological regulation; GO:0065008 regulation of biological quality;		GO:0005622 intracellular; GO:0005623 cell; GO:0005886 plasma membrane; GO:0016020 membrane; GO:0031982 vesicle; GO:0043226 organelle; GO:0043227 membrane-bounded organelle; GO:0043229 intracellular organelle; GO:0071944 cell periphery; GO:0097708 intracellular vesicle;				E	KOG1237	H+/oligopeptide symporter
Niben101Scf02262g01021.1	196	K	0.755	0.0126506	Down	sp|Q9XFT3|PSBQ1_ARATH Oxygen-evolving enhancer protein 3-1, chloroplastic	1	101.65	2	LEDAVK(1)QK	1.0343	0.918	0.941	0.781	1.229	1.105	1.164	extracellular	K08901	psbQ; photosystem II oxygen-evolving enhancer protein 3	map00195 Photosynthesis	GO:0006091 generation of precursor metabolites and energy; GO:0008152 metabolic process; GO:0009767 photosynthetic electron transport chain; GO:0009987 cellular process; GO:0015979 photosynthesis; GO:0019684 photosynthesis, light reaction; GO:0022900 electron transport chain; GO:0044237 cellular metabolic process; GO:0055114 oxidation-reduction process;	GO:0005622 intracellular; GO:0005623 cell; GO:0005737 cytoplasm; GO:0009344 nitrite reductase complex [NAD(P)H]; GO:0009507 chloroplast; GO:0009521 photosystem; GO:0009523 photosystem II; GO:0009532 plastid stroma; GO:0009534 chloroplast thylakoid; GO:0009535 chloroplast thylakoid membrane; GO:0009536 plastid; GO:0009570 chloroplast stroma; GO:0009579 thylakoid; GO:0009654 photosystem II oxygen e…	GO:0003824 catalytic activity; GO:0009055 electron transfer activity; GO:0016491 oxidoreductase activity; GO:0045156 electron transporter, transferring electrons within the cyclic electron transport pathway of photosynthesis activity;
Niben101Scf01520g06008.1	158	K	1.327	0.0120853	Up	sp|F6HDM2|NNRD_VITVI ATP-dependent (S)-NAD(P)H-hydrate dehydratase	1	81.92	2	GK(1)SDFISDGK	0.31407	1.214	1.18	1.03	0.916	0.867	0.798	extracellular	K17757	CARKD; ATP-dependent NAD(P)H-hydrate dehydratase [EC:4.2.1.93]		GO:0006139 nucleobase-containing compound metabolic process; GO:0006725 cellular aromatic compound metabolic process; GO:0006732 coenzyme metabolic process; GO:0006733 oxidoreduction coenzyme metabolic process; GO:0006734 NADH metabolic process; GO:0006739 NADP metabolic process; GO:0006753 nucleoside phosphate metabolic process; GO:0006793 phosphorus metabolic process; GO:0006796 phosphate-conta…	GO:0005622 intracellular; GO:0005623 cell; GO:0005737 cytoplasm; GO:0005739 mitochondrion; GO:0005829 cytosol; GO:0009507 chloroplast; GO:0009536 plastid; GO:0043226 organelle; GO:0043227 membrane-bounded organelle; GO:0043229 intracellular organelle; GO:0043231 intracellular membrane-bounded organelle;	GO:0003824 catalytic activity; GO:0016829 lyase activity; GO:0016835 carbon-oxygen lyase activity; GO:0016836 hydro-lyase activity; GO:0016853 isomerase activity; GO:0016854 racemase and epimerase activity; GO:0047453 ATP-dependent NAD(P)H-hydrate dehydratase activity; GO:0052856 NADHX epimerase activity; GO:0052857 NADPHX epimerase activity;			G	KOG3974	Predicted sugar kinase
Niben101Scf06186g03011.1	18	K	1.58	5.74e-05	Up	AT5G23950.1 Calcium-dependent lipid-binding (CaLB domain) family protein LENGTH=219	1	114.89	2	DLK(1)NVNWR	-0.022724	1.273	1.207	1.167	0.772	0.764	0.772	cytoplasm	K19747	DCR; BAHD acyltransferase [EC:2.3.1.-]					PF00168	C2 domain
Niben101Scf12718g00006.1	56	K	1.747	0.000468011	Up	sp|O80929|RL361_ARATH 60S ribosomal protein L36-1	1	91.961	3	EVAGFAPYEK(1)R	0.3898	1.373	1.179	1.226	0.753	0.724	0.686	cytoplasm	K02920	RP-L36e, RPL36; large subunit ribosomal protein L36e	map03010 Ribosome	GO:0002181 cytoplasmic translation; GO:0006412 translation; GO:0006518 peptide metabolic process; GO:0006807 nitrogen compound metabolic process; GO:0008152 metabolic process; GO:0009058 biosynthetic process; GO:0009059 macromolecule biosynthetic process; GO:0009987 cellular process; GO:0010467 gene expression; GO:0019538 protein metabolic process; GO:0034641 cellular nitrogen compound metabolic …	GO:0005622 intracellular; GO:0005623 cell; GO:0005737 cytoplasm; GO:0005773 vacuole; GO:0005774 vacuolar membrane; GO:0005829 cytosol; GO:0005840 ribosome; GO:0015934 large ribosomal subunit; GO:0016020 membrane; GO:0022625 cytosolic large ribosomal subunit; GO:0022626 cytosolic ribosome; GO:0031090 organelle membrane; GO:0032991 protein-containing complex; GO:0043226 organelle; GO:0043227 membra…	GO:0003676 nucleic acid binding; GO:0003723 RNA binding; GO:0003735 structural constituent of ribosome; GO:0005198 structural molecule activity; GO:0005488 binding; GO:0097159 organic cyclic compound binding; GO:1901363 heterocyclic compound binding;			J	KOG3452	60S ribosomal protein L36
Niben101Scf01818g04001.1	13	K	1.302	0.0212199	Up	sp|Q6LXE3|RL14_METMP 50S ribosomal protein L14	1	85.533	2	GGSAGNK(1)FR	-0.083304	1.18	1.078	1.144	0.992	0.821	0.8	chloroplast	K02894	RP-L23e, RPL23; large subunit ribosomal protein L23e	map03010 Ribosome				PF00238	Ribosomal protein L14p/L23e	J	KOG0901	60S ribosomal protein L14/L17/L23
Niben101Scf00603g08015.1	316	K	0.721	0.0018378	Down	AT2G45290.1 Transketolase LENGTH=741	1	73.841	3	AVTDK(1)PTMIK	-0.00025362	0.86	0.877	0.839	1.294	1.145	1.134	mitochondria	K00615	E2.2.1.1, tktA, tktB; transketolase [EC:2.2.1.1]	map00030 Pentose phosphate pathway; map00710 Carbon fixation in photosynthetic organisms; map01100 Metabolic pathways; map01110 Biosynthesis of secondary metabolites; map01200 Carbon metabolism; map01230 Biosynthesis of amino acids				PF00456; PF02779; PF02780	Transketolase, thiamine diphosphate binding domain; Transketolase, pyrimidine binding domain; Transketolase, C-terminal domain	G	KOG0523	Transketolase
Niben101Scf00603g08015.1	166	K	0.597	0.00528995	Down	AT2G45290.1 Transketolase LENGTH=741	1	86.882	2	EEDLK(1)SFR	0.45156	0.801	0.768	0.756	1.541	1.199	1.155	mitochondria	K00615	E2.2.1.1, tktA, tktB; transketolase [EC:2.2.1.1]	map00030 Pentose phosphate pathway; map00710 Carbon fixation in photosynthetic organisms; map01100 Metabolic pathways; map01110 Biosynthesis of secondary metabolites; map01200 Carbon metabolism; map01230 Biosynthesis of amino acids				PF00456; PF02779; PF02780	Transketolase, thiamine diphosphate binding domain; Transketolase, pyrimidine binding domain; Transketolase, C-terminal domain	G	KOG0523	Transketolase
Niben101Scf00603g08015.1	396	K	0.721	0.0266686	Down	AT2G45290.1 Transketolase LENGTH=741	1	104.44	2	FAEYEK(1)K	-0.31505	0.948	0.831	0.806	1.389	1.066	1.131	mitochondria	K00615	E2.2.1.1, tktA, tktB; transketolase [EC:2.2.1.1]	map00030 Pentose phosphate pathway; map00710 Carbon fixation in photosynthetic organisms; map01100 Metabolic pathways; map01110 Biosynthesis of secondary metabolites; map01200 Carbon metabolism; map01230 Biosynthesis of amino acids				PF00456; PF02779; PF02780	Transketolase, thiamine diphosphate binding domain; Transketolase, pyrimidine binding domain; Transketolase, C-terminal domain	G	KOG0523	Transketolase
Niben101Scf00621g05002.1	276	K	1.397	0.0259072	Up	sp|Q75KR1|PPDK2_ORYSJ Pyruvate, phosphate dikinase 2	1	52.527	3	QLVEQYK(1)NVYVEAK	4.2795	1.207	1.303	0.977	0.81	0.787	0.899	cytoplasm	K01006	ppdK; pyruvate, orthophosphate dikinase [EC:2.7.9.1]	map00620 Pyruvate metabolism; map00710 Carbon fixation in photosynthetic organisms; map01100 Metabolic pathways; map01200 Carbon metabolism		GO:0005622 intracellular; GO:0005623 cell; GO:0005634 nucleus; GO:0005737 cytoplasm; GO:0005829 cytosol; GO:0009507 chloroplast; GO:0009532 plastid stroma; GO:0009536 plastid; GO:0009570 chloroplast stroma; GO:0043226 organelle; GO:0043227 membrane-bounded organelle; GO:0043229 intracellular organelle; GO:0043231 intracellular membrane-bounded organelle;		PF02896	PEP-utilising enzyme, TIM barrel domain
Niben101Scf00635g00005.1	102	K	1.426	0.00251731	Up	AT2G03430.1 Ankyrin repeat family protein LENGTH=240	1	126.56	2	GADANLK(1)NDGGR	-0.16453	1.133	1.257	1.125	0.886	0.793	0.786	cytoplasm	K06694	PSMD10; 26S proteasome non-ATPase regulatory subunit 10							O	KOG4412	26S proteasome regulatory complex, subunit PSMD10
Niben101Scf00682g04013.1	210	K	1.874	0.00215225	Up	sp|P31212|THD1_SOLTU Threonine dehydratase biosynthetic	1	127.17	2	IEAVK(1)NLDGK	0.06741	1.247	1.212	1.382	0.6	0.66	0.79	chloroplast	K01754	E4.3.1.19, ilvA, tdcB; threonine dehydratase [EC:4.3.1.19]	map00260 Glycine, serine and threonine metabolism; map00290 Valine, leucine and isoleucine biosynthesis; map01100 Metabolic pathways; map01110 Biosynthesis of secondary metabolites; map01200 Carbon metabolism; map01230 Biosynthesis of amino acids	GO:0006082 organic acid metabolic process; GO:0006520 cellular amino acid metabolic process; GO:0006549 isoleucine metabolic process; GO:0006807 nitrogen compound metabolic process; GO:0008152 metabolic process; GO:0008652 cellular amino acid biosynthetic process; GO:0009058 biosynthetic process; GO:0009081 branched-chain amino acid metabolic process; GO:0009082 branched-chain amino acid biosynth…	GO:0005622 intracellular; GO:0005623 cell; GO:0005737 cytoplasm; GO:0009507 chloroplast; GO:0009536 plastid; GO:0043226 organelle; GO:0043227 membrane-bounded organelle; GO:0043229 intracellular organelle; GO:0043231 intracellular membrane-bounded organelle;	GO:0003824 catalytic activity; GO:0004794 L-threonine ammonia-lyase activity; GO:0005488 binding; GO:0005515 protein binding; GO:0016829 lyase activity; GO:0016840 carbon-nitrogen lyase activity; GO:0016841 ammonia-lyase activity; GO:0042802 identical protein binding;	PF00585	C-terminal regulatory domain of Threonine dehydratase	E	KOG1250	Threonine/serine dehydratases
Niben101Scf00682g04013.1	488	K	2.046	0.00129387	Up	sp|P31212|THD1_SOLTU Threonine dehydratase biosynthetic	1	122.16	3	MK(1)SSQLNTVNLTNNNLVK	-0.40993	1.352	1.333	1.265	0.539	0.671	0.721	chloroplast	K01754	E4.3.1.19, ilvA, tdcB; threonine dehydratase [EC:4.3.1.19]	map00260 Glycine, serine and threonine metabolism; map00290 Valine, leucine and isoleucine biosynthesis; map01100 Metabolic pathways; map01110 Biosynthesis of secondary metabolites; map01200 Carbon metabolism; map01230 Biosynthesis of amino acids	GO:0006082 organic acid metabolic process; GO:0006520 cellular amino acid metabolic process; GO:0006549 isoleucine metabolic process; GO:0006807 nitrogen compound metabolic process; GO:0008152 metabolic process; GO:0008652 cellular amino acid biosynthetic process; GO:0009058 biosynthetic process; GO:0009081 branched-chain amino acid metabolic process; GO:0009082 branched-chain amino acid biosynth…	GO:0005622 intracellular; GO:0005623 cell; GO:0005737 cytoplasm; GO:0009507 chloroplast; GO:0009536 plastid; GO:0043226 organelle; GO:0043227 membrane-bounded organelle; GO:0043229 intracellular organelle; GO:0043231 intracellular membrane-bounded organelle;	GO:0003824 catalytic activity; GO:0004794 L-threonine ammonia-lyase activity; GO:0005488 binding; GO:0005515 protein binding; GO:0016829 lyase activity; GO:0016840 carbon-nitrogen lyase activity; GO:0016841 ammonia-lyase activity; GO:0042802 identical protein binding;	PF00585	C-terminal regulatory domain of Threonine dehydratase	E	KOG1250	Threonine/serine dehydratases
Niben101Scf00700g09012.1	13	K	1.664	0.000527394	Up	sp|Q43609|COMT1_PRUDU Caffeic acid 3-O-methyltransferase	1	101.64	2	LLK(1)NCYK	-1.9109	1.244	1.267	1.191	0.674	0.773	0.778	cytoplasm	K13066	E2.1.1.68, COMT; caffeic acid 3-O-methyltransferase [EC:2.1.1.68]	map00940 Phenylpropanoid biosynthesis; map01100 Metabolic pathways; map01110 Biosynthesis of secondary metabolites				PF00891	O-methyltransferase	S	KOG3178	Hydroxyindole-O-methyltransferase and related SAM-dependent methyltransferases
Niben101Scf07321g00016.1	801	K	1.308	0.0326028	Up	sp|Q9SWR3|MMT1_WEDBI Methionine S-methyltransferase	1	84.817	2	ALTCIVK(1)FR	0.74036	1.093	1.085	1.204	0.781	0.804	1.001	chloroplast	K08247	E2.1.1.12; methionine S-methyltransferase [EC:2.1.1.12]	map00450 Selenocompound metabolism; map01100 Metabolic pathways	GO:0001887 selenium compound metabolic process; GO:0006732 coenzyme metabolic process; GO:0006790 sulfur compound metabolic process; GO:0008152 metabolic process; GO:0009987 cellular process; GO:0017144 drug metabolic process; GO:0032259 methylation; GO:0044237 cellular metabolic process; GO:0046500 S-adenosylmethionine metabolic process; GO:0051186 cofactor metabolic process; GO:0071704 organic …	GO:0005622 intracellular; GO:0005623 cell; GO:0005737 cytoplasm; GO:0005829 cytosol;	GO:0003824 catalytic activity; GO:0008168 methyltransferase activity; GO:0008757 S-adenosylmethionine-dependent methyltransferase activity; GO:0016740 transferase activity; GO:0016741 transferase activity, transferring one-carbon groups;	PF00155	Aminotransferase class I and II
Niben101Scf00726g02003.1	173	K	1.962	0.0172406	Up	AT4G34980.1 subtilisin-like serine protease 2 LENGTH=764	1	82.417	2	DDGMPEIPK(1)R	-0.21578	1.66	1.29	0.982	0.616	0.622	0.766	chloroplast							PF05922; PF00082	Peptidase inhibitor I9; Subtilase family
Niben101Scf06698g01004.1	33	K	0.61	0.00468946	Down	sp|P97377|CDK2_MOUSE Cyclin-dependent kinase 2	1	114.72	2	VTNETIALK(1)K	-0.51763	0.835	0.818	0.698	1.459	1.198	1.199	cytoplasm	K02206	CDK2; cyclin-dependent kinase 2 [EC:2.7.11.22]		GO:0000226 microtubule cytoskeleton organization; GO:0000278 mitotic cell cycle; GO:0006139 nucleobase-containing compound metabolic process; GO:0006259 DNA metabolic process; GO:0006281 DNA repair; GO:0006325 chromatin organization; GO:0006464 cellular protein modification process; GO:0006468 protein phosphorylation; GO:0006725 cellular aromatic compound metabolic process; GO:0006793 phosphorus …	GO:0005622 intracellular; GO:0005623 cell; GO:0005634 nucleus; GO:0005737 cytoplasm; GO:0005819 spindle; GO:0005856 cytoskeleton; GO:0015630 microtubule cytoskeleton; GO:0043226 organelle; GO:0043227 membrane-bounded organelle; GO:0043228 non-membrane-bounded organelle; GO:0043229 intracellular organelle; GO:0043231 intracellular membrane-bounded organelle; GO:0043232 intracellular non-membrane-b…	GO:0003824 catalytic activity; GO:0004672 protein kinase activity; GO:0004674 protein serine/threonine kinase activity; GO:0004693 cyclin-dependent protein serine/threonine kinase activity; GO:0016301 kinase activity; GO:0016740 transferase activity; GO:0016772 transferase activity, transferring phosphorus-containing groups; GO:0016773 phosphotransferase activity, alcohol group as acceptor; GO:00…	PF00069	Protein kinase domain	L	KOG0594	Protein kinase PCTAIRE and related kinases
Niben101Scf00870g15008.1	490	K	0.741	0.00628878	Down	sp|Q58860|THRC_METJA Threonine synthase	1	42.075	2	EIK(1)NMECR	-1.0869	0.916	0.809	0.887	1.258	1.084	1.184	chloroplast	K01733	thrC; threonine synthase [EC:4.2.3.1]	map00260 Glycine, serine and threonine metabolism; map00750 Vitamin B6 metabolism; map01100 Metabolic pathways; map01110 Biosynthesis of secondary metabolites; map01230 Biosynthesis of amino acids		GO:0005622 intracellular; GO:0005623 cell; GO:0005737 cytoplasm;	GO:0003824 catalytic activity; GO:0004795 threonine synthase activity; GO:0005488 binding; GO:0008144 drug binding; GO:0016829 lyase activity; GO:0016835 carbon-oxygen lyase activity; GO:0016838 carbon-oxygen lyase activity, acting on phosphates; GO:0019842 vitamin binding; GO:0030170 pyridoxal phosphate binding; GO:0036094 small molecule binding; GO:0043167 ion binding; GO:0043168 anion binding;…
Niben101Scf05649g01011.1	33	K	1.612	0.0133744	Up	sp|Q9M7R0|ALL8_OLEEU Calcium-binding allergen Ole e 8	1	67.704	2	NQGLTQQK(1)R	0.074653	1.363	1.121	1.19	0.755	0.633	0.891	nucleus	K13448	CML; calcium-binding protein CML	map04626 Plant-pathogen interaction				PF13499	EF-hand domain pair	T	KOG0028	Ca2+-binding protein (centrin/caltractin), EF-Hand superfamily protein
Niben101Scf03116g02005.1	119	K	1.569	0.00655245	Up	sp|Q14498|RBM39_HUMAN RNA-binding protein 39	1	85.533	2	VNYATEK(1)R	-0.5579	1.364	1.155	1.131	0.862	0.692	0.773	chloroplast	K12741	HNRNPA1_3; heterogeneous nuclear ribonucleoprotein A1/A3	map03040 Spliceosome				PF00076	RNA recognition motif. (a.k.a. RRM, RBD, or RNP domain)	A	KOG0118	FOG: RRM domain
Niben101Scf04040g06006.1	17	K	1.326	0.0164922	Up	sp|Q8VZH2|APM1_ARATH Aminopeptidase M1	1	77.732	2	LPK(1)FAVPK	-0.17651	1.105	1.122	1.174	0.758	0.841	0.965	chloroplast	K08776	NPEPPS; puromycin-sensitive aminopeptidase [EC:3.4.11.-]		GO:0001666 response to hypoxia; GO:0006508 proteolysis; GO:0006518 peptide metabolic process; GO:0006807 nitrogen compound metabolic process; GO:0006810 transport; GO:0006950 response to stress; GO:0008152 metabolic process; GO:0009056 catabolic process; GO:0009628 response to abiotic stimulus; GO:0009914 hormone transport; GO:0009926 auxin polar transport; GO:0009987 cellular process; GO:0010817…	GO:0005622 intracellular; GO:0005623 cell; GO:0005737 cytoplasm; GO:0005829 cytosol; GO:0005886 plasma membrane; GO:0016020 membrane; GO:0031090 organelle membrane; GO:0043226 organelle; GO:0043227 membrane-bounded organelle; GO:0071944 cell periphery;	GO:0003824 catalytic activity; GO:0004177 aminopeptidase activity; GO:0005488 binding; GO:0008144 drug binding; GO:0008233 peptidase activity; GO:0008235 metalloexopeptidase activity; GO:0008237 metallopeptidase activity; GO:0008238 exopeptidase activity; GO:0008270 zinc ion binding; GO:0010013 N-1-naphthylphthalamic acid binding; GO:0016787 hydrolase activity; GO:0031406 carboxylic acid binding;…	PF01433; PF11838	Peptidase family M1; Domain of unknown function (DUF3358)	EO	KOG1046	Puromycin-sensitive aminopeptidase and related aminopeptidases
Niben101Scf00773g07001.1	64	K	0.726	0.0119035	Down	AT2G40490.1 Uroporphyrinogen decarboxylase LENGTH=394	1	85.287	3	GK(1)EVERPPVWLMR	-0.88679	0.853	0.921	0.794	1.046	1.226	1.265	chloroplast	K01599	hemE, UROD; uroporphyrinogen decarboxylase [EC:4.1.1.37]	map00860 Porphyrin and chlorophyll metabolism; map01100 Metabolic pathways; map01110 Biosynthesis of secondary metabolites	GO:0006725 cellular aromatic compound metabolic process; GO:0006778 porphyrin-containing compound metabolic process; GO:0006779 porphyrin-containing compound biosynthetic process; GO:0006783 heme biosynthetic process; GO:0006807 nitrogen compound metabolic process; GO:0008152 metabolic process; GO:0009058 biosynthetic process; GO:0009719 response to endogenous stimulus; GO:0009725 response to hor…	GO:0005622 intracellular; GO:0005623 cell; GO:0005737 cytoplasm; GO:0005829 cytosol; GO:0009507 chloroplast; GO:0009526 plastid envelope; GO:0009532 plastid stroma; GO:0009536 plastid; GO:0009570 chloroplast stroma; GO:0009941 chloroplast envelope; GO:0031967 organelle envelope; GO:0031975 envelope; GO:0043226 organelle; GO:0043227 membrane-bounded organelle; GO:0043229 intracellular organelle; G…	GO:0003824 catalytic activity; GO:0004853 uroporphyrinogen decarboxylase activity; GO:0016829 lyase activity; GO:0016830 carbon-carbon lyase activity; GO:0016831 carboxy-lyase activity;	PF01208	Uroporphyrinogen decarboxylase (URO-D)	H	KOG2872	Uroporphyrinogen decarboxylase
Niben101Scf00773g07001.1	352	K	0.729	0.00484431	Down	AT2G40490.1 Uroporphyrinogen decarboxylase LENGTH=394	1	42.475	4	GK(1)HILNLGHGIK	-0.82799	0.831	0.804	0.942	1.144	1.144	1.248	chloroplast	K01599	hemE, UROD; uroporphyrinogen decarboxylase [EC:4.1.1.37]	map00860 Porphyrin and chlorophyll metabolism; map01100 Metabolic pathways; map01110 Biosynthesis of secondary metabolites	GO:0006725 cellular aromatic compound metabolic process; GO:0006778 porphyrin-containing compound metabolic process; GO:0006779 porphyrin-containing compound biosynthetic process; GO:0006783 heme biosynthetic process; GO:0006807 nitrogen compound metabolic process; GO:0008152 metabolic process; GO:0009058 biosynthetic process; GO:0009719 response to endogenous stimulus; GO:0009725 response to hor…	GO:0005622 intracellular; GO:0005623 cell; GO:0005737 cytoplasm; GO:0005829 cytosol; GO:0009507 chloroplast; GO:0009526 plastid envelope; GO:0009532 plastid stroma; GO:0009536 plastid; GO:0009570 chloroplast stroma; GO:0009941 chloroplast envelope; GO:0031967 organelle envelope; GO:0031975 envelope; GO:0043226 organelle; GO:0043227 membrane-bounded organelle; GO:0043229 intracellular organelle; G…	GO:0003824 catalytic activity; GO:0004853 uroporphyrinogen decarboxylase activity; GO:0016829 lyase activity; GO:0016830 carbon-carbon lyase activity; GO:0016831 carboxy-lyase activity;	PF01208	Uroporphyrinogen decarboxylase (URO-D)	H	KOG2872	Uroporphyrinogen decarboxylase
Niben101Scf00780g01029.1	143	K	2.014	0.000489039	Up	sp|Q10S70|EXLA1_ORYSJ Expansin-like A1	1	63.565	3	VPCDFK(1)NK	-0.41181	1.278	1.222	1.429	0.603	0.712	0.636	chloroplast					GO:0005618 cell wall; GO:0005622 intracellular; GO:0005623 cell; GO:0005737 cytoplasm; GO:0005794 Golgi apparatus; GO:0005829 cytosol; GO:0005911 cell-cell junction; GO:0009505 plant-type cell wall; GO:0009506 plasmodesma; GO:0012505 endomembrane system; GO:0016020 membrane; GO:0030054 cell junction; GO:0030312 external encapsulating structure; GO:0043226 organelle; GO:0043227 membrane-bounded or…		PF03330; PF01357	Rare lipoprotein A (RlpA)-like double-psi beta-barrel; Pollen allergen
Niben101Scf00781g03013.1	124	K	1.704	0.0398914	Up	sp|O23515|RL151_ARATH 60S ribosomal protein L15-1	1	77.185	4	GLQGK(1)GHLHHK(1)QR	-0.34017	1.596	1.154	0.998	0.618	0.887	0.694	chloroplast	K02877	RP-L15e, RPL15; large subunit ribosomal protein L15e	map03010 Ribosome						J	KOG1678	60s ribosomal protein L15
Niben101Scf00781g03013.1	130	K	1.704	0.0398914	Up	sp|O23515|RL151_ARATH 60S ribosomal protein L15-1	1	77.185	4	GLQGK(1)GHLHHK(1)QR	-0.34017	1.596	1.154	0.998	0.618	0.887	0.694	chloroplast	K02877	RP-L15e, RPL15; large subunit ribosomal protein L15e	map03010 Ribosome						J	KOG1678	60s ribosomal protein L15
Niben101Scf08341g07010.1	417	K	1.955	0.00288755	Up	sp|P42041|ALDH_ALTAL Aldehyde dehydrogenase	1	95.358	2	TVEEVIK(1)R	0.037374	1.431	1.169	1.298	0.559	0.691	0.744	cytoskeleton	K12355	REF1; coniferyl-aldehyde dehydrogenase [EC:1.2.1.68]	map00940 Phenylpropanoid biosynthesis	GO:0006725 cellular aromatic compound metabolic process; GO:0008152 metabolic process; GO:0009058 biosynthetic process; GO:0009698 phenylpropanoid metabolic process; GO:0009699 phenylpropanoid biosynthetic process; GO:0009987 cellular process; GO:0019438 aromatic compound biosynthetic process; GO:0019748 secondary metabolic process; GO:0044237 cellular metabolic process; GO:0044249 cellular biosy…		GO:0003824 catalytic activity; GO:0004029 aldehyde dehydrogenase (NAD+) activity; GO:0004030 aldehyde dehydrogenase [NAD(P)+] activity; GO:0016491 oxidoreductase activity; GO:0016620 oxidoreductase activity, acting on the aldehyde or oxo group of donors, NAD or NADP as acceptor; GO:0016903 oxidoreductase activity, acting on the aldehyde or oxo group of donors; GO:0050269 coniferyl-aldehyde dehydr…			C	KOG2450	Aldehyde dehydrogenase
Niben101Scf15752g00004.1	86	K	0.766	0.00245698	Down	sp|Q8F812|PYRB_LEPIN Aspartate carbamoyltransferase	1	90.37	2	ALEVK(1)NK	-1.0389	0.902	0.867	0.891	1.244	1.105	1.122	chloroplast	K00609	pyrB, PYR2; aspartate carbamoyltransferase catalytic subunit [EC:2.1.3.2]	map00240 Pyrimidine metabolism; map00250 Alanine, aspartate and glutamate metabolism; map01100 Metabolic pathways	GO:0006139 nucleobase-containing compound metabolic process; GO:0006220 pyrimidine nucleotide metabolic process; GO:0006221 pyrimidine nucleotide biosynthetic process; GO:0006725 cellular aromatic compound metabolic process; GO:0006753 nucleoside phosphate metabolic process; GO:0006793 phosphorus metabolic process; GO:0006796 phosphate-containing compound metabolic process; GO:0006807 nitrogen co…	GO:0005622 intracellular; GO:0005623 cell; GO:0005737 cytoplasm; GO:0005829 cytosol; GO:0009507 chloroplast; GO:0009532 plastid stroma; GO:0009536 plastid; GO:0009570 chloroplast stroma; GO:0043226 organelle; GO:0043227 membrane-bounded organelle; GO:0043229 intracellular organelle; GO:0043231 intracellular membrane-bounded organelle;	GO:0003824 catalytic activity; GO:0004070 aspartate carbamoyltransferase activity; GO:0016740 transferase activity; GO:0016741 transferase activity, transferring one-carbon groups; GO:0016743 carboxyl- or carbamoyltransferase activity;	PF02729; PF00185	Aspartate/ornithine carbamoyltransferase, carbamoyl-P binding domain; Aspartate/ornithine carbamoyltransferase, Asp/Orn binding domain	EF	KOG0370	Multifunctional pyrimidine synthesis protein CAD (includes carbamoyl-phophate synthetase, aspartate transcarbamylase, and glutamine amidotransferase)
Niben101Scf00803g01006.1	401	K	1.493	0.0104703	Up	AT4G34980.1 subtilisin-like serine protease 2 LENGTH=764	1	52.49	3	NYNCETSK(1)K	-0.029046	1.095	1.343	1.119	0.703	0.832	0.848	chloroplast				GO:0000003 reproduction; GO:0003006 developmental process involved in reproduction; GO:0006508 proteolysis; GO:0006807 nitrogen compound metabolic process; GO:0007275 multicellular organism development; GO:0008152 metabolic process; GO:0009791 post-embryonic development; GO:0009845 seed germination; GO:0009987 cellular process; GO:0010154 fruit development; GO:0010191 mucilage metabolic process; …	GO:0005576 extracellular region; GO:0005618 cell wall; GO:0005623 cell; GO:0009505 plant-type cell wall; GO:0030312 external encapsulating structure; GO:0048046 apoplast; GO:0071944 cell periphery;	GO:0003824 catalytic activity; GO:0004175 endopeptidase activity; GO:0004252 serine-type endopeptidase activity; GO:0008233 peptidase activity; GO:0008236 serine-type peptidase activity; GO:0016787 hydrolase activity; GO:0017171 serine hydrolase activity; GO:0070011 peptidase activity, acting on L-amino acid peptides; GO:0140096 catalytic activity, acting on a protein;	PF05922; PF00082	Peptidase inhibitor I9; Subtilase family
Niben101Scf07882g00021.1	396	K	1.395	0.00472412	Up	AT5G13490.1 ADP/ATP carrier 2 LENGTH=385	1	134.25	2	LQVIVFGK(1)K	-0.86317	1.095	1.142	1.232	0.772	0.808	0.906	cytoplasm	K05863	SLC25A4S, ANT; solute carrier family 25 (mitochondrial adenine nucleotide translocator), member 4/5/6/31			GO:0005622 intracellular; GO:0005623 cell; GO:0005737 cytoplasm; GO:0005739 mitochondrion; GO:0005740 mitochondrial envelope; GO:0005743 mitochondrial inner membrane; GO:0016020 membrane; GO:0019866 organelle inner membrane; GO:0031090 organelle membrane; GO:0031966 mitochondrial membrane; GO:0031967 organelle envelope; GO:0031975 envelope; GO:0043226 organelle; GO:0043227 membrane-bounded organe…				C	KOG0749	Mitochondrial ADP/ATP carrier proteins
Niben101Scf00825g03003.1	73	K	1.316	0.00242272	Up	sp|P49211|RL321_ARATH 60S ribosomal protein L32-1	1	87.639	3	HYLPNGFK(1)K	0.13617	1.131	1.214	1.059	0.859	0.874	0.854	chloroplast	K02912	RP-L32e, RPL32; large subunit ribosomal protein L32e	map03010 Ribosome						J	KOG0878	60S ribosomal protein L32
Niben101Scf00825g03003.1	30	K	1.673	0.000505515	Up	sp|P49211|RL321_ARATH 60S ribosomal protein L32-1	1	100.57	2	ITVK(1)TNWR	-1.2878	1.218	1.227	1.261	0.668	0.766	0.781	chloroplast	K02912	RP-L32e, RPL32; large subunit ribosomal protein L32e	map03010 Ribosome						J	KOG0878	60S ribosomal protein L32
Niben101Scf00825g03003.1	37	K	1.356	0.0102146	Up	sp|P49211|RL321_ARATH 60S ribosomal protein L32-1	1	90.761	3	RPK(1)GIDSR	-1.032	1.202	1.119	1.119	0.792	0.955	0.789	chloroplast	K02912	RP-L32e, RPL32; large subunit ribosomal protein L32e	map03010 Ribosome						J	KOG0878	60S ribosomal protein L32
Niben101Scf02175g03014.1	347	K	0.739	0.0185287	Down	sp|P0A4V9|FTSH_MYCBO ATP-dependent zinc metalloprotease FtsH	1	111.95	2	DLFEK(1)AK	-1.1284	0.918	0.877	0.822	1.345	1.06	1.135	chloroplast	K03798	ftsH, hflB; cell division protease FtsH [EC:3.4.24.-]		GO:0006091 generation of precursor metabolites and energy; GO:0006508 proteolysis; GO:0006807 nitrogen compound metabolic process; GO:0008152 metabolic process; GO:0009056 catabolic process; GO:0009057 macromolecule catabolic process; GO:0009314 response to radiation; GO:0009416 response to light stimulus; GO:0009628 response to abiotic stimulus; GO:0009642 response to light intensity; GO:0009644…		GO:0003824 catalytic activity; GO:0004176 ATP-dependent peptidase activity; GO:0008233 peptidase activity; GO:0008237 metallopeptidase activity; GO:0016462 pyrophosphatase activity; GO:0016787 hydrolase activity; GO:0016817 hydrolase activity, acting on acid anhydrides; GO:0016818 hydrolase activity, acting on acid anhydrides, in phosphorus-containing anhydrides; GO:0016887 ATPase activity; GO:00…	PF00004; PF01434	ATPase family associated with various cellular activities (AAA); Peptidase family M41	O	KOG0731	AAA+-type ATPase containing the peptidase M41 domain
Niben101Scf02175g03014.1	456	K	0.69	0.0383126	Down	sp|P0A4V9|FTSH_MYCBO ATP-dependent zinc metalloprotease FtsH	1	65.719	2	DVDFDK(1)IAR	0.52322	0.719	0.75	1.026	1.163	1.114	1.341	chloroplast	K03798	ftsH, hflB; cell division protease FtsH [EC:3.4.24.-]		GO:0006091 generation of precursor metabolites and energy; GO:0006508 proteolysis; GO:0006807 nitrogen compound metabolic process; GO:0008152 metabolic process; GO:0009056 catabolic process; GO:0009057 macromolecule catabolic process; GO:0009314 response to radiation; GO:0009416 response to light stimulus; GO:0009628 response to abiotic stimulus; GO:0009642 response to light intensity; GO:0009644…		GO:0003824 catalytic activity; GO:0004176 ATP-dependent peptidase activity; GO:0008233 peptidase activity; GO:0008237 metallopeptidase activity; GO:0016462 pyrophosphatase activity; GO:0016787 hydrolase activity; GO:0016817 hydrolase activity, acting on acid anhydrides; GO:0016818 hydrolase activity, acting on acid anhydrides, in phosphorus-containing anhydrides; GO:0016887 ATPase activity; GO:00…	PF00004; PF01434	ATPase family associated with various cellular activities (AAA); Peptidase family M41	O	KOG0731	AAA+-type ATPase containing the peptidase M41 domain
Niben101Scf00853g02015.1	341	K	3.44	0.000152531	Up	sp|Q4WCR3|PPIL1_ASPFU Peptidyl-prolyl cis-trans isomerase-like 1	1	76.679	2	VEK(1)NPK(1)K	0.14581	1.706	1.454	1.347	0.391	0.453	0.466	nucleus	K10598	PPIL2, CYC4, CHP60; peptidyl-prolyl cis-trans isomerase-like 2 [EC:5.2.1.8]	map04120 Ubiquitin mediated proteolysis	GO:0000209 protein polyubiquitination; GO:0000413 protein peptidyl-prolyl isomerization; GO:0006464 cellular protein modification process; GO:0006807 nitrogen compound metabolic process; GO:0008152 metabolic process; GO:0009987 cellular process; GO:0016567 protein ubiquitination; GO:0018193 peptidyl-amino acid modification; GO:0018208 peptidyl-proline modification; GO:0019538 protein metabolic pr…	GO:0005622 intracellular; GO:0005623 cell; GO:0005634 nucleus; GO:0043226 organelle; GO:0043227 membrane-bounded organelle; GO:0043229 intracellular organelle; GO:0043231 intracellular membrane-bounded organelle;	GO:0003755 peptidyl-prolyl cis-trans isomerase activity; GO:0003824 catalytic activity; GO:0004842 ubiquitin-protein transferase activity; GO:0016740 transferase activity; GO:0016853 isomerase activity; GO:0016859 cis-trans isomerase activity; GO:0019787 ubiquitin-like protein transferase activity; GO:0034450 ubiquitin-ubiquitin ligase activity; GO:0061630 ubiquitin protein ligase activity; GO:00…	PF00160	Cyclophilin type peptidyl-prolyl cis-trans isomerase/CLD	O	KOG0883	Cyclophilin type, U box-containing peptidyl-prolyl cis-trans isomerase
Niben101Scf00853g02015.1	344	K	3.44	0.000152531	Up	sp|Q4WCR3|PPIL1_ASPFU Peptidyl-prolyl cis-trans isomerase-like 1	1	76.679	2	VEK(1)NPK(1)K	0.14581	1.706	1.454	1.347	0.391	0.453	0.466	nucleus	K10598	PPIL2, CYC4, CHP60; peptidyl-prolyl cis-trans isomerase-like 2 [EC:5.2.1.8]	map04120 Ubiquitin mediated proteolysis	GO:0000209 protein polyubiquitination; GO:0000413 protein peptidyl-prolyl isomerization; GO:0006464 cellular protein modification process; GO:0006807 nitrogen compound metabolic process; GO:0008152 metabolic process; GO:0009987 cellular process; GO:0016567 protein ubiquitination; GO:0018193 peptidyl-amino acid modification; GO:0018208 peptidyl-proline modification; GO:0019538 protein metabolic pr…	GO:0005622 intracellular; GO:0005623 cell; GO:0005634 nucleus; GO:0043226 organelle; GO:0043227 membrane-bounded organelle; GO:0043229 intracellular organelle; GO:0043231 intracellular membrane-bounded organelle;	GO:0003755 peptidyl-prolyl cis-trans isomerase activity; GO:0003824 catalytic activity; GO:0004842 ubiquitin-protein transferase activity; GO:0016740 transferase activity; GO:0016853 isomerase activity; GO:0016859 cis-trans isomerase activity; GO:0019787 ubiquitin-like protein transferase activity; GO:0034450 ubiquitin-ubiquitin ligase activity; GO:0061630 ubiquitin protein ligase activity; GO:00…	PF00160	Cyclophilin type peptidyl-prolyl cis-trans isomerase/CLD	O	KOG0883	Cyclophilin type, U box-containing peptidyl-prolyl cis-trans isomerase
Niben101Scf03679g03009.1	76	K	1.406	0.0280483	Up	AT5G51100.1 Fe superoxide dismutase 2 LENGTH=305	1	72.434	4	TFEFHWGK(1)HHR	-0.52397	1.152	1.087	1.234	0.675	0.871	0.925	chloroplast	K04564	SOD2; superoxide dismutase, Fe-Mn family [EC:1.15.1.1]	map04146 Peroxisome	GO:0000302 response to reactive oxygen species; GO:0000303 response to superoxide; GO:0000305 response to oxygen radical; GO:0006801 superoxide metabolic process; GO:0006950 response to stress; GO:0006979 response to oxidative stress; GO:0008152 metabolic process; GO:0009314 response to radiation; GO:0009411 response to UV; GO:0009416 response to light stimulus; GO:0009628 response to abiotic sti…	GO:0005622 intracellular; GO:0005623 cell; GO:0005737 cytoplasm; GO:0009295 nucleoid; GO:0009507 chloroplast; GO:0009532 plastid stroma; GO:0009536 plastid; GO:0009570 chloroplast stroma; GO:0009579 thylakoid; GO:0042644 chloroplast nucleoid; GO:0042646 plastid nucleoid; GO:0043226 organelle; GO:0043227 membrane-bounded organelle; GO:0043228 non-membrane-bounded organelle; GO:0043229 intracellula…	GO:0003824 catalytic activity; GO:0004784 superoxide dismutase activity; GO:0016209 antioxidant activity; GO:0016491 oxidoreductase activity; GO:0016721 oxidoreductase activity, acting on superoxide radicals as acceptor;	PF00081; PF02777	Iron/manganese superoxide dismutases, alpha-hairpin domain; Iron/manganese superoxide dismutases, C-terminal domain	P	KOG0876	Manganese superoxide dismutase
Niben101Scf00864g00004.1	92	K	0.56	0.00980005	Down	sp|Q22053|FBRL_CAEEL rRNA 2'-O-methyltransferase fibrillarin	1	67.385	2	GK(1)EDALCTK	-0.26404	0.675	0.889	0.672	1.563	1.197	1.231	cytoplasm	K14563	NOP1, FBL; rRNA 2'-O-methyltransferase fibrillarin [EC:2.1.1.-]	map03008 Ribosome biogenesis in eukaryotes	GO:0000154 rRNA modification; GO:0000494 box C/D snoRNA 3'-end processing; GO:0001510 RNA methylation; GO:0006139 nucleobase-containing compound metabolic process; GO:0006325 chromatin organization; GO:0006364 rRNA processing; GO:0006396 RNA processing; GO:0006464 cellular protein modification process; GO:0006479 protein methylation; GO:0006725 cellular aromatic compound metabolic process; GO:000…	GO:0005622 intracellular; GO:0005623 cell; GO:0005634 nucleus; GO:0005654 nucleoplasm; GO:0005730 nucleolus; GO:0005732 small nucleolar ribonucleoprotein complex; GO:0015030 Cajal body; GO:0016020 membrane; GO:0016592 mediator complex; GO:0016604 nuclear body; GO:0030684 preribosome; GO:0031428 box C/D snoRNP complex; GO:0031974 membrane-enclosed lumen; GO:0031981 nuclear lumen; GO:0032040 small-…	GO:0003676 nucleic acid binding; GO:0003723 RNA binding; GO:0003824 catalytic activity; GO:0004518 nuclease activity; GO:0004540 ribonuclease activity; GO:0005488 binding; GO:0008168 methyltransferase activity; GO:0008170 N-methyltransferase activity; GO:0008173 RNA methyltransferase activity; GO:0008276 protein methyltransferase activity; GO:0008649 rRNA methyltransferase activity; GO:0008757 S-…	PF01269	Fibrillarin	J	KOG1596	Fibrillarin and related nucleolar RNA-binding proteins
Niben101Scf00870g03002.1	474	K	1.637	0.000545678	Up	AT1G72330.3 alanine aminotransferase 2 LENGTH=553	1	166.66	2	TAPDAFYAK(1)R	0.12605	1.304	1.24	1.144	0.71	0.789	0.754	mitochondria	K00814	GPT, ALT; alanine transaminase [EC:2.6.1.2]	map00220 Arginine biosynthesis; map00250 Alanine, aspartate and glutamate metabolism; map00710 Carbon fixation in photosynthetic organisms; map01100 Metabolic pathways; map01200 Carbon metabolism; map01210 2-Oxocarboxylic acid metabolism; map01230 Biosynthesis of amino acids	GO:0001666 response to hypoxia; GO:0006082 organic acid metabolic process; GO:0006520 cellular amino acid metabolic process; GO:0006522 alanine metabolic process; GO:0006524 alanine catabolic process; GO:0006807 nitrogen compound metabolic process; GO:0006950 response to stress; GO:0008152 metabolic process; GO:0009056 catabolic process; GO:0009063 cellular amino acid catabolic process; GO:000907…	GO:0005622 intracellular; GO:0005623 cell; GO:0005737 cytoplasm; GO:0005739 mitochondrion; GO:0009507 chloroplast; GO:0009536 plastid; GO:0043226 organelle; GO:0043227 membrane-bounded organelle; GO:0043229 intracellular organelle; GO:0043231 intracellular membrane-bounded organelle;	GO:0000166 nucleotide binding; GO:0003824 catalytic activity; GO:0004021 L-alanine:2-oxoglutarate aminotransferase activity; GO:0005488 binding; GO:0005524 ATP binding; GO:0008144 drug binding; GO:0008483 transaminase activity; GO:0016740 transferase activity; GO:0016769 transferase activity, transferring nitrogenous groups; GO:0017076 purine nucleotide binding; GO:0030554 adenyl nucleotide bindi…	PF00155	Aminotransferase class I and II	E	KOG0258	Alanine aminotransferase
Niben101Scf00870g03002.1	297	K	2.06	0.000440538	Up	AT1G72330.3 alanine aminotransferase 2 LENGTH=553	1	106.42	2	EIVEFCK(1)R	0.025932	1.45	1.268	1.252	0.595	0.703	0.629	mitochondria	K00814	GPT, ALT; alanine transaminase [EC:2.6.1.2]	map00220 Arginine biosynthesis; map00250 Alanine, aspartate and glutamate metabolism; map00710 Carbon fixation in photosynthetic organisms; map01100 Metabolic pathways; map01200 Carbon metabolism; map01210 2-Oxocarboxylic acid metabolism; map01230 Biosynthesis of amino acids	GO:0001666 response to hypoxia; GO:0006082 organic acid metabolic process; GO:0006520 cellular amino acid metabolic process; GO:0006522 alanine metabolic process; GO:0006524 alanine catabolic process; GO:0006807 nitrogen compound metabolic process; GO:0006950 response to stress; GO:0008152 metabolic process; GO:0009056 catabolic process; GO:0009063 cellular amino acid catabolic process; GO:000907…	GO:0005622 intracellular; GO:0005623 cell; GO:0005737 cytoplasm; GO:0005739 mitochondrion; GO:0009507 chloroplast; GO:0009536 plastid; GO:0043226 organelle; GO:0043227 membrane-bounded organelle; GO:0043229 intracellular organelle; GO:0043231 intracellular membrane-bounded organelle;	GO:0000166 nucleotide binding; GO:0003824 catalytic activity; GO:0004021 L-alanine:2-oxoglutarate aminotransferase activity; GO:0005488 binding; GO:0005524 ATP binding; GO:0008144 drug binding; GO:0008483 transaminase activity; GO:0016740 transferase activity; GO:0016769 transferase activity, transferring nitrogenous groups; GO:0017076 purine nucleotide binding; GO:0030554 adenyl nucleotide bindi…	PF00155	Aminotransferase class I and II	E	KOG0258	Alanine aminotransferase
Niben101Scf00879g05002.1	80	K	0.755	0.00256033	Down	sp|P74367|PSB27_SYNY3 Photosystem II lipoprotein Psb27	1	101.65	3	EASEVIK(1)K	0.46437	0.841	0.896	0.892	1.146	1.24	1.095	chloroplast	K08902	psb27; photosystem II Psb27 protein	map00195 Photosynthesis	GO:0006091 generation of precursor metabolites and energy; GO:0006807 nitrogen compound metabolic process; GO:0008152 metabolic process; GO:0009314 response to radiation; GO:0009416 response to light stimulus; GO:0009628 response to abiotic stimulus; GO:0009642 response to light intensity; GO:0009765 photosynthesis, light harvesting; GO:0009987 cellular process; GO:0010206 photosystem II repair; …	GO:0005622 intracellular; GO:0005623 cell; GO:0005737 cytoplasm; GO:0009507 chloroplast; GO:0009534 chloroplast thylakoid; GO:0009535 chloroplast thylakoid membrane; GO:0009536 plastid; GO:0009543 chloroplast thylakoid lumen; GO:0009579 thylakoid; GO:0016020 membrane; GO:0031976 plastid thylakoid; GO:0031977 thylakoid lumen; GO:0031978 plastid thylakoid lumen; GO:0031984 organelle subcompartment;…
Niben101Scf00890g01028.1	98	K	1.362	0.00792459	Up	sp|P62482|KCAB2_MOUSE Voltage-gated potassium channel subunit beta-2	1	115.78	2	K(1)HIIEGTK	-0.23863	1.184	1.2	1.076	0.933	0.829	0.779	cytoplasm					GO:0005623 cell; GO:0005886 plasma membrane; GO:0005911 cell-cell junction; GO:0009506 plasmodesma; GO:0016020 membrane; GO:0030054 cell junction; GO:0055044 symplast; GO:0071944 cell periphery;		PF00248	Aldo/keto reductase family	C	KOG1575	Voltage-gated shaker-like K+ channel, subunit beta/KCNAB
Niben101Scf00898g01009.1	456	K	1.371	0.00451743	Up	AT1G27150.1 Tetratricopeptide repeat (TPR)-like superfamily protein LENGTH=468	0.999993	56.205	3	KQEAIDAGK(1)K	-0.70118	1.13	1.213	1.108	0.767	0.904	0.846	cytoplasm									S	KOG2610	Uncharacterized conserved protein
Niben101Scf05492g00001.1	346	K	0.458	0.000551137	Down	AT3G07700.3 Protein kinase superfamily protein LENGTH=724	1	63.624	2	IDPK(1)SDGAK	-0.96072	0.649	0.716	0.601	1.593	1.402	1.302	chloroplast				GO:0000302 response to reactive oxygen species; GO:0006629 lipid metabolic process; GO:0006643 membrane lipid metabolic process; GO:0006950 response to stress; GO:0006979 response to oxidative stress; GO:0007275 multicellular organism development; GO:0007568 aging; GO:0007623 circadian rhythm; GO:0008152 metabolic process; GO:0008610 lipid biosynthetic process; GO:0009058 biosynthetic process; GO…	GO:0005622 intracellular; GO:0005623 cell; GO:0005737 cytoplasm; GO:0009507 chloroplast; GO:0009526 plastid envelope; GO:0009536 plastid; GO:0009941 chloroplast envelope; GO:0031967 organelle envelope; GO:0031975 envelope; GO:0043226 organelle; GO:0043227 membrane-bounded organelle; GO:0043229 intracellular organelle; GO:0043231 intracellular membrane-bounded organelle;	GO:0005215 transporter activity;			S	KOG1235	Predicted unusual protein kinase
Niben101Scf05492g00001.1	678	K	0.353	0.000692433	Down	AT3G07700.3 Protein kinase superfamily protein LENGTH=724	1	69.721	2	LEQGDLK(1)LR	0.49	0.488	0.511	0.645	1.722	1.579	1.361	chloroplast				GO:0000302 response to reactive oxygen species; GO:0006629 lipid metabolic process; GO:0006643 membrane lipid metabolic process; GO:0006950 response to stress; GO:0006979 response to oxidative stress; GO:0007275 multicellular organism development; GO:0007568 aging; GO:0007623 circadian rhythm; GO:0008152 metabolic process; GO:0008610 lipid biosynthetic process; GO:0009058 biosynthetic process; GO…	GO:0005622 intracellular; GO:0005623 cell; GO:0005737 cytoplasm; GO:0009507 chloroplast; GO:0009526 plastid envelope; GO:0009536 plastid; GO:0009941 chloroplast envelope; GO:0031967 organelle envelope; GO:0031975 envelope; GO:0043226 organelle; GO:0043227 membrane-bounded organelle; GO:0043229 intracellular organelle; GO:0043231 intracellular membrane-bounded organelle;	GO:0005215 transporter activity;			S	KOG1235	Predicted unusual protein kinase
Niben101Scf17635g01019.1	253	K	2.039	0.000985932	Up	sp|Q6ICB0|DESI1_HUMAN Desumoylating isopeptidase 1	1	67.519	2	ASEAAALATK(1)R	1.1184	1.277	1.345	1.333	0.665	0.55	0.725	nucleus	K22762	DESI1, PPPDE2; desumoylating isopeptidase 1 [EC:3.4.-.-]					PF05903	PPPDE putative peptidase domain	S	KOG0324	Uncharacterized conserved protein
Niben101Scf03110g02006.1	316	K	0.665	0.01105	Down	sp|P48368|CRTE_CYAPA Geranylgeranyl diphosphate synthase	1	50.354	3	DLVVDK(1)TTYPK	-0.95829	0.906	0.81	0.741	1.184	1.108	1.4	chloroplast	K13789	GGPS; geranylgeranyl diphosphate synthase, type II [EC:2.5.1.1 2.5.1.10 2.5.1.29]	map00900 Terpenoid backbone biosynthesis; map01100 Metabolic pathways; map01110 Biosynthesis of secondary metabolites				PF00348	Polyprenyl synthetase	H	KOG0776	Geranylgeranyl pyrophosphate synthase/Polyprenyl synthetase
Niben101Scf00949g02005.1	55	K	0.759	0.0203683	Down	AT3G20790.1 NAD(P)-binding Rossmann-fold superfamily protein LENGTH=355	1	57.785	3	K(1)HFPDVECK	-3.2131	0.996	0.841	0.813	1.247	1.161	1.084	chloroplast				GO:0006139 nucleobase-containing compound metabolic process; GO:0006725 cellular aromatic compound metabolic process; GO:0006732 coenzyme metabolic process; GO:0006733 oxidoreduction coenzyme metabolic process; GO:0006739 NADP metabolic process; GO:0006740 NADPH regeneration; GO:0006753 nucleoside phosphate metabolic process; GO:0006793 phosphorus metabolic process; GO:0006796 phosphate-containin…		GO:0003824 catalytic activity; GO:0016491 oxidoreductase activity;			S	KOG2742	Predicted oxidoreductase
Niben101Scf00952g03003.1	421	K	0.627	0.000350529	Down	sp|P04770|GLNA1_PHAVU Glutamine synthetase PR-1	1	122.7	3	EEGGFEVIK(1)K	0.67073	0.826	0.774	0.781	1.358	1.231	1.21	chloroplast	K01915	glnA, GLUL; glutamine synthetase [EC:6.3.1.2]	map00220 Arginine biosynthesis; map00250 Alanine, aspartate and glutamate metabolism; map00630 Glyoxylate and dicarboxylate metabolism; map00910 Nitrogen metabolism; map01100 Metabolic pathways; map01230 Biosynthesis of amino acids	GO:0006082 organic acid metabolic process; GO:0006520 cellular amino acid metabolic process; GO:0006536 glutamate metabolic process; GO:0006541 glutamine metabolic process; GO:0006807 nitrogen compound metabolic process; GO:0006950 response to stress; GO:0006970 response to osmotic stress; GO:0007568 aging; GO:0008152 metabolic process; GO:0009064 glutamine family amino acid metabolic process; GO…	GO:0005576 extracellular region; GO:0005622 intracellular; GO:0005623 cell; GO:0005737 cytoplasm; GO:0005739 mitochondrion; GO:0005829 cytosol; GO:0005840 ribosome; GO:0009507 chloroplast; GO:0009526 plastid envelope; GO:0009532 plastid stroma; GO:0009534 chloroplast thylakoid; GO:0009535 chloroplast thylakoid membrane; GO:0009536 plastid; GO:0009570 chloroplast stroma; GO:0009579 thylakoid; GO:0…	GO:0003824 catalytic activity; GO:0004356 glutamate-ammonia ligase activity; GO:0016211 ammonia ligase activity; GO:0016874 ligase activity; GO:0016879 ligase activity, forming carbon-nitrogen bonds; GO:0016880 acid-ammonia (or amide) ligase activity;	PF03951; PF00120	Glutamine synthetase, beta-Grasp domain; Glutamine synthetase, catalytic domain	E	KOG0683	Glutamine synthetase
Niben101Scf00952g03003.1	169	K	0.622	0.016721	Down	sp|P04770|GLNA1_PHAVU Glutamine synthetase PR-1	1	84.479	3	HK(1)AAQVFSDSK	1.0875	0.903	0.782	0.695	1.431	1.337	1.056	chloroplast	K01915	glnA, GLUL; glutamine synthetase [EC:6.3.1.2]	map00220 Arginine biosynthesis; map00250 Alanine, aspartate and glutamate metabolism; map00630 Glyoxylate and dicarboxylate metabolism; map00910 Nitrogen metabolism; map01100 Metabolic pathways; map01230 Biosynthesis of amino acids	GO:0006082 organic acid metabolic process; GO:0006520 cellular amino acid metabolic process; GO:0006536 glutamate metabolic process; GO:0006541 glutamine metabolic process; GO:0006807 nitrogen compound metabolic process; GO:0006950 response to stress; GO:0006970 response to osmotic stress; GO:0007568 aging; GO:0008152 metabolic process; GO:0009064 glutamine family amino acid metabolic process; GO…	GO:0005576 extracellular region; GO:0005622 intracellular; GO:0005623 cell; GO:0005737 cytoplasm; GO:0005739 mitochondrion; GO:0005829 cytosol; GO:0005840 ribosome; GO:0009507 chloroplast; GO:0009526 plastid envelope; GO:0009532 plastid stroma; GO:0009534 chloroplast thylakoid; GO:0009535 chloroplast thylakoid membrane; GO:0009536 plastid; GO:0009570 chloroplast stroma; GO:0009579 thylakoid; GO:0…	GO:0003824 catalytic activity; GO:0004356 glutamate-ammonia ligase activity; GO:0016211 ammonia ligase activity; GO:0016874 ligase activity; GO:0016879 ligase activity, forming carbon-nitrogen bonds; GO:0016880 acid-ammonia (or amide) ligase activity;	PF03951; PF00120	Glutamine synthetase, beta-Grasp domain; Glutamine synthetase, catalytic domain	E	KOG0683	Glutamine synthetase
Niben101Scf00959g00018.1	128	K	0.768	0.0053096	Down	sp|Q9DC07|LNEBL_MOUSE LIM zinc-binding domain-containing Nebulette	1	102.52	3	HHHIQLIK(1)EK	-0.83154	0.874	0.955	0.823	1.111	1.147	1.197	chloroplast	K09377	CSRP; cysteine and glycine-rich protein		GO:0006996 organelle organization; GO:0007010 cytoskeleton organization; GO:0007015 actin filament organization; GO:0009987 cellular process; GO:0016043 cellular component organization; GO:0022607 cellular component assembly; GO:0030029 actin filament-based process; GO:0030036 actin cytoskeleton organization; GO:0044085 cellular component biogenesis; GO:0051017 actin filament bundle assembly; GO:…	GO:0005623 cell; GO:0005886 plasma membrane; GO:0016020 membrane; GO:0071944 cell periphery;	GO:0003676 nucleic acid binding; GO:0003723 RNA binding; GO:0003729 mRNA binding; GO:0003779 actin binding; GO:0005488 binding; GO:0005515 protein binding; GO:0008092 cytoskeletal protein binding; GO:0044877 protein-containing complex binding; GO:0051015 actin filament binding; GO:0097159 organic cyclic compound binding; GO:1901363 heterocyclic compound binding;	PF00412	LIM domain	TZ	KOG1700	Regulatory protein MLP and related LIM proteins
Niben101Scf00963g01022.1	305	K	0.721	0.0165772	Down	sp|Q9ASR4|BCAL2_ARATH Branched-chain-amino-acid aminotransferase-like protein 2	1	66.267	3	LFK(1)LEEHLDR	-0.38306	0.748	0.844	0.972	1.223	1.229	1.103	cytoplasm	K22696	EEF2KMT; protein-lysine N-methyltransferase EEF2KMT [EC:2.1.1.-]					PF01063	Aminotransferase class IV	E	KOG0975	Branched chain aminotransferase BCAT1, pyridoxal phosphate enzymes type IV superfamily
Niben101Scf07980g00010.1	161	K	0.693	0.0176275	Down	AT3G54640.1 tryptophan synthase alpha chain LENGTH=312	1	92.781	2	GTEK(1)FMATVR	0.14142	0.829	0.901	0.797	1.397	1.208	1.04	chloroplast	K01695	trpA; tryptophan synthase alpha chain [EC:4.2.1.20]	map00260 Glycine, serine and threonine metabolism; map00400 Phenylalanine, tyrosine and tryptophan biosynthesis; map01100 Metabolic pathways; map01110 Biosynthesis of secondary metabolites; map01230 Biosynthesis of amino acids	GO:0000162 tryptophan biosynthetic process; GO:0006082 organic acid metabolic process; GO:0006520 cellular amino acid metabolic process; GO:0006568 tryptophan metabolic process; GO:0006576 cellular biogenic amine metabolic process; GO:0006586 indolalkylamine metabolic process; GO:0006725 cellular aromatic compound metabolic process; GO:0006807 nitrogen compound metabolic process; GO:0008152 metab…	GO:0005622 intracellular; GO:0005623 cell; GO:0005737 cytoplasm;	GO:0003824 catalytic activity; GO:0004834 tryptophan synthase activity; GO:0016829 lyase activity; GO:0016830 carbon-carbon lyase activity; GO:0016832 aldehyde-lyase activity; GO:0016835 carbon-oxygen lyase activity; GO:0016836 hydro-lyase activity; GO:0033984 indole-3-glycerol-phosphate lyase activity;	PF00290	Tryptophan synthase alpha chain	E	KOG4175	Tryptophan synthase alpha chain
Niben101Scf08724g04008.1	43	K	1.672	0.000426428	Up	sp|P41098|RL34_TOBAC 60S ribosomal protein L34	1	92.65	2	ASGPK(1)CPVTGK(1)R	0.47901	1.261	1.297	1.158	0.735	0.787	0.701	chloroplast	K02915	RP-L34e, RPL34; large subunit ribosomal protein L34e	map03010 Ribosome						J	KOG1790	60s ribosomal protein L34
Niben101Scf08724g04008.1	49	K	1.672	0.000426428	Up	sp|P41098|RL34_TOBAC 60S ribosomal protein L34	1	92.65	2	ASGPK(1)CPVTGK(1)R	0.47901	1.261	1.297	1.158	0.735	0.787	0.701	chloroplast	K02915	RP-L34e, RPL34; large subunit ribosomal protein L34e	map03010 Ribosome						J	KOG1790	60s ribosomal protein L34
Niben101Scf08724g04008.1	36	K	1.43	0.000296139	Up	sp|P41098|RL34_TOBAC 60S ribosomal protein L34	1	93.162	3	LIYQSTK(1)K	1.2424	1.21	1.138	1.171	0.859	0.79	0.812	chloroplast	K02915	RP-L34e, RPL34; large subunit ribosomal protein L34e	map03010 Ribosome						J	KOG1790	60s ribosomal protein L34
Niben101Scf15972g02017.1	80	K	1.462	0.00771629	Up	sp|A5VSE2|ATPG_BRUO2 ATP synthase gamma chain	1	140.14	2	AIQTK(1)TENSR	-0.17045	1.265	1.16	1.134	0.928	0.76	0.746	mitochondria	K02136	ATPeF1G, ATP5C1, ATP3; F-type H+-transporting ATPase subunit gamma	map00190 Oxidative phosphorylation; map01100 Metabolic pathways		GO:0005618 cell wall; GO:0005622 intracellular; GO:0005623 cell; GO:0005634 nucleus; GO:0005730 nucleolus; GO:0005737 cytoplasm; GO:0005739 mitochondrion; GO:0005740 mitochondrial envelope; GO:0005743 mitochondrial inner membrane; GO:0005753 mitochondrial proton-transporting ATP synthase complex; GO:0009507 chloroplast; GO:0009536 plastid; GO:0016020 membrane; GO:0016469 proton-transporting two-s…	GO:0005488 binding; GO:0008270 zinc ion binding; GO:0043167 ion binding; GO:0043169 cation binding; GO:0046872 metal ion binding; GO:0046914 transition metal ion binding;	PF00231	ATP synthase	C	KOG1531	F0F1-type ATP synthase, gamma subunit
Niben101Scf15972g02017.1	61	K	1.35	0.00377704	Up	sp|A5VSE2|ATPG_BRUO2 ATP synthase gamma chain	1	97.431	2	NIQK(1)ITK	-0.56802	1.111	1.079	1.241	0.835	0.818	0.889	mitochondria	K02136	ATPeF1G, ATP5C1, ATP3; F-type H+-transporting ATPase subunit gamma	map00190 Oxidative phosphorylation; map01100 Metabolic pathways		GO:0005618 cell wall; GO:0005622 intracellular; GO:0005623 cell; GO:0005634 nucleus; GO:0005730 nucleolus; GO:0005737 cytoplasm; GO:0005739 mitochondrion; GO:0005740 mitochondrial envelope; GO:0005743 mitochondrial inner membrane; GO:0005753 mitochondrial proton-transporting ATP synthase complex; GO:0009507 chloroplast; GO:0009536 plastid; GO:0016020 membrane; GO:0016469 proton-transporting two-s…	GO:0005488 binding; GO:0008270 zinc ion binding; GO:0043167 ion binding; GO:0043169 cation binding; GO:0046872 metal ion binding; GO:0046914 transition metal ion binding;	PF00231	ATP synthase	C	KOG1531	F0F1-type ATP synthase, gamma subunit
Niben101Scf01818g07001.1	327	K	1.402	0.00155803	Up	sp|A0PPP5|TAL_MYCUA Transaldolase	1	106.04	2	WEALVK(1)K	-0.42565	1.149	1.14	1.195	0.825	0.77	0.89	chloroplast	K00616	E2.2.1.2, talA, talB; transaldolase [EC:2.2.1.2]	map00030 Pentose phosphate pathway; map01100 Metabolic pathways; map01110 Biosynthesis of secondary metabolites; map01200 Carbon metabolism; map01230 Biosynthesis of amino acids				PF00923	Transaldolase	G	KOG2772	Transaldolase
Niben101Scf02386g00005.1	235	K	1.477	0.00158157	Up	sp|Q86AV6|CISYC_DICDI Citrate synthase	1	81.92	2	AALSDEYFVK(1)R	1.1982	1.295	1.127	1.143	0.843	0.773	0.798	cytoplasm	K01647	CS, gltA; citrate synthase [EC:2.3.3.1]	map00020 Citrate cycle (TCA cycle); map00630 Glyoxylate and dicarboxylate metabolism; map01100 Metabolic pathways; map01110 Biosynthesis of secondary metabolites; map01200 Carbon metabolism; map01210 2-Oxocarboxylic acid metabolism; map01230 Biosynthesis of amino acids	GO:0006082 organic acid metabolic process; GO:0006629 lipid metabolic process; GO:0006631 fatty acid metabolic process; GO:0006635 fatty acid beta-oxidation; GO:0008152 metabolic process; GO:0009056 catabolic process; GO:0009062 fatty acid catabolic process; GO:0009987 cellular process; GO:0016042 lipid catabolic process; GO:0016054 organic acid catabolic process; GO:0019395 fatty acid oxidation;…	GO:0005622 intracellular; GO:0005623 cell; GO:0005737 cytoplasm; GO:0005777 peroxisome; GO:0005911 cell-cell junction; GO:0009506 plasmodesma; GO:0009514 glyoxysome; GO:0030054 cell junction; GO:0042579 microbody; GO:0043226 organelle; GO:0043227 membrane-bounded organelle; GO:0043229 intracellular organelle; GO:0043231 intracellular membrane-bounded organelle; GO:0055044 symplast;	GO:0003824 catalytic activity; GO:0004108 citrate (Si)-synthase activity; GO:0016740 transferase activity; GO:0016746 transferase activity, transferring acyl groups; GO:0036440 citrate synthase activity; GO:0046912 transferase activity, transferring acyl groups, acyl groups converted into alkyl on transfer;	PF00285	Citrate synthase	H	KOG2617	Citrate synthase
Niben101Scf01002g11011.1	731	K	0.767	0.000915236	Down	AT3G14980.1 Acyl-CoA N-acyltransferase with RING/FYVE/PHD-type zinc finger protein LENGTH=1189	1	52.49	3	GGK(1)HLIEAK	-1.0628	0.935	0.849	0.873	1.163	1.133	1.167	nucleus				GO:0000122 negative regulation of transcription by RNA polymerase II; GO:0006139 nucleobase-containing compound metabolic process; GO:0006259 DNA metabolic process; GO:0006304 DNA modification; GO:0006305 DNA alkylation; GO:0006306 DNA methylation; GO:0006325 chromatin organization; GO:0006355 regulation of transcription, DNA-templated; GO:0006357 regulation of transcription by RNA polymerase II;…	GO:0000118 histone deacetylase complex; GO:0000228 nuclear chromosome; GO:0000785 chromatin; GO:0000790 nuclear chromatin; GO:0005622 intracellular; GO:0005623 cell; GO:0005634 nucleus; GO:0005654 nucleoplasm; GO:0005694 chromosome; GO:0005737 cytoplasm; GO:0005813 centrosome; GO:0005815 microtubule organizing center; GO:0005856 cytoskeleton; GO:0005911 cell-cell junction; GO:0009506 plasmodesma;…	GO:0001085 RNA polymerase II transcription factor binding; GO:0001103 RNA polymerase II repressing transcription factor binding; GO:0003676 nucleic acid binding; GO:0003677 DNA binding; GO:0003690 double-stranded DNA binding; GO:0003824 catalytic activity; GO:0004402 histone acetyltransferase activity; GO:0005488 binding; GO:0005515 protein binding; GO:0008080 N-acetyltransferase activity; GO:000…
Niben101Scf03226g03002.1	176	K	1.38	0.0122213	Up	sp|Q9FF55|PDI14_ARATH Protein disulfide isomerase-like 1-4	1	127.57	3	SKEDAASLIDEK(1)K	-1.6412	1.086	1.088	1.28	0.782	0.919	0.802	extracellular	K09580	PDIA1, P4HB; protein disulfide-isomerase A1 [EC:5.3.4.1]	map04141 Protein processing in endoplasmic reticulum	GO:0000003 reproduction; GO:0003006 developmental process involved in reproduction; GO:0006457 protein folding; GO:0006950 response to stress; GO:0007275 multicellular organism development; GO:0009791 post-embryonic development; GO:0009888 tissue development; GO:0009960 endosperm development; GO:0009987 cellular process; GO:0010154 fruit development; GO:0022414 reproductive process; GO:0032501 mu…	GO:0005622 intracellular; GO:0005623 cell; GO:0005737 cytoplasm; GO:0005783 endoplasmic reticulum; GO:0005788 endoplasmic reticulum lumen; GO:0012505 endomembrane system; GO:0031974 membrane-enclosed lumen; GO:0043226 organelle; GO:0043227 membrane-bounded organelle; GO:0043229 intracellular organelle; GO:0043231 intracellular membrane-bounded organelle; GO:0043233 organelle lumen; GO:0070013 int…	GO:0003756 protein disulfide isomerase activity; GO:0003824 catalytic activity; GO:0016853 isomerase activity; GO:0016860 intramolecular oxidoreductase activity; GO:0016864 intramolecular oxidoreductase activity, transposing S-S bonds; GO:0140096 catalytic activity, acting on a protein;	PF00085; PF13848	Thioredoxin; Thioredoxin-like domain	O	KOG0190	Protein disulfide isomerase (prolyl 4-hydroxylase beta subunit)
Niben101Scf01036g03001.1	377	K	0.117	0.000642328	Down	sp|P15904|POR_AVESA Protochlorophyllide reductase	1	106.67	3	GFVSETESGK(1)R	0.42111	0.244	0.29	0.149	2.25	1.994	1.582	chloroplast	K00218	por; protochlorophyllide reductase [EC:1.3.1.33]	map00860 Porphyrin and chlorophyll metabolism; map01100 Metabolic pathways; map01110 Biosynthesis of secondary metabolites		GO:0005622 intracellular; GO:0005623 cell; GO:0005737 cytoplasm; GO:0009507 chloroplast; GO:0009536 plastid; GO:0043226 organelle; GO:0043227 membrane-bounded organelle; GO:0043229 intracellular organelle; GO:0043231 intracellular membrane-bounded organelle;		PF00106	short chain dehydrogenase	Q	KOG1208	Dehydrogenases with different specificities (related to short-chain alcohol dehydrogenases)
Niben101Scf07073g02007.1	43	K	0.767	0.0266582	Down	AT5G26780.3 serine hydroxymethyltransferase 2 LENGTH=533	1	88.596	2	EK(1)NGVTWPK	0.55302	0.928	0.888	0.841	1.179	1.281	1.006	mitochondria	K00600	glyA, SHMT; glycine hydroxymethyltransferase [EC:2.1.2.1]	map00260 Glycine, serine and threonine metabolism; map00460 Cyanoamino acid metabolism; map00630 Glyoxylate and dicarboxylate metabolism; map00670 One carbon pool by folate; map01100 Metabolic pathways; map01110 Biosynthesis of secondary metabolites; map01200 Carbon metabolism; map01230 Biosynthesis of amino acids	GO:0001505 regulation of neurotransmitter levels; GO:0002376 immune system process; GO:0006082 organic acid metabolic process; GO:0006520 cellular amino acid metabolic process; GO:0006544 glycine metabolic process; GO:0006563 L-serine metabolic process; GO:0006807 nitrogen compound metabolic process; GO:0006950 response to stress; GO:0006952 defense response; GO:0006955 immune response; GO:000762…	GO:0005576 extracellular region; GO:0005622 intracellular; GO:0005623 cell; GO:0005634 nucleus; GO:0005737 cytoplasm; GO:0005739 mitochondrion; GO:0005759 mitochondrial matrix; GO:0005829 cytosol; GO:0005840 ribosome; GO:0005886 plasma membrane; GO:0009507 chloroplast; GO:0009526 plastid envelope; GO:0009532 plastid stroma; GO:0009534 chloroplast thylakoid; GO:0009536 plastid; GO:0009570 chloropl…	GO:0003676 nucleic acid binding; GO:0003723 RNA binding; GO:0003727 single-stranded RNA binding; GO:0003824 catalytic activity; GO:0004372 glycine hydroxymethyltransferase activity; GO:0005488 binding; GO:0008187 poly-pyrimidine tract binding; GO:0008266 poly(U) RNA binding; GO:0016740 transferase activity; GO:0016741 transferase activity, transferring one-carbon groups; GO:0016742 hydroxymethyl-…	PF00464	Serine hydroxymethyltransferase	E	KOG2467	Glycine/serine hydroxymethyltransferase
Niben101Scf03341g00002.1	435	K	1.318	0.00341768	Up	AT1G53780.2 peptidyl-prolyl cis-trans isomerases;hydrolases;nucleoside-triphosphatases;ATP binding;nucleotide binding;ATPases LENGTH=620	1	138.63	3	NK(1)TYMSEAQR	0.073859	1.154	1.158	1.101	0.934	0.813	0.842	extracellular	K17681	ATAD3A_B; ATPase family AAA domain-containing protein 3A/B					PF00004	ATPase family associated with various cellular activities (AAA)	O	KOG0742	AAA+-type ATPase
Niben101Scf14374g00001.1	134	K	0.561	0.00151289	Down	sp|B9E9K7|RL18_MACCJ 50S ribosomal protein L18	1	90.05	2	GITK(1)VAFDR	0.15103	0.791	0.709	0.734	1.481	1.174	1.33	chloroplast	K02881	RP-L18, MRPL18, rplR; large subunit ribosomal protein L18	map03010 Ribosome		GO:0005622 intracellular; GO:0005623 cell; GO:0005634 nucleus; GO:0005730 nucleolus; GO:0005737 cytoplasm; GO:0009507 chloroplast; GO:0009526 plastid envelope; GO:0009532 plastid stroma; GO:0009536 plastid; GO:0009570 chloroplast stroma; GO:0009941 chloroplast envelope; GO:0031967 organelle envelope; GO:0031974 membrane-enclosed lumen; GO:0031975 envelope; GO:0031981 nuclear lumen; GO:0043226 org…	GO:0003676 nucleic acid binding; GO:0003723 RNA binding; GO:0005488 binding; GO:0008097 5S rRNA binding; GO:0019843 rRNA binding; GO:0097159 organic cyclic compound binding; GO:1901363 heterocyclic compound binding;			J	KOG1870	Ubiquitin C-terminal hydrolase
Niben101Scf15538g00001.1	238	K	0.438	0.00455436	Down	gb|ABD64919.1| Lil3 protein, putative [Brassica oleracea]	1	103.91	2	NEDIETVK(1)K	0.24251	0.58	0.821	0.502	1.5	1.456	1.392	chloroplast				GO:0006355 regulation of transcription, DNA-templated; GO:0006810 transport; GO:0009889 regulation of biosynthetic process; GO:0009891 positive regulation of biosynthetic process; GO:0009893 positive regulation of metabolic process; GO:0010380 regulation of chlorophyll biosynthetic process; GO:0010468 regulation of gene expression; GO:0010556 regulation of macromolecule biosynthetic process; GO:0…	GO:0005622 intracellular; GO:0005623 cell; GO:0005737 cytoplasm; GO:0009507 chloroplast; GO:0009534 chloroplast thylakoid; GO:0009535 chloroplast thylakoid membrane; GO:0009536 plastid; GO:0009579 thylakoid; GO:0016020 membrane; GO:0031976 plastid thylakoid; GO:0031984 organelle subcompartment; GO:0034357 photosynthetic membrane; GO:0042651 thylakoid membrane; GO:0043226 organelle; GO:0043227 mem…	GO:0003700 DNA-binding transcription factor activity; GO:0005488 binding; GO:0005515 protein binding; GO:0019899 enzyme binding; GO:0042802 identical protein binding; GO:0043495 protein-membrane adaptor activity; GO:0140110 transcription regulator activity;
Niben101Scf04905g04004.1	8	K	1.333	0.00389791	Up	sp|P09317|G3P_USTMA Glyceraldehyde-3-phosphate dehydrogenase	1	120.22	2	IK(1)IGINGFGR	0.99433	1.052	1.144	1.214	0.828	0.838	0.893	cytoplasm	K00134	GAPDH, gapA; glyceraldehyde 3-phosphate dehydrogenase [EC:1.2.1.12]	map00010 Glycolysis / Gluconeogenesis; map00710 Carbon fixation in photosynthetic organisms; map01100 Metabolic pathways; map01110 Biosynthesis of secondary metabolites; map01200 Carbon metabolism; map01230 Biosynthesis of amino acids				PF00044; PF02800	Glyceraldehyde 3-phosphate dehydrogenase, NAD binding domain; Glyceraldehyde 3-phosphate dehydrogenase, C-terminal domain	G	KOG0657	Glyceraldehyde 3-phosphate dehydrogenase
Niben101Scf01977g01002.1	312	K	0.736	0.0183539	Down	sp|Q9M158|STR4_ARATH Rhodanese-like domain-containing protein 4, chloroplastic	1	109.66	2	K(1)LLFAEDR	0.10027	0.868	0.953	0.78	1.204	1.271	1.057	chloroplast	K17525	CHID1; chitinase domain-containing protein 1		GO:0006022 aminoglycan metabolic process; GO:0006026 aminoglycan catabolic process; GO:0006030 chitin metabolic process; GO:0006032 chitin catabolic process; GO:0006040 amino sugar metabolic process; GO:0006091 generation of precursor metabolites and energy; GO:0006807 nitrogen compound metabolic process; GO:0006950 response to stress; GO:0006952 defense response; GO:0008152 metabolic process; GO…	GO:0005576 extracellular region; GO:0005622 intracellular; GO:0005623 cell; GO:0005737 cytoplasm; GO:0009507 chloroplast; GO:0009526 plastid envelope; GO:0009534 chloroplast thylakoid; GO:0009535 chloroplast thylakoid membrane; GO:0009536 plastid; GO:0009579 thylakoid; GO:0009941 chloroplast envelope; GO:0016020 membrane; GO:0031967 organelle envelope; GO:0031975 envelope; GO:0031976 plastid thyl…	GO:0003824 catalytic activity; GO:0004553 hydrolase activity, hydrolyzing O-glycosyl compounds; GO:0004568 chitinase activity; GO:0005488 binding; GO:0008061 chitin binding; GO:0008144 drug binding; GO:0016787 hydrolase activity; GO:0016798 hydrolase activity, acting on glycosyl bonds; GO:0097367 carbohydrate derivative binding;
Niben101Scf01150g04004.1	243	K	0.723	0.0215023	Down	sp|Q30ZN0|F16PA_DESAG Fructose-1,6-bisphosphatase class 1	1	96.371	2	YPTDGSSPK(1)SLR	-0.41198	0.864	0.913	0.81	1.39	1.107	1.082	chloroplast	K03841	FBP, fbp; fructose-1,6-bisphosphatase I [EC:3.1.3.11]	map00010 Glycolysis / Gluconeogenesis; map00030 Pentose phosphate pathway; map00051 Fructose and mannose metabolism; map00710 Carbon fixation in photosynthetic organisms; map01100 Metabolic pathways; map01110 Biosynthesis of secondary metabolites; map01200 Carbon metabolism	GO:0000272 polysaccharide catabolic process; GO:0001101 response to acid chemical; GO:0005975 carbohydrate metabolic process; GO:0005976 polysaccharide metabolic process; GO:0005982 starch metabolic process; GO:0005983 starch catabolic process; GO:0005984 disaccharide metabolic process; GO:0005985 sucrose metabolic process; GO:0005986 sucrose biosynthetic process; GO:0005996 monosaccharide metabo…	GO:0005622 intracellular; GO:0005623 cell; GO:0005634 nucleus; GO:0005737 cytoplasm; GO:0005829 cytosol; GO:0043226 organelle; GO:0043227 membrane-bounded organelle; GO:0043229 intracellular organelle; GO:0043231 intracellular membrane-bounded organelle;	GO:0003824 catalytic activity; GO:0016787 hydrolase activity; GO:0016788 hydrolase activity, acting on ester bonds; GO:0016791 phosphatase activity; GO:0019203 carbohydrate phosphatase activity; GO:0042132 fructose 1,6-bisphosphate 1-phosphatase activity; GO:0042578 phosphoric ester hydrolase activity; GO:0050308 sugar-phosphatase activity;	PF00316	Fructose-1-6-bisphosphatase	G	KOG1458	Fructose-1,6-bisphosphatase
Niben101Scf01164g00008.1	71	K	0.756	0.0433439	Down	sp|Q3ED65|MENG_ARATH 2-phytyl-1,4-beta-naphthoquinone methyltransferase, chloroplastic	1	91.853	2	TCYK(1)NIK	-1.0984	0.928	0.896	0.829	1.379	1.088	1.041	chloroplast	K23095	MENG, menG; demethylphylloquinol methyltransferase [EC:2.1.1.329]	map00130 Ubiquinone and other terpenoid-quinone biosynthesis; map01100 Metabolic pathways; map01110 Biosynthesis of secondary metabolites	GO:0006732 coenzyme metabolic process; GO:0006766 vitamin metabolic process; GO:0008152 metabolic process; GO:0009058 biosynthetic process; GO:0009108 coenzyme biosynthetic process; GO:0009110 vitamin biosynthetic process; GO:0009987 cellular process; GO:0032259 methylation; GO:0042180 cellular ketone metabolic process; GO:0042181 ketone biosynthetic process; GO:0042372 phylloquinone biosynthetic…	GO:0005622 intracellular; GO:0005623 cell; GO:0005737 cytoplasm; GO:0009507 chloroplast; GO:0009536 plastid; GO:0043226 organelle; GO:0043227 membrane-bounded organelle; GO:0043229 intracellular organelle; GO:0043231 intracellular membrane-bounded organelle;	GO:0003824 catalytic activity; GO:0008168 methyltransferase activity; GO:0008169 C-methyltransferase activity; GO:0008171 O-methyltransferase activity; GO:0016740 transferase activity; GO:0016741 transferase activity, transferring one-carbon groups; GO:0052624 2-phytyl-1,4-naphthoquinone methyltransferase activity;			H	KOG1540	Ubiquinone biosynthesis methyltransferase COQ5
Niben101Scf09123g01002.1	92	K	2.11	0.00148316	Up	AT4G14600.1 Target SNARE coiled-coil domain protein LENGTH=137	1	121.5	2	AQAGVK(1)NNMR	-0.032585	1.286	1.228	1.468	0.576	0.734	0.577	nucleus	K08505	SFT1; protein transport protein SFT1	map04130 SNARE interactions in vesicular transport	GO:0006873 cellular ion homeostasis; GO:0006875 cellular metal ion homeostasis; GO:0006883 cellular sodium ion homeostasis; GO:0009987 cellular process; GO:0019725 cellular homeostasis; GO:0030003 cellular cation homeostasis; GO:0030004 cellular monovalent inorganic cation homeostasis; GO:0042592 homeostatic process; GO:0043181 vacuolar sequestering; GO:0043182 vacuolar sequestering of sodium ion…	GO:0005622 intracellular; GO:0005623 cell; GO:0005737 cytoplasm; GO:0005794 Golgi apparatus; GO:0005886 plasma membrane; GO:0012505 endomembrane system; GO:0016020 membrane; GO:0043226 organelle; GO:0043227 membrane-bounded organelle; GO:0043229 intracellular organelle; GO:0043231 intracellular membrane-bounded organelle; GO:0071944 cell periphery;				K	KOG1267	Mitochondrial transcription termination factor, mTERF
Niben101Scf01249g06003.1	55	K	1.584	0.000558457	Up	sp|Q9XEG7|RS3A_TORRU 40S ribosomal protein S3a	1	49.62	3	TQGTK(1)IASEGLK	1.3194	1.248	1.224	1.18	0.801	0.704	0.801	cytoplasm	K02984	RP-S3Ae, RPS3A; small subunit ribosomal protein S3Ae	map03010 Ribosome	GO:0002181 cytoplasmic translation; GO:0006412 translation; GO:0006518 peptide metabolic process; GO:0006807 nitrogen compound metabolic process; GO:0008152 metabolic process; GO:0009058 biosynthetic process; GO:0009059 macromolecule biosynthetic process; GO:0009987 cellular process; GO:0010467 gene expression; GO:0019538 protein metabolic process; GO:0034641 cellular nitrogen compound metabolic …	GO:0005618 cell wall; GO:0005622 intracellular; GO:0005623 cell; GO:0005634 nucleus; GO:0005730 nucleolus; GO:0005737 cytoplasm; GO:0005829 cytosol; GO:0005840 ribosome; GO:0005844 polysome; GO:0005886 plasma membrane; GO:0005911 cell-cell junction; GO:0009506 plasmodesma; GO:0009507 chloroplast; GO:0009536 plastid; GO:0015935 small ribosomal subunit; GO:0016020 membrane; GO:0022626 cytosolic rib…	GO:0003676 nucleic acid binding; GO:0003723 RNA binding; GO:0003729 mRNA binding; GO:0003735 structural constituent of ribosome; GO:0005198 structural molecule activity; GO:0005488 binding; GO:0097159 organic cyclic compound binding; GO:1901363 heterocyclic compound binding;			J	KOG1628	40S ribosomal protein S3A
Niben101Scf01188g03008.1	165	K	1.41	0.0143293	Up	AT1G34220.1 Regulator of Vps4 activity in the MVB pathway protein LENGTH=649	1	40.724	3	APAPDVK(1)LK	-2.5829	1.004	1.203	1.271	0.757	0.865	0.844	mitochondria	K19476	IST1; vacuolar protein sorting-associated protein IST1	map04144 Endocytosis						Z	KOG2027	Spindle pole body protein
Niben101Scf01208g01004.1	521	K	0.709	0.00622562	Down	sp|Q9PKU9|MALQ_CHLMU 4-alpha-glucanotransferase	1	90.434	3	DLDQHSQNVLK(1)R	-0.41252	0.883	0.797	0.864	1.204	1.076	1.31	chloroplast	K00705	malQ; 4-alpha-glucanotransferase [EC:2.4.1.25]	map00500 Starch and sucrose metabolism; map01100 Metabolic pathways; map01110 Biosynthesis of secondary metabolites	GO:0000023 maltose metabolic process; GO:0000025 maltose catabolic process; GO:0000272 polysaccharide catabolic process; GO:0005975 carbohydrate metabolic process; GO:0005976 polysaccharide metabolic process; GO:0005977 glycogen metabolic process; GO:0005982 starch metabolic process; GO:0005983 starch catabolic process; GO:0005984 disaccharide metabolic process; GO:0006073 cellular glucan metabol…	GO:0005622 intracellular; GO:0005623 cell; GO:0005737 cytoplasm; GO:0005829 cytosol;	GO:0003824 catalytic activity; GO:0004133 glycogen debranching enzyme activity; GO:0004134 4-alpha-glucanotransferase activity; GO:0005488 binding; GO:0010297 heteropolysaccharide binding; GO:0016740 transferase activity; GO:0016757 transferase activity, transferring glycosyl groups; GO:0016758 transferase activity, transferring hexosyl groups; GO:0030246 carbohydrate binding; GO:0030247 polysacc…	PF02446	4-alpha-glucanotransferase
Niben101Scf01209g04002.1	435	K	0.374	3.57e-05	Down	sp|Q58321|Y911_METJA Magnesium-chelatase subunit ChlI homolog	1	84.479	3	AK(1)NVIFSEDR	0.63563	0.583	0.556	0.575	1.674	1.458	1.453	chloroplast	K03404	chlD, bchD; magnesium chelatase subunit D [EC:6.6.1.1]	map00860 Porphyrin and chlorophyll metabolism; map01100 Metabolic pathways; map01110 Biosynthesis of secondary metabolites		GO:0005622 intracellular; GO:0005623 cell; GO:0005737 cytoplasm; GO:0009507 chloroplast; GO:0009532 plastid stroma; GO:0009534 chloroplast thylakoid; GO:0009536 plastid; GO:0009570 chloroplast stroma; GO:0009579 thylakoid; GO:0010007 magnesium chelatase complex; GO:0031976 plastid thylakoid; GO:0031984 organelle subcompartment; GO:0032991 protein-containing complex; GO:0043226 organelle; GO:00432…		PF01078; PF13519	Magnesium chelatase, subunit ChlI; von Willebrand factor type A domain
Niben101Scf01209g04002.1	705	K	0.537	0.0282585	Down	sp|Q58321|Y911_METJA Magnesium-chelatase subunit ChlI homolog	1	66.692	2	DALSALK(1)ES	-0.03783	0.534	0.685	0.95	1.545	1.368	1.125	chloroplast	K03404	chlD, bchD; magnesium chelatase subunit D [EC:6.6.1.1]	map00860 Porphyrin and chlorophyll metabolism; map01100 Metabolic pathways; map01110 Biosynthesis of secondary metabolites		GO:0005622 intracellular; GO:0005623 cell; GO:0005737 cytoplasm; GO:0009507 chloroplast; GO:0009532 plastid stroma; GO:0009534 chloroplast thylakoid; GO:0009536 plastid; GO:0009570 chloroplast stroma; GO:0009579 thylakoid; GO:0010007 magnesium chelatase complex; GO:0031976 plastid thylakoid; GO:0031984 organelle subcompartment; GO:0032991 protein-containing complex; GO:0043226 organelle; GO:00432…		PF01078; PF13519	Magnesium chelatase, subunit ChlI; von Willebrand factor type A domain
Niben101Scf01209g04002.1	117	K	0.532	0.00350012	Down	sp|Q58321|Y911_METJA Magnesium-chelatase subunit ChlI homolog	1	80.782	2	GTAK(1)TVMAR	-1.7649	0.781	0.78	0.605	1.517	1.257	1.298	chloroplast	K03404	chlD, bchD; magnesium chelatase subunit D [EC:6.6.1.1]	map00860 Porphyrin and chlorophyll metabolism; map01100 Metabolic pathways; map01110 Biosynthesis of secondary metabolites		GO:0005622 intracellular; GO:0005623 cell; GO:0005737 cytoplasm; GO:0009507 chloroplast; GO:0009532 plastid stroma; GO:0009534 chloroplast thylakoid; GO:0009536 plastid; GO:0009570 chloroplast stroma; GO:0009579 thylakoid; GO:0010007 magnesium chelatase complex; GO:0031976 plastid thylakoid; GO:0031984 organelle subcompartment; GO:0032991 protein-containing complex; GO:0043226 organelle; GO:00432…		PF01078; PF13519	Magnesium chelatase, subunit ChlI; von Willebrand factor type A domain
Niben101Scf01236g02016.1	291	K	0.718	0.00880414	Down	sp|Q8GTL5|METK_CARPA S-adenosylmethionine synthase	1	132.09	2	QAAK(1)SIVANGLAR	0.95004	0.861	0.909	0.802	1.329	1.166	1.088	cytoskeleton	K00789	metK; S-adenosylmethionine synthetase [EC:2.5.1.6]	map00270 Cysteine and methionine metabolism; map01100 Metabolic pathways; map01110 Biosynthesis of secondary metabolites; map01230 Biosynthesis of amino acids		GO:0005622 intracellular; GO:0005623 cell; GO:0005737 cytoplasm; GO:0005829 cytosol;	GO:0003824 catalytic activity; GO:0004478 methionine adenosyltransferase activity; GO:0016740 transferase activity; GO:0016765 transferase activity, transferring alkyl or aryl (other than methyl) groups;	PF00438; PF02772; PF02773	S-adenosylmethionine synthetase, N-terminal domain; S-adenosylmethionine synthetase, central domain; S-adenosylmethionine synthetase, C-terminal domain	H	KOG1506	S-adenosylmethionine synthetase
Niben101Scf04451g00026.1	179	K	1.309	0.00751295	Up	sp|Q9Z9C4|SODM_CHLPN Superoxide dismutase [Mn]	1	127.71	3	NVRPDYLK(1)NIWK	-0.41992	1.102	1.145	1.14	0.798	0.837	0.953	mitochondria	K04564	SOD2; superoxide dismutase, Fe-Mn family [EC:1.15.1.1]	map04146 Peroxisome	GO:0000302 response to reactive oxygen species; GO:0000303 response to superoxide; GO:0000305 response to oxygen radical; GO:0001101 response to acid chemical; GO:0006801 superoxide metabolic process; GO:0006950 response to stress; GO:0006970 response to osmotic stress; GO:0006979 response to oxidative stress; GO:0008152 metabolic process; GO:0009410 response to xenobiotic stimulus; GO:0009628 re…	GO:0005622 intracellular; GO:0005623 cell; GO:0005737 cytoplasm; GO:0005739 mitochondrion; GO:0005759 mitochondrial matrix; GO:0031974 membrane-enclosed lumen; GO:0043226 organelle; GO:0043227 membrane-bounded organelle; GO:0043229 intracellular organelle; GO:0043231 intracellular membrane-bounded organelle; GO:0043233 organelle lumen; GO:0070013 intracellular organelle lumen;	GO:0003824 catalytic activity; GO:0004784 superoxide dismutase activity; GO:0005488 binding; GO:0016209 antioxidant activity; GO:0016491 oxidoreductase activity; GO:0016721 oxidoreductase activity, acting on superoxide radicals as acceptor; GO:0030145 manganese ion binding; GO:0043167 ion binding; GO:0043169 cation binding; GO:0046872 metal ion binding; GO:0046914 transition metal ion binding;	PF00081; PF02777	Iron/manganese superoxide dismutases, alpha-hairpin domain; Iron/manganese superoxide dismutases, C-terminal domain	P	KOG0876	Manganese superoxide dismutase
Niben101Scf01308g03004.1	128	K	0.217	0.00469766	Down	sp|Q9TL08|CHLI_NEPOL Magnesium-chelatase subunit ChlI	1	73.887	2	GTGK(1)STTVR	-0.25843	0.439	0.497	0.207	1.893	1.802	1.567	chloroplast	K03405	chlI, bchI; magnesium chelatase subunit I [EC:6.6.1.1]	map00860 Porphyrin and chlorophyll metabolism; map01100 Metabolic pathways; map01110 Biosynthesis of secondary metabolites	GO:0006725 cellular aromatic compound metabolic process; GO:0006778 porphyrin-containing compound metabolic process; GO:0006779 porphyrin-containing compound biosynthetic process; GO:0006807 nitrogen compound metabolic process; GO:0008152 metabolic process; GO:0009058 biosynthetic process; GO:0009719 response to endogenous stimulus; GO:0009725 response to hormone; GO:0009735 response to cytokinin…	GO:0005618 cell wall; GO:0005622 intracellular; GO:0005623 cell; GO:0005737 cytoplasm; GO:0009507 chloroplast; GO:0009532 plastid stroma; GO:0009536 plastid; GO:0009570 chloroplast stroma; GO:0010007 magnesium chelatase complex; GO:0030312 external encapsulating structure; GO:0032991 protein-containing complex; GO:0043226 organelle; GO:0043227 membrane-bounded organelle; GO:0043229 intracellular …	GO:0003824 catalytic activity; GO:0016462 pyrophosphatase activity; GO:0016787 hydrolase activity; GO:0016817 hydrolase activity, acting on acid anhydrides; GO:0016818 hydrolase activity, acting on acid anhydrides, in phosphorus-containing anhydrides; GO:0016851 magnesium chelatase activity; GO:0016874 ligase activity; GO:0016887 ATPase activity; GO:0017111 nucleoside-triphosphatase activity; GO:…
Niben101Scf06347g04035.1	62	K	0.516	0.0126674	Down	sp|C1DFM2|DNAJ_AZOVD Chaperone protein DnaJ	0.998918	59.198	3	ATDSDK(0.001)DTK(0.999)VR	0.038791	0.864	0.703	0.569	1.656	1.21	1.272	chloroplast
Niben101Scf01326g08023.1	111	K	1.466	0.000810036	Up	sp|Q9GKX6|GALM_PIG Aldose 1-epimerase	1	111.61	2	GFSK(1)VVWK	-0.66967	1.217	1.139	1.187	0.761	0.792	0.864	chloroplast	K01785	galM, GALM; aldose 1-epimerase [EC:5.1.3.3]	map00010 Glycolysis / Gluconeogenesis; map00052 Galactose metabolism; map01100 Metabolic pathways; map01110 Biosynthesis of secondary metabolites	GO:0005975 carbohydrate metabolic process; GO:0005996 monosaccharide metabolic process; GO:0006006 glucose metabolic process; GO:0006012 galactose metabolic process; GO:0008152 metabolic process; GO:0009056 catabolic process; GO:0016052 carbohydrate catabolic process; GO:0019318 hexose metabolic process; GO:0019320 hexose catabolic process; GO:0019388 galactose catabolic process; GO:0033499 galac…		GO:0003824 catalytic activity; GO:0004034 aldose 1-epimerase activity; GO:0016853 isomerase activity; GO:0016854 racemase and epimerase activity; GO:0016857 racemase and epimerase activity, acting on carbohydrates and derivatives;			G	KOG1604	Predicted mutarotase
Niben101Scf01338g03019.1	997	K	0.39	0.0287563	Down	AT3G25690.1 Hydroxyproline-rich glycoprotein family protein LENGTH=1004	1	45.368	3	GGAGGDK(1)VHR	-0.48542	0.692	0.411	0.693	2.241	1.18	1.181	vacuolar membrane
Niben101Scf01369g05023.1	122	K	0.602	0.00109782	Down	sp|P94915|G3P_MYCAV Glyceraldehyde-3-phosphate dehydrogenase	1	152.06	4	DSPLDVVVVNDSGGVK(1)NASHLLK	0.58258	0.694	0.792	0.832	1.341	1.22	1.292	mitochondria	K05298	GAPA; glyceraldehyde-3-phosphate dehydrogenase (NADP+) (phosphorylating) [EC:1.2.1.13]	map00710 Carbon fixation in photosynthetic organisms; map01100 Metabolic pathways; map01200 Carbon metabolism				PF00044	Glyceraldehyde 3-phosphate dehydrogenase, NAD binding domain	G	KOG0657	Glyceraldehyde 3-phosphate dehydrogenase
Niben101Scf01374g03036.1	3	K	1.88	0.000182777	Up	sp|Q8LEM8|RL373_ARATH 60S ribosomal protein L37-3	1	95.618	2	GK(1)GTGSFGK	-0.0097029	1.38	1.213	1.268	0.664	0.666	0.724	chloroplast	K02922	RP-L37e, RPL37; large subunit ribosomal protein L37e	map03010 Ribosome						J	KOG3475	60S ribosomal protein L37
Niben101Scf01374g03036.1	10	K	2.108	0.000456872	Up	sp|Q8LEM8|RL373_ARATH 60S ribosomal protein L37-3	1	111.06	2	GTGSFGK(1)R	0.78784	1.52	1.245	1.239	0.613	0.657	0.629	chloroplast	K02922	RP-L37e, RPL37; large subunit ribosomal protein L37e	map03010 Ribosome						J	KOG3475	60S ribosomal protein L37
Niben101Scf01374g03036.1	46	K	2.507	0.000237195	Up	sp|Q8LEM8|RL373_ARATH 60S ribosomal protein L37-3	1	116.24	3	K(1)YNWSEK(1)ALR	-0.16014	1.426	1.404	1.359	0.553	0.629	0.489	chloroplast	K02922	RP-L37e, RPL37; large subunit ribosomal protein L37e	map03010 Ribosome						J	KOG3475	60S ribosomal protein L37
Niben101Scf01374g03036.1	52	K	1.85	1.19e-05	Up	sp|Q8LEM8|RL373_ARATH 60S ribosomal protein L37-3	1	116.24	2	YNWSEK(1)ALR	-0.36685	1.278	1.265	1.295	0.69	0.719	0.666	chloroplast	K02922	RP-L37e, RPL37; large subunit ribosomal protein L37e	map03010 Ribosome						J	KOG3475	60S ribosomal protein L37
Niben101Scf01374g03036.1	14	K	1.522	0.0151273	Up	sp|Q8LEM8|RL373_ARATH 60S ribosomal protein L37-3	1	137.95	3	NK(1)THTLCVR	-0.33933	1.141	1.262	1.178	0.676	0.945	0.732	chloroplast	K02922	RP-L37e, RPL37; large subunit ribosomal protein L37e	map03010 Ribosome						J	KOG3475	60S ribosomal protein L37
Niben101Scf01375g06006.1	369	K	1.419	0.00682726	Up	sp|Q0JL44|SGT1_ORYSJ Protein SGT1 homolog	1	132.84	3	KVEGSPPDGMELK(1)K	-0.73214	1.253	1.174	1.091	0.916	0.804	0.759	cytoplasm	K12795	SUGT1, SGT1; suppressor of G2 allele of SKP1	map04626 Plant-pathogen interaction	GO:0006950 response to stress; GO:0006952 defense response; GO:0009605 response to external stimulus; GO:0009607 response to biotic stimulus; GO:0009617 response to bacterium; GO:0009620 response to fungus; GO:0042742 defense response to bacterium; GO:0043207 response to external biotic stimulus; GO:0050832 defense response to fungus; GO:0050896 response to stimulus; GO:0051704 multi-organism pro…	GO:0005622 intracellular; GO:0005623 cell; GO:0005634 nucleus; GO:0005737 cytoplasm; GO:0043226 organelle; GO:0043227 membrane-bounded organelle; GO:0043229 intracellular organelle; GO:0043231 intracellular membrane-bounded organelle;		PF04969; PF05002	CS domain; SGS domain	T	KOG1309	Suppressor of G2 allele of skp1
Niben101Scf08341g01001.1	126	K	0.764	0.00412174	Down	sp|Q9VUN3|RANL_DROME GTP-binding nuclear protein Ran-like	1	182.49	3	VCENIPIVLCGNK(1)VDVK	-2.0475	0.936	0.856	0.866	1.242	1.129	1.106	chloroplast	K07936	RAN; GTP-binding nuclear protein Ran	map03008 Ribosome biogenesis in eukaryotes; map03013 RNA transport	GO:0000054 ribosomal subunit export from nucleus; GO:0006403 RNA localization; GO:0006405 RNA export from nucleus; GO:0006606 protein import into nucleus; GO:0006611 protein export from nucleus; GO:0006810 transport; GO:0006886 intracellular protein transport; GO:0006913 nucleocytoplasmic transport; GO:0008104 protein localization; GO:0015031 protein transport; GO:0015833 peptide transport; GO:00…	GO:0005622 intracellular; GO:0005623 cell; GO:0005634 nucleus; GO:0005737 cytoplasm; GO:0005794 Golgi apparatus; GO:0005911 cell-cell junction; GO:0009506 plasmodesma; GO:0012505 endomembrane system; GO:0030054 cell junction; GO:0043226 organelle; GO:0043227 membrane-bounded organelle; GO:0043229 intracellular organelle; GO:0043231 intracellular membrane-bounded organelle; GO:0055044 symplast;	GO:0000166 nucleotide binding; GO:0001882 nucleoside binding; GO:0001883 purine nucleoside binding; GO:0003824 catalytic activity; GO:0003924 GTPase activity; GO:0005488 binding; GO:0005525 GTP binding; GO:0016462 pyrophosphatase activity; GO:0016787 hydrolase activity; GO:0016817 hydrolase activity, acting on acid anhydrides; GO:0016818 hydrolase activity, acting on acid anhydrides, in phosphoru…	PF00071	Ras family	U	KOG0096	GTPase Ran/TC4/GSP1 (nuclear protein transport pathway), small G protein superfamily
Niben101Scf04028g02002.1	33	K	2.252	0.000301071	Up	sp|P46290|RL31_NICGU 60S ribosomal protein L31	1	96.82	2	K(1)APTAIK(1)EIR	-0.65486	1.429	1.307	1.341	0.632	0.529	0.649	cytoplasm	K02910	RP-L31e, RPL31; large subunit ribosomal protein L31e	map03010 Ribosome	GO:0002181 cytoplasmic translation; GO:0006412 translation; GO:0006518 peptide metabolic process; GO:0006807 nitrogen compound metabolic process; GO:0008152 metabolic process; GO:0009058 biosynthetic process; GO:0009059 macromolecule biosynthetic process; GO:0009987 cellular process; GO:0010467 gene expression; GO:0019538 protein metabolic process; GO:0034641 cellular nitrogen compound metabolic …	GO:0005618 cell wall; GO:0005622 intracellular; GO:0005623 cell; GO:0005737 cytoplasm; GO:0005829 cytosol; GO:0005840 ribosome; GO:0005844 polysome; GO:0005886 plasma membrane; GO:0005911 cell-cell junction; GO:0009506 plasmodesma; GO:0009507 chloroplast; GO:0009536 plastid; GO:0015934 large ribosomal subunit; GO:0016020 membrane; GO:0022625 cytosolic large ribosomal subunit; GO:0022626 cytosolic…	GO:0003735 structural constituent of ribosome; GO:0005198 structural molecule activity;			J	KOG0893	60S ribosomal protein L31
Niben101Scf01399g00012.1	152	K	0.751	0.0071742	Down	sp|A9IYW8|ATPG_BART1 ATP synthase gamma chain	1	199.82	2	GLCGGFNNYLIK(1)K	-1.7747	0.887	0.918	0.823	1.189	1.065	1.244	chloroplast	K02115	ATPF1G, atpG; F-type H+-transporting ATPase subunit gamma	map00190 Oxidative phosphorylation; map00195 Photosynthesis; map01100 Metabolic pathways				PF00231	ATP synthase	C	KOG1531	F0F1-type ATP synthase, gamma subunit
Niben101Scf03194g00008.1	74	K	1.428	0.000910099	Up	sp|Q9STT2|VPS29_ARATH Vacuolar protein sorting-associated protein 29	1	79.467	4	GEYDEETRYPETK(1)TLTIGQFK	-0.74313	1.193	1.208	1.118	0.874	0.784	0.807	cytoplasm	K18467	VPS29; vacuolar protein sorting-associated protein 29	map04144 Endocytosis	GO:0001881 receptor recycling; GO:0006605 protein targeting; GO:0006623 protein targeting to vacuole; GO:0006810 transport; GO:0006886 intracellular protein transport; GO:0007034 vacuolar transport; GO:0008104 protein localization; GO:0008152 metabolic process; GO:0009987 cellular process; GO:0015031 protein transport; GO:0015833 peptide transport; GO:0016192 vesicle-mediated transport; GO:001619…	GO:0000139 Golgi membrane; GO:0005622 intracellular; GO:0005623 cell; GO:0005737 cytoplasm; GO:0005768 endosome; GO:0005770 late endosome; GO:0005771 multivesicular body; GO:0005794 Golgi apparatus; GO:0005802 trans-Golgi network; GO:0010008 endosome membrane; GO:0012505 endomembrane system; GO:0016020 membrane; GO:0030904 retromer complex; GO:0031090 organelle membrane; GO:0031410 cytoplasmic ve…	GO:0005488 binding; GO:0008270 zinc ion binding; GO:0043167 ion binding; GO:0043169 cation binding; GO:0046872 metal ion binding; GO:0046914 transition metal ion binding;	PF12850	Calcineurin-like phosphoesterase superfamily domain	U	KOG3325	Membrane coat complex Retromer, subunit VPS29/PEP11
Niben101Scf01427g01013.1	572	K	1.608	0.0015272	Up	sp|O18413|PRS8_DROME 26S protease regulatory subunit 8	1	117.4	2	ELFDK(1)AR	-0.46299	1.341	1.225	1.111	0.805	0.75	0.732	cytoplasm	K13525	VCP, CDC48; transitional endoplasmic reticulum ATPase	map04141 Protein processing in endoplasmic reticulum				PF02359; PF02933; PF00004	Cell division protein 48 (CDC48), N-terminal domain; Cell division protein 48 (CDC48), domain 2; ATPase family associated with various cellular activities (AAA)	O	KOG0730	AAA+-type ATPase
Niben101Scf01427g02007.1	109	K	1.862	0.00407644	Up	sp|Q9Y5A7|NUB1_HUMAN NEDD8 ultimate buster 1	1	74.464	2	AAATSLSK(1)R	1.1128	1.25	1.268	1.313	0.567	0.818	0.672	chloroplast				GO:0006464 cellular protein modification process; GO:0006508 proteolysis; GO:0006511 ubiquitin-dependent protein catabolic process; GO:0006807 nitrogen compound metabolic process; GO:0008152 metabolic process; GO:0009056 catabolic process; GO:0009057 macromolecule catabolic process; GO:0009893 positive regulation of metabolic process; GO:0009894 regulation of catabolic process; GO:0009896 positiv…	GO:0005622 intracellular; GO:0005623 cell; GO:0005634 nucleus; GO:0005730 nucleolus; GO:0005737 cytoplasm; GO:0005829 cytosol; GO:0031974 membrane-enclosed lumen; GO:0031981 nuclear lumen; GO:0043226 organelle; GO:0043227 membrane-bounded organelle; GO:0043228 non-membrane-bounded organelle; GO:0043229 intracellular organelle; GO:0043231 intracellular membrane-bounded organelle; GO:0043232 intrac…				OT	KOG2561	Adaptor protein NUB1, contains UBA domain
Niben101Scf03523g01022.1	153	K	2.468	0.000244765	Up	sp|Q9LUQ6|RL192_ARATH 60S ribosomal protein L19-2	1	72.891	3	EK(1)TLSDQFEAR	0.85786	1.387	1.41	1.382	0.641	0.554	0.498	nucleus	K02885	RP-L19e, RPL19; large subunit ribosomal protein L19e	map03010 Ribosome	GO:0006412 translation; GO:0006518 peptide metabolic process; GO:0006807 nitrogen compound metabolic process; GO:0008152 metabolic process; GO:0009058 biosynthetic process; GO:0009059 macromolecule biosynthetic process; GO:0009987 cellular process; GO:0010467 gene expression; GO:0019538 protein metabolic process; GO:0034641 cellular nitrogen compound metabolic process; GO:0034645 cellular macromo…	GO:0005622 intracellular; GO:0005623 cell; GO:0005634 nucleus; GO:0005730 nucleolus; GO:0005737 cytoplasm; GO:0005829 cytosol; GO:0005840 ribosome; GO:0005844 polysome; GO:0005886 plasma membrane; GO:0005911 cell-cell junction; GO:0009506 plasmodesma; GO:0015934 large ribosomal subunit; GO:0016020 membrane; GO:0022625 cytosolic large ribosomal subunit; GO:0022626 cytosolic ribosome; GO:0030054 ce…	GO:0003676 nucleic acid binding; GO:0003723 RNA binding; GO:0003729 mRNA binding; GO:0003735 structural constituent of ribosome; GO:0005198 structural molecule activity; GO:0005488 binding; GO:0097159 organic cyclic compound binding; GO:1901363 heterocyclic compound binding;			J	KOG1696	60s ribosomal protein L19
Niben101Scf03523g01022.1	133	K	2.538	0.000108945	Up	sp|Q9LUQ6|RL192_ARATH 60S ribosomal protein L19-2	1	142.43	2	VK(1)GNVFK(1)NK	0.0034802	1.474	1.365	1.359	0.494	0.595	0.565	nucleus	K02885	RP-L19e, RPL19; large subunit ribosomal protein L19e	map03010 Ribosome	GO:0006412 translation; GO:0006518 peptide metabolic process; GO:0006807 nitrogen compound metabolic process; GO:0008152 metabolic process; GO:0009058 biosynthetic process; GO:0009059 macromolecule biosynthetic process; GO:0009987 cellular process; GO:0010467 gene expression; GO:0019538 protein metabolic process; GO:0034641 cellular nitrogen compound metabolic process; GO:0034645 cellular macromo…	GO:0005622 intracellular; GO:0005623 cell; GO:0005634 nucleus; GO:0005730 nucleolus; GO:0005737 cytoplasm; GO:0005829 cytosol; GO:0005840 ribosome; GO:0005844 polysome; GO:0005886 plasma membrane; GO:0005911 cell-cell junction; GO:0009506 plasmodesma; GO:0015934 large ribosomal subunit; GO:0016020 membrane; GO:0022625 cytosolic large ribosomal subunit; GO:0022626 cytosolic ribosome; GO:0030054 ce…	GO:0003676 nucleic acid binding; GO:0003723 RNA binding; GO:0003729 mRNA binding; GO:0003735 structural constituent of ribosome; GO:0005198 structural molecule activity; GO:0005488 binding; GO:0097159 organic cyclic compound binding; GO:1901363 heterocyclic compound binding;			J	KOG1696	60s ribosomal protein L19
Niben101Scf03523g01022.1	135	K	2.601	0.000386653	Up	sp|Q9LUQ6|RL192_ARATH 60S ribosomal protein L19-2	1	141.52	2	GNVFK(1)NK(1)R	-1.6048	1.499	1.371	1.352	0.471	0.623	0.529	nucleus	K02885	RP-L19e, RPL19; large subunit ribosomal protein L19e	map03010 Ribosome	GO:0006412 translation; GO:0006518 peptide metabolic process; GO:0006807 nitrogen compound metabolic process; GO:0008152 metabolic process; GO:0009058 biosynthetic process; GO:0009059 macromolecule biosynthetic process; GO:0009987 cellular process; GO:0010467 gene expression; GO:0019538 protein metabolic process; GO:0034641 cellular nitrogen compound metabolic process; GO:0034645 cellular macromo…	GO:0005622 intracellular; GO:0005623 cell; GO:0005634 nucleus; GO:0005730 nucleolus; GO:0005737 cytoplasm; GO:0005829 cytosol; GO:0005840 ribosome; GO:0005844 polysome; GO:0005886 plasma membrane; GO:0005911 cell-cell junction; GO:0009506 plasmodesma; GO:0015934 large ribosomal subunit; GO:0016020 membrane; GO:0022625 cytosolic large ribosomal subunit; GO:0022626 cytosolic ribosome; GO:0030054 ce…	GO:0003676 nucleic acid binding; GO:0003723 RNA binding; GO:0003729 mRNA binding; GO:0003735 structural constituent of ribosome; GO:0005198 structural molecule activity; GO:0005488 binding; GO:0097159 organic cyclic compound binding; GO:1901363 heterocyclic compound binding;			J	KOG1696	60s ribosomal protein L19
Niben101Scf03523g01022.1	80	K	1.88	0.00170654	Up	sp|Q9LUQ6|RL192_ARATH 60S ribosomal protein L19-2	1	130.04	3	HSGYGK(1)R	0.56756	1.398	1.371	1.1	0.685	0.647	0.726	nucleus	K02885	RP-L19e, RPL19; large subunit ribosomal protein L19e	map03010 Ribosome	GO:0006412 translation; GO:0006518 peptide metabolic process; GO:0006807 nitrogen compound metabolic process; GO:0008152 metabolic process; GO:0009058 biosynthetic process; GO:0009059 macromolecule biosynthetic process; GO:0009987 cellular process; GO:0010467 gene expression; GO:0019538 protein metabolic process; GO:0034641 cellular nitrogen compound metabolic process; GO:0034645 cellular macromo…	GO:0005622 intracellular; GO:0005623 cell; GO:0005634 nucleus; GO:0005730 nucleolus; GO:0005737 cytoplasm; GO:0005829 cytosol; GO:0005840 ribosome; GO:0005844 polysome; GO:0005886 plasma membrane; GO:0005911 cell-cell junction; GO:0009506 plasmodesma; GO:0015934 large ribosomal subunit; GO:0016020 membrane; GO:0022625 cytosolic large ribosomal subunit; GO:0022626 cytosolic ribosome; GO:0030054 ce…	GO:0003676 nucleic acid binding; GO:0003723 RNA binding; GO:0003729 mRNA binding; GO:0003735 structural constituent of ribosome; GO:0005198 structural molecule activity; GO:0005488 binding; GO:0097159 organic cyclic compound binding; GO:1901363 heterocyclic compound binding;			J	KOG1696	60s ribosomal protein L19
Niben101Scf03523g01022.1	92	K	2.262	2.51e-06	Up	sp|Q9LUQ6|RL192_ARATH 60S ribosomal protein L19-2	1	133.23	2	LPTK(1)VLWMR	0.14116	1.368	1.343	1.362	0.593	0.624	0.584	nucleus	K02885	RP-L19e, RPL19; large subunit ribosomal protein L19e	map03010 Ribosome	GO:0006412 translation; GO:0006518 peptide metabolic process; GO:0006807 nitrogen compound metabolic process; GO:0008152 metabolic process; GO:0009058 biosynthetic process; GO:0009059 macromolecule biosynthetic process; GO:0009987 cellular process; GO:0010467 gene expression; GO:0019538 protein metabolic process; GO:0034641 cellular nitrogen compound metabolic process; GO:0034645 cellular macromo…	GO:0005622 intracellular; GO:0005623 cell; GO:0005634 nucleus; GO:0005730 nucleolus; GO:0005737 cytoplasm; GO:0005829 cytosol; GO:0005840 ribosome; GO:0005844 polysome; GO:0005886 plasma membrane; GO:0005911 cell-cell junction; GO:0009506 plasmodesma; GO:0015934 large ribosomal subunit; GO:0016020 membrane; GO:0022625 cytosolic large ribosomal subunit; GO:0022626 cytosolic ribosome; GO:0030054 ce…	GO:0003676 nucleic acid binding; GO:0003723 RNA binding; GO:0003729 mRNA binding; GO:0003735 structural constituent of ribosome; GO:0005198 structural molecule activity; GO:0005488 binding; GO:0097159 organic cyclic compound binding; GO:1901363 heterocyclic compound binding;			J	KOG1696	60s ribosomal protein L19
Niben101Scf03523g01022.1	128	K	7.86	0.000774307	Up	sp|Q9LUQ6|RL192_ARATH 60S ribosomal protein L19-2	1	142.43	2	VK(1)GNVFK(1)NK	0.0034802	1.854	1.691	1.525	0.132	0.259	0.254	nucleus	K02885	RP-L19e, RPL19; large subunit ribosomal protein L19e	map03010 Ribosome	GO:0006412 translation; GO:0006518 peptide metabolic process; GO:0006807 nitrogen compound metabolic process; GO:0008152 metabolic process; GO:0009058 biosynthetic process; GO:0009059 macromolecule biosynthetic process; GO:0009987 cellular process; GO:0010467 gene expression; GO:0019538 protein metabolic process; GO:0034641 cellular nitrogen compound metabolic process; GO:0034645 cellular macromo…	GO:0005622 intracellular; GO:0005623 cell; GO:0005634 nucleus; GO:0005730 nucleolus; GO:0005737 cytoplasm; GO:0005829 cytosol; GO:0005840 ribosome; GO:0005844 polysome; GO:0005886 plasma membrane; GO:0005911 cell-cell junction; GO:0009506 plasmodesma; GO:0015934 large ribosomal subunit; GO:0016020 membrane; GO:0022625 cytosolic large ribosomal subunit; GO:0022626 cytosolic ribosome; GO:0030054 ce…	GO:0003676 nucleic acid binding; GO:0003723 RNA binding; GO:0003729 mRNA binding; GO:0003735 structural constituent of ribosome; GO:0005198 structural molecule activity; GO:0005488 binding; GO:0097159 organic cyclic compound binding; GO:1901363 heterocyclic compound binding;			J	KOG1696	60s ribosomal protein L19
Niben101Scf03523g01022.1	8	K	2.524	0.0011472	Up	sp|Q9LUQ6|RL192_ARATH 60S ribosomal protein L19-2	0.999794	40.724	3	VSLKLQK(1)R	1.6804	1.396	1.399	1.385	0.442	0.563	0.651	nucleus	K02885	RP-L19e, RPL19; large subunit ribosomal protein L19e	map03010 Ribosome	GO:0006412 translation; GO:0006518 peptide metabolic process; GO:0006807 nitrogen compound metabolic process; GO:0008152 metabolic process; GO:0009058 biosynthetic process; GO:0009059 macromolecule biosynthetic process; GO:0009987 cellular process; GO:0010467 gene expression; GO:0019538 protein metabolic process; GO:0034641 cellular nitrogen compound metabolic process; GO:0034645 cellular macromo…	GO:0005622 intracellular; GO:0005623 cell; GO:0005634 nucleus; GO:0005730 nucleolus; GO:0005737 cytoplasm; GO:0005829 cytosol; GO:0005840 ribosome; GO:0005844 polysome; GO:0005886 plasma membrane; GO:0005911 cell-cell junction; GO:0009506 plasmodesma; GO:0015934 large ribosomal subunit; GO:0016020 membrane; GO:0022625 cytosolic large ribosomal subunit; GO:0022626 cytosolic ribosome; GO:0030054 ce…	GO:0003676 nucleic acid binding; GO:0003723 RNA binding; GO:0003729 mRNA binding; GO:0003735 structural constituent of ribosome; GO:0005198 structural molecule activity; GO:0005488 binding; GO:0097159 organic cyclic compound binding; GO:1901363 heterocyclic compound binding;			J	KOG1696	60s ribosomal protein L19
Niben101Scf02010g01011.1	423	K	0.565	7.23e-05	Down	sp|Q9NQW7|XPP1_HUMAN Xaa-Pro aminopeptidase 1	1	73.927	2	AVK(1)NDAELEGMR	-0.57317	0.769	0.716	0.753	1.39	1.286	1.283	chloroplast	K01262	pepP; Xaa-Pro aminopeptidase [EC:3.4.11.9]			GO:0005622 intracellular; GO:0005623 cell; GO:0005737 cytoplasm; GO:0009507 chloroplast; GO:0009532 plastid stroma; GO:0009536 plastid; GO:0009570 chloroplast stroma; GO:0043226 organelle; GO:0043227 membrane-bounded organelle; GO:0043229 intracellular organelle; GO:0043231 intracellular membrane-bounded organelle;		PF01321; PF00557	Creatinase/Prolidase N-terminal domain; Metallopeptidase family M24	E	KOG2413	Xaa-Pro aminopeptidase
Niben101Scf01436g03010.1	172	K	0.755	0.0028737	Down	sp|Q5Z1Q5|RS5_NOCFA 30S ribosomal protein S5	1	76.221	3	AIVVVGDK(1)K	0.30125	0.807	0.937	0.885	1.16	1.165	1.159	chloroplast	K02988	RP-S5, MRPS5, rpsE; small subunit ribosomal protein S5	map03010 Ribosome	GO:0003002 regionalization; GO:0006139 nucleobase-containing compound metabolic process; GO:0006364 rRNA processing; GO:0006396 RNA processing; GO:0006412 translation; GO:0006518 peptide metabolic process; GO:0006725 cellular aromatic compound metabolic process; GO:0006807 nitrogen compound metabolic process; GO:0006950 response to stress; GO:0006996 organelle organization; GO:0007275 multicellul…	GO:0000313 organellar ribosome; GO:0000314 organellar small ribosomal subunit; GO:0005622 intracellular; GO:0005623 cell; GO:0005634 nucleus; GO:0005737 cytoplasm; GO:0005739 mitochondrion; GO:0005759 mitochondrial matrix; GO:0005761 mitochondrial ribosome; GO:0005763 mitochondrial small ribosomal subunit; GO:0005840 ribosome; GO:0009507 chloroplast; GO:0009532 plastid stroma; GO:0009534 chloropl…	GO:0003735 structural constituent of ribosome; GO:0005198 structural molecule activity;	PF00333; PF03719	Ribosomal protein S5, N-terminal domain; Ribosomal protein S5, C-terminal domain	J	KOG0877	40S ribosomal protein S2/30S ribosomal protein S5
Niben101Scf01436g03010.1	192	K	0.528	0.000949415	Down	sp|Q5Z1Q5|RS5_NOCFA 30S ribosomal protein S5	1	151.22	2	EVIAAVQK(1)SAVNAR	-0.51784	0.774	0.712	0.669	1.527	1.283	1.272	chloroplast	K02988	RP-S5, MRPS5, rpsE; small subunit ribosomal protein S5	map03010 Ribosome	GO:0003002 regionalization; GO:0006139 nucleobase-containing compound metabolic process; GO:0006364 rRNA processing; GO:0006396 RNA processing; GO:0006412 translation; GO:0006518 peptide metabolic process; GO:0006725 cellular aromatic compound metabolic process; GO:0006807 nitrogen compound metabolic process; GO:0006950 response to stress; GO:0006996 organelle organization; GO:0007275 multicellul…	GO:0000313 organellar ribosome; GO:0000314 organellar small ribosomal subunit; GO:0005622 intracellular; GO:0005623 cell; GO:0005634 nucleus; GO:0005737 cytoplasm; GO:0005739 mitochondrion; GO:0005759 mitochondrial matrix; GO:0005761 mitochondrial ribosome; GO:0005763 mitochondrial small ribosomal subunit; GO:0005840 ribosome; GO:0009507 chloroplast; GO:0009532 plastid stroma; GO:0009534 chloropl…	GO:0003735 structural constituent of ribosome; GO:0005198 structural molecule activity;	PF00333; PF03719	Ribosomal protein S5, N-terminal domain; Ribosomal protein S5, C-terminal domain	J	KOG0877	40S ribosomal protein S2/30S ribosomal protein S5
Niben101Scf01436g03010.1	131	K	0.655	0.00618023	Down	sp|Q5Z1Q5|RS5_NOCFA 30S ribosomal protein S5	1	94.692	2	TTAFGK(1)TK	0.14516	0.822	0.874	0.75	1.402	1.117	1.217	chloroplast	K02988	RP-S5, MRPS5, rpsE; small subunit ribosomal protein S5	map03010 Ribosome	GO:0003002 regionalization; GO:0006139 nucleobase-containing compound metabolic process; GO:0006364 rRNA processing; GO:0006396 RNA processing; GO:0006412 translation; GO:0006518 peptide metabolic process; GO:0006725 cellular aromatic compound metabolic process; GO:0006807 nitrogen compound metabolic process; GO:0006950 response to stress; GO:0006996 organelle organization; GO:0007275 multicellul…	GO:0000313 organellar ribosome; GO:0000314 organellar small ribosomal subunit; GO:0005622 intracellular; GO:0005623 cell; GO:0005634 nucleus; GO:0005737 cytoplasm; GO:0005739 mitochondrion; GO:0005759 mitochondrial matrix; GO:0005761 mitochondrial ribosome; GO:0005763 mitochondrial small ribosomal subunit; GO:0005840 ribosome; GO:0009507 chloroplast; GO:0009532 plastid stroma; GO:0009534 chloropl…	GO:0003735 structural constituent of ribosome; GO:0005198 structural molecule activity;	PF00333; PF03719	Ribosomal protein S5, N-terminal domain; Ribosomal protein S5, C-terminal domain	J	KOG0877	40S ribosomal protein S2/30S ribosomal protein S5
Niben101Scf01445g00016.1	159	K	1.479	0.00921819	Up	sp|P43157|CYSP_SCHJA Cathepsin B-like cysteine proteinase	1	141.54	2	EAGIVSPVK(1)NQGK	-0.58139	1.289	1.134	1.142	0.805	0.702	0.903	cytoplasm	K01366	CTSH; cathepsin H [EC:3.4.22.16]		GO:0002376 immune system process; GO:0006508 proteolysis; GO:0006807 nitrogen compound metabolic process; GO:0006955 immune response; GO:0008152 metabolic process; GO:0009056 catabolic process; GO:0009057 macromolecule catabolic process; GO:0009987 cellular process; GO:0019538 protein metabolic process; GO:0030163 protein catabolic process; GO:0043170 macromolecule metabolic process; GO:0044237 c…	GO:0000323 lytic vacuole; GO:0005576 extracellular region; GO:0005615 extracellular space; GO:0005622 intracellular; GO:0005623 cell; GO:0005737 cytoplasm; GO:0005764 lysosome; GO:0005773 vacuole; GO:0043226 organelle; GO:0043227 membrane-bounded organelle; GO:0043229 intracellular organelle; GO:0043231 intracellular membrane-bounded organelle;	GO:0003824 catalytic activity; GO:0004175 endopeptidase activity; GO:0004197 cysteine-type endopeptidase activity; GO:0008233 peptidase activity; GO:0008234 cysteine-type peptidase activity; GO:0016787 hydrolase activity; GO:0070011 peptidase activity, acting on L-amino acid peptides; GO:0140096 catalytic activity, acting on a protein;	PF08246; PF00112	Cathepsin propeptide inhibitor domain (I29); Papain family cysteine protease	O	KOG1543	Cysteine proteinase Cathepsin L
Niben101Scf01453g06001.1	261	K	1.336	0.00805138	Up	sp|Q96520|PER12_ARATH Peroxidase 12	1	104.22	2	SPNK(1)FDNK	0.20652	1.209	1.095	1.123	0.87	0.922	0.774	extracellular	K00430	E1.11.1.7; peroxidase [EC:1.11.1.7]	map00940 Phenylpropanoid biosynthesis; map01100 Metabolic pathways; map01110 Biosynthesis of secondary metabolites	GO:0008152 metabolic process; GO:0009636 response to toxic substance; GO:0009664 plant-type cell wall organization; GO:0009987 cellular process; GO:0016043 cellular component organization; GO:0042221 response to chemical; GO:0045229 external encapsulating structure organization; GO:0050896 response to stimulus; GO:0051716 cellular response to stimulus; GO:0055114 oxidation-reduction process; GO:0…	GO:0005618 cell wall; GO:0005622 intracellular; GO:0005623 cell; GO:0005737 cytoplasm; GO:0005773 vacuole; GO:0005911 cell-cell junction; GO:0009505 plant-type cell wall; GO:0009506 plasmodesma; GO:0016020 membrane; GO:0030054 cell junction; GO:0030312 external encapsulating structure; GO:0043226 organelle; GO:0043227 membrane-bounded organelle; GO:0043229 intracellular organelle; GO:0043231 intr…	GO:0003824 catalytic activity; GO:0004601 peroxidase activity; GO:0016209 antioxidant activity; GO:0016491 oxidoreductase activity; GO:0016684 oxidoreductase activity, acting on peroxide as acceptor;	PF00141	Peroxidase
Niben101Scf05536g01013.1	58	K	0.662	0.00544303	Down	AT4G38970.1 fructose-bisphosphate aldolase 2 LENGTH=398	1	96.82	2	TAK(1)TIASPGR	-0.22315	0.904	0.837	0.708	1.178	1.239	1.284	chloroplast	K01623	ALDO; fructose-bisphosphate aldolase, class I [EC:4.1.2.13]	map00010 Glycolysis / Gluconeogenesis; map00030 Pentose phosphate pathway; map00051 Fructose and mannose metabolism; map00710 Carbon fixation in photosynthetic organisms; map01100 Metabolic pathways; map01110 Biosynthesis of secondary metabolites; map01200 Carbon metabolism; map01230 Biosynthesis of amino acids				PF00274	Fructose-bisphosphate aldolase class-I	G	KOG1557	Fructose-biphosphate aldolase
Niben101Scf01460g02001.1	385	K	0.537	7.88e-05	Down	AT4G38970.1 fructose-bisphosphate aldolase 2 LENGTH=398	1	64.121	3	YSAAGESEEAK(1)K	-0.63879	0.691	0.735	0.742	1.426	1.325	1.288	chloroplast	K01623	ALDO; fructose-bisphosphate aldolase, class I [EC:4.1.2.13]	map00010 Glycolysis / Gluconeogenesis; map00030 Pentose phosphate pathway; map00051 Fructose and mannose metabolism; map00710 Carbon fixation in photosynthetic organisms; map01100 Metabolic pathways; map01110 Biosynthesis of secondary metabolites; map01200 Carbon metabolism; map01230 Biosynthesis of amino acids	GO:0005975 carbohydrate metabolic process; GO:0005996 monosaccharide metabolic process; GO:0006006 glucose metabolic process; GO:0006082 organic acid metabolic process; GO:0006090 pyruvate metabolic process; GO:0006091 generation of precursor metabolites and energy; GO:0006094 gluconeogenesis; GO:0006096 glycolytic process; GO:0006139 nucleobase-containing compound metabolic process; GO:0006163 p…	GO:0005622 intracellular; GO:0005623 cell; GO:0005737 cytoplasm; GO:0005739 mitochondrion; GO:0009507 chloroplast; GO:0009532 plastid stroma; GO:0009534 chloroplast thylakoid; GO:0009536 plastid; GO:0009570 chloroplast stroma; GO:0009579 thylakoid; GO:0010287 plastoglobule; GO:0031976 plastid thylakoid; GO:0031984 organelle subcompartment; GO:0043226 organelle; GO:0043227 membrane-bounded organel…	GO:0003824 catalytic activity; GO:0004332 fructose-bisphosphate aldolase activity; GO:0016829 lyase activity; GO:0016830 carbon-carbon lyase activity; GO:0016832 aldehyde-lyase activity;	PF00274	Fructose-bisphosphate aldolase class-I	G	KOG1557	Fructose-biphosphate aldolase
Niben101Scf01462g02022.1	17	K	1.578	0.0133505	Up	sp|Q6XJG8|PSD2B_ARATH 26S proteasome non-ATPase regulatory subunit 2 homolog B	1	47.302	3	K(1)HTGEEATVK	-0.18434	1.129	1.139	1.358	0.715	0.908	0.675	plasma membrane	K03028	PSMD2, RPN1; 26S proteasome regulatory subunit N1	map03050 Proteasome	GO:0001101 response to acid chemical; GO:0002376 immune system process; GO:0006508 proteolysis; GO:0006511 ubiquitin-dependent protein catabolic process; GO:0006807 nitrogen compound metabolic process; GO:0006950 response to stress; GO:0006952 defense response; GO:0006955 immune response; GO:0008152 metabolic process; GO:0009056 catabolic process; GO:0009057 macromolecule catabolic process; GO:00…	GO:0000502 proteasome complex; GO:0005622 intracellular; GO:0005623 cell; GO:0005634 nucleus; GO:0005737 cytoplasm; GO:0005829 cytosol; GO:0005838 proteasome regulatory particle; GO:0005886 plasma membrane; GO:0005911 cell-cell junction; GO:0008540 proteasome regulatory particle, base subcomplex; GO:0009506 plasmodesma; GO:0016020 membrane; GO:0022624 proteasome accessory complex; GO:0030054 cell…	GO:0005488 binding; GO:0005515 protein binding; GO:0032182 ubiquitin-like protein binding; GO:0043130 ubiquitin binding;			O	KOG2005	26S proteasome regulatory complex, subunit RPN1/PSMD2
Niben101Scf16215g01001.1	70	K	0.63	0.00355465	Down	AT4G37040.1 methionine aminopeptidase 1D LENGTH=350	1	72.2	3	NVDELPNTK(1)R	-0.83409	0.834	0.725	0.832	1.419	1.178	1.201	chloroplast	K01265	map; methionyl aminopeptidase [EC:3.4.11.18]		GO:0001101 response to acid chemical; GO:0006464 cellular protein modification process; GO:0006807 nitrogen compound metabolic process; GO:0008152 metabolic process; GO:0009719 response to endogenous stimulus; GO:0009725 response to hormone; GO:0009737 response to abscisic acid; GO:0009987 cellular process; GO:0010033 response to organic substance; GO:0019538 protein metabolic process; GO:0031365…	GO:0005622 intracellular; GO:0005623 cell; GO:0005737 cytoplasm; GO:0009507 chloroplast; GO:0009536 plastid; GO:0043226 organelle; GO:0043227 membrane-bounded organelle; GO:0043229 intracellular organelle; GO:0043231 intracellular membrane-bounded organelle;		PF00557	Metallopeptidase family M24	O	KOG2738	Putative methionine aminopeptidase
Niben101Scf01478g05007.1	503	K	0.507	0.00587003	Down	AT3G48730.1 glutamate-1-semialdehyde 2,1-aminomutase 2 LENGTH=472	1	90.15	2	SDAAK(1)FAK	0.40856	0.849	0.665	0.586	1.456	1.482	1.2	chloroplast	K01845	hemL; glutamate-1-semialdehyde 2,1-aminomutase [EC:5.4.3.8]	map00860 Porphyrin and chlorophyll metabolism; map01100 Metabolic pathways; map01110 Biosynthesis of secondary metabolites		GO:0005576 extracellular region; GO:0005622 intracellular; GO:0005623 cell; GO:0005737 cytoplasm; GO:0009507 chloroplast; GO:0009526 plastid envelope; GO:0009532 plastid stroma; GO:0009536 plastid; GO:0009570 chloroplast stroma; GO:0009941 chloroplast envelope; GO:0031967 organelle envelope; GO:0031975 envelope; GO:0043226 organelle; GO:0043227 membrane-bounded organelle; GO:0043229 intracellular…		PF00202	Aminotransferase class-III	H	KOG1401	Acetylornithine aminotransferase
Niben101Scf01478g05007.1	136	K	0.472	0.00289102	Down	AT3G48730.1 glutamate-1-semialdehyde 2,1-aminomutase 2 LENGTH=472	1	73.233	3	SEEAFNK(1)AK	-0.20675	0.538	0.7	0.75	1.344	1.3	1.568	chloroplast	K01845	hemL; glutamate-1-semialdehyde 2,1-aminomutase [EC:5.4.3.8]	map00860 Porphyrin and chlorophyll metabolism; map01100 Metabolic pathways; map01110 Biosynthesis of secondary metabolites		GO:0005576 extracellular region; GO:0005622 intracellular; GO:0005623 cell; GO:0005737 cytoplasm; GO:0009507 chloroplast; GO:0009526 plastid envelope; GO:0009532 plastid stroma; GO:0009536 plastid; GO:0009570 chloroplast stroma; GO:0009941 chloroplast envelope; GO:0031967 organelle envelope; GO:0031975 envelope; GO:0043226 organelle; GO:0043227 membrane-bounded organelle; GO:0043229 intracellular…		PF00202	Aminotransferase class-III	H	KOG1401	Acetylornithine aminotransferase
Niben101Scf07457g00004.1	37	K	0.472	0.0443433	Down	sp|Q647I9|NALP5_BOVIN NACHT, LRR and PYD domains-containing protein 5	1	50.897	3	TSAEESK(1)STEGVK	1.8205	0.733	0.53	0.701	0.846	1.6	1.716	cytoplasm	K22614	NLRC3, NOD3; NLR family CARD domain-containing protein 3							S	KOG4308	LRR-containing protein
Niben101Scf01497g03008.1	416	K	0.765	0.00906286	Down	sp|P45739|CATA_HELAN Catalase	1	140.45	2	YPIPSTMCTGK(1)R	-0.20365	0.908	0.886	0.861	1.219	1.036	1.217	peroxisome	K03781	katE, CAT, catB, srpA; catalase [EC:1.11.1.6]	map00380 Tryptophan metabolism; map00630 Glyoxylate and dicarboxylate metabolism; map01100 Metabolic pathways; map01110 Biosynthesis of secondary metabolites; map01200 Carbon metabolism; map04016 MAPK signaling pathway - plant; map04146 Peroxisome	GO:0000302 response to reactive oxygen species; GO:0006950 response to stress; GO:0006979 response to oxidative stress; GO:0006995 cellular response to nitrogen starvation; GO:0007154 cell communication; GO:0007275 multicellular organism development; GO:0008152 metabolic process; GO:0008219 cell death; GO:0009056 catabolic process; GO:0009266 response to temperature stimulus; GO:0009267 cellular …	GO:0005622 intracellular; GO:0005623 cell; GO:0005634 nucleus; GO:0005737 cytoplasm; GO:0005739 mitochondrion; GO:0005777 peroxisome; GO:0005829 cytosol; GO:0005840 ribosome; GO:0009507 chloroplast; GO:0009514 glyoxysome; GO:0009526 plastid envelope; GO:0009536 plastid; GO:0010319 stromule; GO:0022626 cytosolic ribosome; GO:0031967 organelle envelope; GO:0031975 envelope; GO:0032991 protein-conta…	GO:0003824 catalytic activity; GO:0004096 catalase activity; GO:0004601 peroxidase activity; GO:0005488 binding; GO:0016209 antioxidant activity; GO:0016491 oxidoreductase activity; GO:0016684 oxidoreductase activity, acting on peroxide as acceptor; GO:0020037 heme binding; GO:0043167 ion binding; GO:0043169 cation binding; GO:0046872 metal ion binding; GO:0046906 tetrapyrrole binding; GO:0046914…	PF00199	Catalase	P	KOG0047	Catalase
Niben101Scf01511g02020.1	34	K	3.221	0.000822509	Up	AT5G58070.1 temperature-induced lipocalin LENGTH=186	1	92.866	2	NQPK(1)NGVNTR	-0.68978	1.568	1.486	1.391	0.461	0.361	0.558	cytoplasm	K03098	APOD; apolipoprotein D and lipocalin family protein					PF08212	Lipocalin-like domain	M	KOG4824	Apolipoprotein D/Lipocalin
Niben101Scf03671g00015.1	473	K	0.608	0.00579224	Down	AT4G39210.1 Glucose-1-phosphate adenylyltransferase family protein LENGTH=521	1	100.88	2	ECIIDK(1)NAR	0.030579	0.842	0.838	0.661	1.369	1.166	1.316	chloroplast	K00975	glgC; glucose-1-phosphate adenylyltransferase [EC:2.7.7.27]	map00500 Starch and sucrose metabolism; map00520 Amino sugar and nucleotide sugar metabolism; map01100 Metabolic pathways; map01110 Biosynthesis of secondary metabolites		GO:0005622 intracellular; GO:0005623 cell; GO:0005737 cytoplasm; GO:0009501 amyloplast; GO:0009507 chloroplast; GO:0009526 plastid envelope; GO:0009532 plastid stroma; GO:0009536 plastid; GO:0009570 chloroplast stroma; GO:0009941 chloroplast envelope; GO:0031967 organelle envelope; GO:0031975 envelope; GO:0043226 organelle; GO:0043227 membrane-bounded organelle; GO:0043229 intracellular organelle…	GO:0003824 catalytic activity; GO:0008878 glucose-1-phosphate adenylyltransferase activity; GO:0016740 transferase activity; GO:0016772 transferase activity, transferring phosphorus-containing groups; GO:0016779 nucleotidyltransferase activity; GO:0070566 adenylyltransferase activity;			H	KOG1322	GDP-mannose pyrophosphorylase/mannose-1-phosphate guanylyltransferase
Niben101Scf01534g02024.1	135	K	3.597	0.00821267	Up	sp|Q9ZVJ6|ANXD4_ARATH Annexin D4	1	47.712	3	VNDDLAK(1)SEAK	-0.34839	1.667	1.48	1.378	0.233	0.578	0.447	cytoskeleton	K17098	ANNAT; annexin D		GO:0001101 response to acid chemical; GO:0006950 response to stress; GO:0006970 response to osmotic stress; GO:0009266 response to temperature stimulus; GO:0009408 response to heat; GO:0009409 response to cold; GO:0009414 response to water deprivation; GO:0009415 response to water; GO:0009628 response to abiotic stimulus; GO:0009651 response to salt stress; GO:0009719 response to endogenous stimu…	GO:0005911 cell-cell junction; GO:0009506 plasmodesma; GO:0030054 cell junction; GO:0055044 symplast;	GO:0003676 nucleic acid binding; GO:0003723 RNA binding; GO:0003729 mRNA binding; GO:0005488 binding; GO:0097159 organic cyclic compound binding; GO:1901363 heterocyclic compound binding;			U	KOG0819	Annexin
Niben101Scf16082g00007.1	364	K	0.707	0.00944819	Down	sp|Q40412|ABA2_NICPL Zeaxanthin epoxidase, chloroplastic	1	125.67	3	DIYDRPPTFNWGK(1)GR	-0.98215	0.895	0.844	0.804	1.228	1.318	1.052	chloroplast	K09838	ZEP, ABA1; zeaxanthin epoxidase [EC:1.14.15.21]	map00906 Carotenoid biosynthesis; map01100 Metabolic pathways; map01110 Biosynthesis of secondary metabolites	GO:0001101 response to acid chemical; GO:0006066 alcohol metabolic process; GO:0006082 organic acid metabolic process; GO:0006629 lipid metabolic process; GO:0006714 sesquiterpenoid metabolic process; GO:0006720 isoprenoid metabolic process; GO:0006721 terpenoid metabolic process; GO:0006950 response to stress; GO:0007154 cell communication; GO:0007165 signal transduction; GO:0008152 metabolic pr…	GO:0005622 intracellular; GO:0005623 cell; GO:0005737 cytoplasm; GO:0009507 chloroplast; GO:0009526 plastid envelope; GO:0009536 plastid; GO:0009941 chloroplast envelope; GO:0031967 organelle envelope; GO:0031975 envelope; GO:0043226 organelle; GO:0043227 membrane-bounded organelle; GO:0043229 intracellular organelle; GO:0043231 intracellular membrane-bounded organelle;	GO:0003824 catalytic activity; GO:0004497 monooxygenase activity; GO:0009540 zeaxanthin epoxidase [overall] activity; GO:0016491 oxidoreductase activity; GO:0016705 oxidoreductase activity, acting on paired donors, with incorporation or reduction of molecular oxygen; GO:0016709 oxidoreductase activity, acting on paired donors, with incorporation or reduction of molecular oxygen, NAD(P)H as one do…			C	KOG2614	Kynurenine 3-monooxygenase and related flavoprotein monooxygenases
Niben101Scf02252g01033.1	130	K	0.577	0.0168354	Down	sp|A8A2C2|ARNA_ECOHS Bifunctional polymyxin resistance protein ArnA	1	83.998	2	YCSENGK(1)R	0.0065139	0.857	0.813	0.612	1.554	1.271	1.131	cytoplasm	K12449	AXS; UDP-apiose/xylose synthase	map00520 Amino sugar and nucleotide sugar metabolism; map01100 Metabolic pathways	GO:0006139 nucleobase-containing compound metabolic process; GO:0006725 cellular aromatic compound metabolic process; GO:0006807 nitrogen compound metabolic process; GO:0008152 metabolic process; GO:0009058 biosynthetic process; GO:0009225 nucleotide-sugar metabolic process; GO:0009226 nucleotide-sugar biosynthetic process; GO:0009987 cellular process; GO:0018130 heterocycle biosynthetic process;…	GO:0005576 extracellular region; GO:0005622 intracellular; GO:0005623 cell; GO:0005737 cytoplasm; GO:0005829 cytosol; GO:0048046 apoplast;	GO:0000166 nucleotide binding; GO:0003824 catalytic activity; GO:0005488 binding; GO:0016829 lyase activity; GO:0016830 carbon-carbon lyase activity; GO:0016831 carboxy-lyase activity; GO:0036094 small molecule binding; GO:0048037 cofactor binding; GO:0048040 UDP-glucuronate decarboxylase activity; GO:0050662 coenzyme binding; GO:0051287 NAD binding; GO:0097159 organic cyclic compound binding; GO…			GM	KOG1429	dTDP-glucose 4-6-dehydratase/UDP-glucuronic acid decarboxylase
Niben101Scf05146g03009.1	141	K	13.085	0.00199047	Up	sp|B9SXY8|CSPLE_RICCO CASP-like protein 4D1	1	68.536	2	TESK(1)K(1)FFDR	-0.54963	1.474	1.607	1.394		0.077	0.151	vacuolar membrane							PF04535	Domain of unknown function (DUF588)
Niben101Scf05146g03009.1	142	K	13.085	0.00199047	Up	sp|B9SXY8|CSPLE_RICCO CASP-like protein 4D1	1	68.536	2	TESK(1)K(1)FFDR	-0.54963	1.474	1.607	1.394		0.077	0.151	vacuolar membrane							PF04535	Domain of unknown function (DUF588)
Niben101Scf01596g12004.1	319	K	1.372	0.00971372	Up	sp|Q39817|CALX_SOYBN Calnexin homolog	1	70.089	2	CAEGPGCGEWK(1)R	-0.24447	1.147	1.152	1.165	0.903	0.892	0.73	endoplasmic reticulum	K08054	CANX; calnexin	map04141 Protein processing in endoplasmic reticulum; map04145 Phagosome		GO:0005618 cell wall; GO:0005622 intracellular; GO:0005623 cell; GO:0005737 cytoplasm; GO:0005739 mitochondrion; GO:0005773 vacuole; GO:0005774 vacuolar membrane; GO:0005783 endoplasmic reticulum; GO:0005886 plasma membrane; GO:0005911 cell-cell junction; GO:0009505 plant-type cell wall; GO:0009506 plasmodesma; GO:0009507 chloroplast; GO:0009536 plastid; GO:0012505 endomembrane system; GO:0016020…				O	KOG0675	Calnexin
Niben101Scf01638g01003.1	33	K	0.728	0.0052042	Down	ref|NP_197212.2| Cystatin/monellin superfamily protein [Arabidopsis thaliana] gb|AAX55193.1| hypothetical protein [Arabidopsis thaliana] gb|AAZ52754.1| hypothetical protein [Arabidopsis thaliana] gb|AED92383.1| Cystatin/monellin superfamily protein [Arabidopsis thaliana]	1	47.603	3	K(1)HFPDDGK	0.0078867	0.905	0.779	0.901	1.216	1.221	1.114	chloroplast
Niben101Scf02583g02013.1	175	K	0.733	0.0333452	Down	sp|Q06721|RCA_ANASC Ribulose bisphosphate carboxylase/oxygenase activase	1	139.73	3	GQGK(1)SFQCELVFR	-0.92776	0.782	0.766	1.04	1.223	1.153	1.155	chloroplast					GO:0005622 intracellular; GO:0005623 cell; GO:0005737 cytoplasm; GO:0009507 chloroplast; GO:0009532 plastid stroma; GO:0009536 plastid; GO:0009570 chloroplast stroma; GO:0043226 organelle; GO:0043227 membrane-bounded organelle; GO:0043229 intracellular organelle; GO:0043231 intracellular membrane-bounded organelle;		PF00004	ATPase family associated with various cellular activities (AAA)	O	KOG0651	26S proteasome regulatory complex, ATPase RPT4
Niben101Scf05368g03015.1	156	K	0.577	0.00122095	Down	sp|Q06721|RCA_ANASC Ribulose bisphosphate carboxylase/oxygenase activase	1	168.26	2	NFLK(1)LPNIK	-0.8949	0.799	0.77	0.703	1.449	1.199	1.288	chloroplast					GO:0005622 intracellular; GO:0005623 cell; GO:0005737 cytoplasm; GO:0009507 chloroplast; GO:0009532 plastid stroma; GO:0009536 plastid; GO:0009570 chloroplast stroma; GO:0043226 organelle; GO:0043227 membrane-bounded organelle; GO:0043229 intracellular organelle; GO:0043231 intracellular membrane-bounded organelle;		PF00004	ATPase family associated with various cellular activities (AAA)	O	KOG0651	26S proteasome regulatory complex, ATPase RPT4
Niben101Scf23111g00011.1	46	K	3.6	0.000357265	Up	sp|Q8LFH7|RL371_ARATH 60S ribosomal protein L37-1	1	155.48	2	K(1)YNWSVK(1)ALR	0.064654	1.537	1.554	1.438	0.332	0.447	0.479	cytoplasm	K02922	RP-L37e, RPL37; large subunit ribosomal protein L37e	map03010 Ribosome	GO:0006412 translation; GO:0006518 peptide metabolic process; GO:0006807 nitrogen compound metabolic process; GO:0008152 metabolic process; GO:0009058 biosynthetic process; GO:0009059 macromolecule biosynthetic process; GO:0009987 cellular process; GO:0010467 gene expression; GO:0019538 protein metabolic process; GO:0034641 cellular nitrogen compound metabolic process; GO:0034645 cellular macromo…	GO:0005622 intracellular; GO:0005623 cell; GO:0005737 cytoplasm; GO:0005829 cytosol; GO:0005840 ribosome; GO:0015934 large ribosomal subunit; GO:0022625 cytosolic large ribosomal subunit; GO:0022626 cytosolic ribosome; GO:0032991 protein-containing complex; GO:0043226 organelle; GO:0043228 non-membrane-bounded organelle; GO:0043229 intracellular organelle; GO:0043232 intracellular non-membrane-bo…	GO:0003676 nucleic acid binding; GO:0003723 RNA binding; GO:0003735 structural constituent of ribosome; GO:0005198 structural molecule activity; GO:0005488 binding; GO:0097159 organic cyclic compound binding; GO:1901363 heterocyclic compound binding;			J	KOG3475	60S ribosomal protein L37
Niben101Scf23111g00011.1	52	K	3.6	0.000357265	Up	sp|Q8LFH7|RL371_ARATH 60S ribosomal protein L37-1	1	155.48	2	K(1)YNWSVK(1)ALR	0.064654	1.537	1.554	1.438	0.332	0.447	0.479	cytoplasm	K02922	RP-L37e, RPL37; large subunit ribosomal protein L37e	map03010 Ribosome	GO:0006412 translation; GO:0006518 peptide metabolic process; GO:0006807 nitrogen compound metabolic process; GO:0008152 metabolic process; GO:0009058 biosynthetic process; GO:0009059 macromolecule biosynthetic process; GO:0009987 cellular process; GO:0010467 gene expression; GO:0019538 protein metabolic process; GO:0034641 cellular nitrogen compound metabolic process; GO:0034645 cellular macromo…	GO:0005622 intracellular; GO:0005623 cell; GO:0005737 cytoplasm; GO:0005829 cytosol; GO:0005840 ribosome; GO:0015934 large ribosomal subunit; GO:0022625 cytosolic large ribosomal subunit; GO:0022626 cytosolic ribosome; GO:0032991 protein-containing complex; GO:0043226 organelle; GO:0043228 non-membrane-bounded organelle; GO:0043229 intracellular organelle; GO:0043232 intracellular non-membrane-bo…	GO:0003676 nucleic acid binding; GO:0003723 RNA binding; GO:0003735 structural constituent of ribosome; GO:0005198 structural molecule activity; GO:0005488 binding; GO:0097159 organic cyclic compound binding; GO:1901363 heterocyclic compound binding;			J	KOG3475	60S ribosomal protein L37
Niben101Scf01676g00026.1	47	K	1.787	0.0022433	Up	sp|Q9FJZ9|PER72_ARATH Peroxidase 72	1	117.27	2	AQEIVK(1)SVVAR	1.2854	1.242	1.254	1.29	0.627	0.666	0.826	chloroplast	K00430	E1.11.1.7; peroxidase [EC:1.11.1.7]	map00940 Phenylpropanoid biosynthesis; map01100 Metabolic pathways; map01110 Biosynthesis of secondary metabolites	GO:0000003 reproduction; GO:0003006 developmental process involved in reproduction; GO:0005975 carbohydrate metabolic process; GO:0005976 polysaccharide metabolic process; GO:0006725 cellular aromatic compound metabolic process; GO:0007275 multicellular organism development; GO:0008152 metabolic process; GO:0009056 catabolic process; GO:0009058 biosynthetic process; GO:0009636 response to toxic s…	GO:0005618 cell wall; GO:0005623 cell; GO:0009505 plant-type cell wall; GO:0030312 external encapsulating structure; GO:0071944 cell periphery;	GO:0003824 catalytic activity; GO:0004601 peroxidase activity; GO:0016209 antioxidant activity; GO:0016491 oxidoreductase activity; GO:0016684 oxidoreductase activity, acting on peroxide as acceptor;	PF00141	Peroxidase
Niben101Scf03222g01003.1	78	K	0.764	0.00178826	Down	AT2G34160.1 Alba DNA/RNA-binding protein LENGTH=130	1	76.228	3	NNGFAVEK(1)K	-1.5707	0.849	0.862	0.934	1.133	1.125	1.203	cytoplasm
Niben101Scf01701g07009.1	15	K	2.012	0.00157728	Up	AT1G19730.1 Thioredoxin superfamily protein LENGTH=119	1	93.633	4	AAASEEGQVFGCHK(1)IEEWNEQFQK	-1.8393	1.341	1.372	1.218	0.546	0.705	0.703	chloroplast	K03671	trxA; thioredoxin 1					PF00085	Thioredoxin	O	KOG0907	Thioredoxin
Niben101Scf01701g07009.1	113	K	1.604	0.000111264	Up	AT1G19730.1 Thioredoxin superfamily protein LENGTH=119	1	142.26	3	KEELQQTIVK(1)HAAPATVTA	0.6259	1.28	1.205	1.178	0.737	0.76	0.787	chloroplast	K03671	trxA; thioredoxin 1					PF00085	Thioredoxin	O	KOG0907	Thioredoxin
Niben101Scf01716g00024.1	343	K	0.566	0.00499913	Down	sp|Q9LMM0|GPAT4_ARATH Glycerol-3-phosphate 2-O-acyltransferase 4	1	61.161	2	EADAAMIK(1)K	-0.63633	0.746	0.875	0.621	1.387	1.315	1.256	plasma membrane	K13508	GPAT; glycerol-3-phosphate acyltransferase [EC:2.3.1.15 2.3.1.198]	map00561 Glycerolipid metabolism; map00564 Glycerophospholipid metabolism; map01100 Metabolic pathways; map01110 Biosynthesis of secondary metabolites	GO:0006793 phosphorus metabolic process; GO:0006796 phosphate-containing compound metabolic process; GO:0008152 metabolic process; GO:0009058 biosynthetic process; GO:0009059 macromolecule biosynthetic process; GO:0009987 cellular process; GO:0010143 cutin biosynthetic process; GO:0016311 dephosphorylation; GO:0043170 macromolecule metabolic process; GO:0044237 cellular metabolic process; GO:0071…	GO:0005622 intracellular; GO:0005623 cell; GO:0005737 cytoplasm; GO:0005783 endoplasmic reticulum; GO:0012505 endomembrane system; GO:0016020 membrane; GO:0043226 organelle; GO:0043227 membrane-bounded organelle; GO:0043229 intracellular organelle; GO:0043231 intracellular membrane-bounded organelle;	GO:0003824 catalytic activity; GO:0008374 O-acyltransferase activity; GO:0016740 transferase activity; GO:0016746 transferase activity, transferring acyl groups; GO:0016747 transferase activity, transferring acyl groups other than amino-acyl groups; GO:0016787 hydrolase activity; GO:0016788 hydrolase activity, acting on ester bonds; GO:0016791 phosphatase activity; GO:0042578 phosphoric ester hyd…
Niben101Scf01718g01010.1	3	K	0.76	0.00591111	Down	AT2G37180.1 Aquaporin-like superfamily protein LENGTH=285	1	92.38	4	SK(1)DVIEEGQVHQQHGK	-0.3429	0.915	0.928	0.798	1.119	1.194	1.161	plasma membrane	K09872	PIP; aquaporin PIP							P	KOG0223	Aquaporin (major intrinsic protein family)
Niben101Scf01718g06002.1	63	K	1.386	0.0353233	Up	sp|Q8H0U4|TNPO1_ARATH Transportin-1	1	85.355	2	AEGK(1)SVDVR	0.15567	1.314	1.009	1.165	0.933	0.852	0.732	plasma membrane	K18752	TNPO1, IPO2, KPNB2; transportin-1		GO:0006606 protein import into nucleus; GO:0006607 NLS-bearing protein import into nucleus; GO:0006610 ribosomal protein import into nucleus; GO:0006810 transport; GO:0006886 intracellular protein transport; GO:0006913 nucleocytoplasmic transport; GO:0008104 protein localization; GO:0015031 protein transport; GO:0015833 peptide transport; GO:0017038 protein import; GO:0033036 macromolecule locali…	GO:0005622 intracellular; GO:0005623 cell; GO:0005634 nucleus; GO:0005635 nuclear envelope; GO:0005737 cytoplasm; GO:0012505 endomembrane system; GO:0016020 membrane; GO:0031090 organelle membrane; GO:0031965 nuclear membrane; GO:0031967 organelle envelope; GO:0031974 membrane-enclosed lumen; GO:0031975 envelope; GO:0031981 nuclear lumen; GO:0034399 nuclear periphery; GO:0043226 organelle; GO:004…	GO:0005048 signal sequence binding; GO:0005215 transporter activity; GO:0005488 binding; GO:0008139 nuclear localization sequence binding; GO:0033218 amide binding; GO:0042277 peptide binding;			UY	KOG2023	Nuclear transport receptor Karyopherin-beta2/Transportin (importin beta superfamily)
Niben101Scf01719g08010.1	540	K	2.603	9.49e-05	Up	sp|O34392|YTRE_BACSU ABC transporter ATP-binding protein YtrE	1	105.19	2	NK(1)ALIDELSVPR	0.19955	1.547	1.318	1.37	0.542	0.577	0.508	plasma membrane							PF00005	ABC transporter	Q	KOG0065	Pleiotropic drug resistance proteins (PDR1-15), ABC superfamily
Niben101Scf06583g03008.1	720	K	1.354	0.0158875	Up	sp|O34392|YTRE_BACSU ABC transporter ATP-binding protein YtrE	1	116.04	3	WK(1)HIVAGGTEPLGAAVVR	1.0865	1.076	1.098	1.251	0.757	0.844	0.929	plasma membrane							PF00005	ABC transporter	Q	KOG0065	Pleiotropic drug resistance proteins (PDR1-15), ABC superfamily
Niben101Scf01735g00005.1	687	K	0.664	0.00115556	Down	AT1G37130.1 nitrate reductase 2 LENGTH=917	1	60.064	3	GNFLVHGK(1)QK	-1.9965	0.877	0.83	0.747	1.217	1.272	1.209	peroxisome	K10534	NR; nitrate reductase (NAD(P)H) [EC:1.7.1.1 1.7.1.2 1.7.1.3]	map00910 Nitrogen metabolism; map01100 Metabolic pathways	GO:0001505 regulation of neurotransmitter levels; GO:0006082 organic acid metabolic process; GO:0006807 nitrogen compound metabolic process; GO:0006809 nitric oxide biosynthetic process; GO:0008152 metabolic process; GO:0009058 biosynthetic process; GO:0009314 response to radiation; GO:0009416 response to light stimulus; GO:0009605 response to external stimulus; GO:0009607 response to biotic stim…	GO:0005622 intracellular; GO:0005623 cell; GO:0005737 cytoplasm; GO:0005773 vacuole; GO:0005829 cytosol; GO:0005886 plasma membrane; GO:0016020 membrane; GO:0043226 organelle; GO:0043227 membrane-bounded organelle; GO:0043229 intracellular organelle; GO:0043231 intracellular membrane-bounded organelle; GO:0071944 cell periphery;	GO:0003824 catalytic activity; GO:0008940 nitrate reductase activity; GO:0009703 nitrate reductase (NADH) activity; GO:0016491 oxidoreductase activity; GO:0016661 oxidoreductase activity, acting on other nitrogenous compounds as donors; GO:0046857 oxidoreductase activity, acting on other nitrogenous compounds as donors, with NAD or NADP as acceptor;	PF00174; PF03404; PF00970; PF00175	Oxidoreductase molybdopterin binding domain; Mo-co oxidoreductase dimerisation domain; Oxidoreductase FAD-binding domain; Oxidoreductase NAD-binding domain	C	KOG0537	Cytochrome b5
Niben101Scf25021g01016.1	201	K	0.697	7.52e-05	Down	sp|Q9SQL2|CB24_PEA Chlorophyll a-b binding protein P4, chloroplastic	1	89.301	3	DIENAHDWK(1)LK	2.6398	0.825	0.86	0.836	1.234	1.164	1.219	chloroplast	K08911	LHCA5; light-harvesting complex I chlorophyll a/b binding protein 5	map00196 Photosynthesis - antenna proteins; map01100 Metabolic pathways
Niben101Scf01797g01008.1	8	K	1.389	0.000716317	Up	sp|P49211|RL321_ARATH 60S ribosomal protein L32-1	1	122.74	2	AVPLLNK(1)K	-0.92626	1.188	1.127	1.156	0.784	0.842	0.873	chloroplast	K02912	RP-L32e, RPL32; large subunit ribosomal protein L32e	map03010 Ribosome						J	KOG0878	60S ribosomal protein L32
Niben101Scf01812g02025.1	35	K	0.766	0.0158818	Down	sp|A1KTL3|METE_NEIMF 5-methyltetrahydropteroyltriglutamate--homocysteine methyltransferase	1	98.044	2	SSAEDLK(1)K	1.5869	0.934	0.877	0.854	1.299	1.119	1.063	cytoplasm	K00549	metE; 5-methyltetrahydropteroyltriglutamate--homocysteine methyltransferase [EC:2.1.1.14]	map00270 Cysteine and methionine metabolism; map00450 Selenocompound metabolism; map01100 Metabolic pathways; map01110 Biosynthesis of secondary metabolites; map01230 Biosynthesis of amino acids				PF08267; PF01717	Cobalamin-independent synthase, N-terminal domain; Cobalamin-independent synthase, Catalytic domain	E	KOG2263	Methionine synthase II (cobalamin-independent)
Niben101Scf02436g00004.1	294	K	0.584	0.00222826	Down	sp|Q39639|PLSB_CUCSA Glycerol-3-phosphate acyltransferase, chloroplastic	1	90.15	3	K(1)HMGDDPK	-0.50091	0.81	0.792	0.685	1.439	1.297	1.183	chloroplast	K00630	ATS1; glycerol-3-phosphate O-acyltransferase [EC:2.3.1.15]	map00561 Glycerolipid metabolism; map00564 Glycerophospholipid metabolism; map01100 Metabolic pathways		GO:0005622 intracellular; GO:0005623 cell; GO:0005737 cytoplasm; GO:0009507 chloroplast; GO:0009532 plastid stroma; GO:0009536 plastid; GO:0009570 chloroplast stroma; GO:0043226 organelle; GO:0043227 membrane-bounded organelle; GO:0043229 intracellular organelle; GO:0043231 intracellular membrane-bounded organelle;
Niben101Scf01847g08004.1	186	K	1.369	0.0130922	Up	gb|ACM43715.1| phosphatidylinositol-specific phospholipase c [Listeria monocytogenes]	1	81.163	3	TVAELLPK(1)R	0.14875	1.079	1.147	1.213	0.73	0.892	0.89	nucleus					GO:0005576 extracellular region; GO:0005622 intracellular; GO:0005623 cell; GO:0005737 cytoplasm;				T	KOG4306	Glycosylphosphatidylinositol-specific phospholipase C
Niben101Scf04327g02015.1	48	K	1.709	0.00114409	Up	sp|P17742|PPIA_MOUSE Peptidyl-prolyl cis-trans isomerase A	1	87.696	2	GVGK(1)SGK	0.67917	1.382	1.22	1.153	0.781	0.725	0.691	chloroplast	K01802	E5.2.1.8; peptidylprolyl isomerase [EC:5.2.1.8]		GO:0000413 protein peptidyl-prolyl isomerization; GO:0006464 cellular protein modification process; GO:0006807 nitrogen compound metabolic process; GO:0007154 cell communication; GO:0007165 signal transduction; GO:0008152 metabolic process; GO:0009987 cellular process; GO:0018193 peptidyl-amino acid modification; GO:0018208 peptidyl-proline modification; GO:0019538 protein metabolic process; GO:0…	GO:0005576 extracellular region; GO:0005622 intracellular; GO:0005623 cell; GO:0005737 cytoplasm; GO:0005773 vacuole; GO:0005774 vacuolar membrane; GO:0005794 Golgi apparatus; GO:0005829 cytosol; GO:0005886 plasma membrane; GO:0005911 cell-cell junction; GO:0009506 plasmodesma; GO:0009507 chloroplast; GO:0009536 plastid; GO:0012505 endomembrane system; GO:0016020 membrane; GO:0030054 cell junctio…	GO:0003755 peptidyl-prolyl cis-trans isomerase activity; GO:0003824 catalytic activity; GO:0016853 isomerase activity; GO:0016859 cis-trans isomerase activity; GO:0140096 catalytic activity, acting on a protein;	PF00160	Cyclophilin type peptidyl-prolyl cis-trans isomerase/CLD	O	KOG0865	Cyclophilin type peptidyl-prolyl cis-trans isomerase
Niben101Scf01852g04018.1	427	K	0.712	0.00554523	Down	sp|P41390|PUR1_SCHPO Amidophosphoribosyltransferase	1	100.39	2	AVLEGK(1)R	-1.278	0.926	0.835	0.8	1.295	1.109	1.192	chloroplast	K00764	purF, PPAT; amidophosphoribosyltransferase [EC:2.4.2.14]	map00230 Purine metabolism; map00250 Alanine, aspartate and glutamate metabolism; map01100 Metabolic pathways; map01110 Biosynthesis of secondary metabolites	GO:0006139 nucleobase-containing compound metabolic process; GO:0006144 purine nucleobase metabolic process; GO:0006163 purine nucleotide metabolic process; GO:0006164 purine nucleotide biosynthetic process; GO:0006725 cellular aromatic compound metabolic process; GO:0006753 nucleoside phosphate metabolic process; GO:0006793 phosphorus metabolic process; GO:0006796 phosphate-containing compound m…	GO:0005618 cell wall; GO:0005622 intracellular; GO:0005623 cell; GO:0005737 cytoplasm; GO:0005829 cytosol; GO:0009507 chloroplast; GO:0009532 plastid stroma; GO:0009536 plastid; GO:0009570 chloroplast stroma; GO:0030312 external encapsulating structure; GO:0043226 organelle; GO:0043227 membrane-bounded organelle; GO:0043229 intracellular organelle; GO:0043231 intracellular membrane-bounded organe…	GO:0003824 catalytic activity; GO:0004044 amidophosphoribosyltransferase activity; GO:0016740 transferase activity; GO:0016757 transferase activity, transferring glycosyl groups; GO:0016763 transferase activity, transferring pentosyl groups;	PF13537; PF00156	Glutamine amidotransferase domain; Phosphoribosyl transferase domain	F	KOG0572	Glutamine phosphoribosylpyrophosphate amidotransferase
Niben101Scf01894g02004.1	641	K	1.364	0.0131055	Up	sp|Q9FLG1|BXL4_ARATH Beta-D-xylosidase 4	1	59.198	2	ADPK(1)TGFPGR	-0.31327	1.259	1.153	1.041	0.798	0.807	0.926	chloroplast	K15920	XYL4; xylan 1,4-beta-xylosidase [EC:3.2.1.37]	map00520 Amino sugar and nucleotide sugar metabolism; map01100 Metabolic pathways	GO:0000272 polysaccharide catabolic process; GO:0002376 immune system process; GO:0005975 carbohydrate metabolic process; GO:0005976 polysaccharide metabolic process; GO:0006950 response to stress; GO:0006952 defense response; GO:0006955 immune response; GO:0008152 metabolic process; GO:0009056 catabolic process; GO:0009057 macromolecule catabolic process; GO:0009605 response to external stimulus…	GO:0005576 extracellular region; GO:0005618 cell wall; GO:0005623 cell; GO:0030312 external encapsulating structure; GO:0048046 apoplast; GO:0071944 cell periphery;	GO:0003824 catalytic activity; GO:0004553 hydrolase activity, hydrolyzing O-glycosyl compounds; GO:0009044 xylan 1,4-beta-xylosidase activity; GO:0016787 hydrolase activity; GO:0016798 hydrolase activity, acting on glycosyl bonds; GO:0046556 alpha-L-arabinofuranosidase activity; GO:0097599 xylanase activity;	PF00933; PF01915	Glycosyl hydrolase family 3 N terminal domain; Glycosyl hydrolase family 3 C-terminal domain
Niben101Scf01907g00003.1	277	K	1.344	0.0122147	Up	sp|Q9FKK7|XYLA_ARATH Xylose isomerase	1	68.657	3	FMEAAVAYK(1)K	2.0012	1.122	1.106	1.192	0.764	0.826	0.954	chloroplast	K01805	xylA; xylose isomerase [EC:5.3.1.5]	map00040 Pentose and glucuronate interconversions; map00051 Fructose and mannose metabolism; map01100 Metabolic pathways		GO:0005622 intracellular; GO:0005623 cell; GO:0005737 cytoplasm; GO:0005773 vacuole; GO:0005774 vacuolar membrane; GO:0005783 endoplasmic reticulum; GO:0005794 Golgi apparatus; GO:0012505 endomembrane system; GO:0016020 membrane; GO:0031090 organelle membrane; GO:0043226 organelle; GO:0043227 membrane-bounded organelle; GO:0043229 intracellular organelle; GO:0043231 intracellular membrane-bounded…
Niben101Scf01934g02004.1	88	K	3.483	0.000233425	Up	sp|Q01413|E13B_SOLLC Glucan endo-1,3-beta-glucosidase B	1	141.52	2	WWVQK(1)NVK	0.014744	1.541	1.44	1.519	0.352	0.486	0.454	chloroplast				GO:0000272 polysaccharide catabolic process; GO:0002215 defense response to nematode; GO:0002376 immune system process; GO:0005975 carbohydrate metabolic process; GO:0005976 polysaccharide metabolic process; GO:0006073 cellular glucan metabolic process; GO:0006074 (1->3)-beta-D-glucan metabolic process; GO:0006076 (1->3)-beta-D-glucan catabolic process; GO:0006950 response to stress; GO:0006952 d…	GO:0005618 cell wall; GO:0005622 intracellular; GO:0005623 cell; GO:0005737 cytoplasm; GO:0005773 vacuole; GO:0005774 vacuolar membrane; GO:0005886 plasma membrane; GO:0016020 membrane; GO:0030312 external encapsulating structure; GO:0031090 organelle membrane; GO:0031224 intrinsic component of membrane; GO:0031225 anchored component of membrane; GO:0031226 intrinsic component of plasma membrane;…	GO:0003824 catalytic activity; GO:0004553 hydrolase activity, hydrolyzing O-glycosyl compounds; GO:0005488 binding; GO:0008422 beta-glucosidase activity; GO:0015926 glucosidase activity; GO:0016787 hydrolase activity; GO:0016798 hydrolase activity, acting on glycosyl bonds; GO:0030246 carbohydrate binding; GO:0030247 polysaccharide binding; GO:0042973 glucan endo-1,3-beta-D-glucosidase activity;	PF00332	Glycosyl hydrolases family 17
Niben101Scf01936g05001.1	241	K	1.462	0.0337003	Up	sp|P31826|YDDA_ECOLI Inner membrane ABC transporter ATP-binding protein YddA	1	82.417	4	EDFHIQHK(1)FK	1.6945	1.074	1.417	1.046	0.781	0.912	0.727	plasma membrane				GO:0006629 lipid metabolic process; GO:0008152 metabolic process; GO:0009056 catabolic process; GO:0016042 lipid catabolic process; GO:0044238 primary metabolic process; GO:0071704 organic substance metabolic process; GO:1901575 organic substance catabolic process;			PF00005	ABC transporter	Q	KOG0064	Peroxisomal long-chain acyl-CoA transporter, ABC superfamily
Niben101Scf01936g06004.1	97	K	1.536	0.00377197	Up	sp|Q9XEE2|ANXD2_ARATH Annexin D2	1	105.46	3	DAYLLNEATK(1)R	-0.37951	1.037	1.274	1.285	0.779	0.786	0.776	cytoplasm	K17098	ANNAT; annexin D							U	KOG0819	Annexin
Niben101Scf01936g06004.1	170	K	1.937	0.007629	Up	sp|Q9XEE2|ANXD2_ARATH Annexin D2	1	54.259	3	K(1)EANILHEK	0.72799	1.286	1.191	1.398	0.53	0.647	0.824	cytoplasm	K17098	ANNAT; annexin D							U	KOG0819	Annexin
Niben101Scf01936g06004.1	120	K	1.729	0.00097879	Up	sp|Q9XEE2|ANXD2_ARATH Annexin D2	1	68.657	2	SSDDLVK(1)AR	0.10934	1.228	1.26	1.258	0.647	0.805	0.714	cytoplasm	K17098	ANNAT; annexin D							U	KOG0819	Annexin
Niben101Scf01945g01009.1	23	K	0.72	0.00910346	Down	sp|P61992|RS4_PYRAB 30S ribosomal protein S4	1	97.431	3	RPFEK(1)ER	-0.081134	0.912	0.806	0.846	1.156	1.083	1.323	nucleus	K02997	RP-S9e, RPS9; small subunit ribosomal protein S9e	map03010 Ribosome				PF01479	S4 domain	J	KOG3301	Ribosomal protein S4
Niben101Scf01971g01006.1	109	K	1.417	0.0439087	Up	gb|AIT42208.1| Kunitz-type inhibitor C [Solanum tuberosum]	1	136.57	3	DSLPGMPVK(1)FFTTHPR	0.69071	1.149	1.087	1.243	0.645	0.851	0.96	plasma membrane							PF00197	Trypsin and protease inhibitor
Niben101Scf01971g01006.1	276	K	2.946	0.0149876	Up	gb|AIT42208.1| Kunitz-type inhibitor C [Solanum tuberosum]	1	137.09	3	NTK(1)CPNGVFQHGK	-0.70805	1.887	1.31	1.175	0.406	0.736	0.342	plasma membrane							PF00197	Trypsin and protease inhibitor
Niben101Scf01980g10004.1	273	K	0.653	0.0250273	Down	AT1G22400.1 UDP-Glycosyltransferase superfamily protein LENGTH=489	1	85.813	3	HADDENLK(1)GLR	0.26487	0.694	0.851	0.873	1.126	1.095	1.481	chloroplast					GO:0005622 intracellular; GO:0005623 cell; GO:0043226 organelle; GO:0043227 membrane-bounded organelle; GO:0043229 intracellular organelle; GO:0043231 intracellular membrane-bounded organelle;	GO:0003824 catalytic activity; GO:0008194 UDP-glycosyltransferase activity; GO:0015020 glucuronosyltransferase activity; GO:0016740 transferase activity; GO:0016757 transferase activity, transferring glycosyl groups; GO:0016758 transferase activity, transferring hexosyl groups; GO:0035251 UDP-glucosyltransferase activity; GO:0046527 glucosyltransferase activity; GO:0080043 quercetin 3-O-glucosylt…			CG	KOG1192	UDP-glucuronosyl and UDP-glucosyl transferase
Niben101Scf01991g04010.1	105	K	0.584	0.000841265	Down	sp|P26573|RBS8_NICPL Ribulose bisphosphate carboxylase small chain 8B, chloroplastic	1	182.76	3	LPMFGCTDATQVLAEVEEAK(1)K	-1.3216	0.805	0.752	0.731	1.437	1.203	1.278	chloroplast	K01602	rbcS; ribulose-bisphosphate carboxylase small chain [EC:4.1.1.39]	map00630 Glyoxylate and dicarboxylate metabolism; map00710 Carbon fixation in photosynthetic organisms; map01100 Metabolic pathways; map01110 Biosynthesis of secondary metabolites; map01200 Carbon metabolism		GO:0005622 intracellular; GO:0005623 cell; GO:0005737 cytoplasm; GO:0009507 chloroplast; GO:0009536 plastid; GO:0043226 organelle; GO:0043227 membrane-bounded organelle; GO:0043229 intracellular organelle; GO:0043231 intracellular membrane-bounded organelle;		PF00101	Ribulose bisphosphate carboxylase, small chain
Niben101Scf04886g05003.1	272	K	1.488	0.0368115	Up	sp|P17879|HS71B_MOUSE Heat shock 70 kDa protein 1B	1	85.355	2	NTTIPTK(1)K	-0.88295	1.378	1.237	0.976	0.926	0.715	0.773	cytoplasm	K03283	HSPA1s; heat shock 70kDa protein 1/2/6/8	map03040 Spliceosome; map04141 Protein processing in endoplasmic reticulum; map04144 Endocytosis	GO:0006950 response to stress; GO:0006952 defense response; GO:0009266 response to temperature stimulus; GO:0009408 response to heat; GO:0009409 response to cold; GO:0009605 response to external stimulus; GO:0009607 response to biotic stimulus; GO:0009615 response to virus; GO:0009617 response to bacterium; GO:0009620 response to fungus; GO:0009628 response to abiotic stimulus; GO:0009987 cellula…	GO:0005576 extracellular region; GO:0005618 cell wall; GO:0005622 intracellular; GO:0005623 cell; GO:0005634 nucleus; GO:0005730 nucleolus; GO:0005737 cytoplasm; GO:0005773 vacuole; GO:0005774 vacuolar membrane; GO:0005794 Golgi apparatus; GO:0005829 cytosol; GO:0005840 ribosome; GO:0005886 plasma membrane; GO:0005911 cell-cell junction; GO:0009506 plasmodesma; GO:0009507 chloroplast; GO:0009526 …	GO:0002020 protease binding; GO:0005488 binding; GO:0005515 protein binding; GO:0019899 enzyme binding;			O	KOG0101	Molecular chaperones HSP70/HSC70, HSP70 superfamily
Niben101Scf03082g01001.1	193	K	0.659	0.00821961	Down	sp|Q3V096|ANR42_MOUSE Ankyrin repeat domain-containing protein 42	1	114.72	2	YWNDQETLK(1)K	-1.4245	0.862	0.776	0.821	1.446	1.129	1.156	mitochondria				GO:0006355 regulation of transcription, DNA-templated; GO:0006605 protein targeting; GO:0006810 transport; GO:0006886 intracellular protein transport; GO:0008104 protein localization; GO:0009889 regulation of biosynthetic process; GO:0010468 regulation of gene expression; GO:0010556 regulation of macromolecule biosynthetic process; GO:0015031 protein transport; GO:0015833 peptide transport; GO:00…	GO:0005622 intracellular; GO:0005623 cell; GO:0005634 nucleus; GO:0005737 cytoplasm; GO:0005886 plasma membrane; GO:0009507 chloroplast; GO:0009526 plastid envelope; GO:0009527 plastid outer membrane; GO:0009536 plastid; GO:0009707 chloroplast outer membrane; GO:0009941 chloroplast envelope; GO:0016020 membrane; GO:0016021 integral component of membrane; GO:0019867 outer membrane; GO:0031090 orga…	GO:0005048 signal sequence binding; GO:0005488 binding; GO:0008289 lipid binding; GO:0030941 chloroplast targeting sequence binding; GO:0033218 amide binding; GO:0042277 peptide binding; GO:0051861 glycolipid binding; GO:0097367 carbohydrate derivative binding;			S	KOG0504	FOG: Ankyrin repeat
Niben101Scf02021g01005.1	340	K	0.733	0.0469492	Down	ref|WP_026735807.1| 3-beta hydroxysteroid dehydrogenase [Fischerella sp. PCC 9605]	1	105.52	2	AVGVDAK(1)K	1.8933	0.895	0.974	0.739	1.364	1.081	1.112	chloroplast				GO:0006139 nucleobase-containing compound metabolic process; GO:0006355 regulation of transcription, DNA-templated; GO:0006364 rRNA processing; GO:0006396 RNA processing; GO:0006412 translation; GO:0006417 regulation of translation; GO:0006518 peptide metabolic process; GO:0006725 cellular aromatic compound metabolic process; GO:0006807 nitrogen compound metabolic process; GO:0006996 organelle or…	GO:0005576 extracellular region; GO:0005622 intracellular; GO:0005623 cell; GO:0005737 cytoplasm; GO:0005840 ribosome; GO:0009507 chloroplast; GO:0009526 plastid envelope; GO:0009532 plastid stroma; GO:0009534 chloroplast thylakoid; GO:0009536 plastid; GO:0009570 chloroplast stroma; GO:0009579 thylakoid; GO:0009941 chloroplast envelope; GO:0010287 plastoglobule; GO:0010319 stromule; GO:0031967 or…	GO:0003676 nucleic acid binding; GO:0003723 RNA binding; GO:0003727 single-stranded RNA binding; GO:0005488 binding; GO:0008187 poly-pyrimidine tract binding; GO:0008266 poly(U) RNA binding; GO:0097159 organic cyclic compound binding; GO:1901363 heterocyclic compound binding;
Niben101Scf02021g01005.1	182	K	0.693	0.00238878	Down	ref|WP_026735807.1| 3-beta hydroxysteroid dehydrogenase [Fischerella sp. PCC 9605]	1	184.78	3	DLDAVRPVADWAK(1)SSGAK	-0.20234	0.906	0.842	0.774	1.282	1.184	1.171	chloroplast				GO:0006139 nucleobase-containing compound metabolic process; GO:0006355 regulation of transcription, DNA-templated; GO:0006364 rRNA processing; GO:0006396 RNA processing; GO:0006412 translation; GO:0006417 regulation of translation; GO:0006518 peptide metabolic process; GO:0006725 cellular aromatic compound metabolic process; GO:0006807 nitrogen compound metabolic process; GO:0006996 organelle or…	GO:0005576 extracellular region; GO:0005622 intracellular; GO:0005623 cell; GO:0005737 cytoplasm; GO:0005840 ribosome; GO:0009507 chloroplast; GO:0009526 plastid envelope; GO:0009532 plastid stroma; GO:0009534 chloroplast thylakoid; GO:0009536 plastid; GO:0009570 chloroplast stroma; GO:0009579 thylakoid; GO:0009941 chloroplast envelope; GO:0010287 plastoglobule; GO:0010319 stromule; GO:0031967 or…	GO:0003676 nucleic acid binding; GO:0003723 RNA binding; GO:0003727 single-stranded RNA binding; GO:0005488 binding; GO:0008187 poly-pyrimidine tract binding; GO:0008266 poly(U) RNA binding; GO:0097159 organic cyclic compound binding; GO:1901363 heterocyclic compound binding;
Niben101Scf02029g00004.1	160	K	0.733	0.00501308	Down	sp|Q40459|PSBO_TOBAC Oxygen-evolving enhancer protein 1, chloroplastic	1	91.549	3	NAPPDFQK(1)TK	0.27457	0.872	0.936	0.782	1.164	1.225	1.146	chloroplast	K02716	psbO; photosystem II oxygen-evolving enhancer protein 1	map00195 Photosynthesis		GO:0005622 intracellular; GO:0005623 cell; GO:0005737 cytoplasm; GO:0009507 chloroplast; GO:0009534 chloroplast thylakoid; GO:0009535 chloroplast thylakoid membrane; GO:0009536 plastid; GO:0009579 thylakoid; GO:0016020 membrane; GO:0031976 plastid thylakoid; GO:0031984 organelle subcompartment; GO:0034357 photosynthetic membrane; GO:0042651 thylakoid membrane; GO:0043226 organelle; GO:0043227 mem…
Niben101Scf03129g06002.1	66	K	0.76	0.02346	Down	sp|P61285|DYL1_BOVIN Dynein light chain 1, cytoplasmic	1	43.083	3	DVAEQIK(1)K	-1.0477	0.945	0.913	0.79	1.214	1.232	1.04	extracellular	K10418	DYNLL; dynein light chain LC8-type		GO:0006810 transport; GO:0006928 movement of cell or subcellular component; GO:0006996 organelle organization; GO:0007017 microtubule-based process; GO:0007018 microtubule-based movement; GO:0009987 cellular process; GO:0010970 transport along microtubule; GO:0016043 cellular component organization; GO:0022607 cellular component assembly; GO:0030030 cell projection organization; GO:0030031 cell p…	GO:0005622 intracellular; GO:0005623 cell; GO:0005737 cytoplasm; GO:0005856 cytoskeleton; GO:0005868 cytoplasmic dynein complex; GO:0005875 microtubule associated complex; GO:0005929 cilium; GO:0005930 axoneme; GO:0015629 actin cytoskeleton; GO:0015630 microtubule cytoskeleton; GO:0016459 myosin complex; GO:0030286 dynein complex; GO:0032838 plasma membrane bounded cell projection cytoplasm; GO:0…	GO:0005488 binding; GO:0005515 protein binding; GO:0042802 identical protein binding; GO:0042803 protein homodimerization activity; GO:0045505 dynein intermediate chain binding; GO:0046982 protein heterodimerization activity; GO:0046983 protein dimerization activity; GO:0051959 dynein light intermediate chain binding; GO:0097110 scaffold protein binding;	PF01221	Dynein light chain type 1	Z	KOG3430	Dynein light chain type 1
Niben101Scf02063g05005.1	373	K	1.679	0.00219879	Up	AT5G43400.1 Uncharacterised conserved protein UCP015417, vWA LENGTH=655	1	70.028	3	ELFLK(1)HDK	1.6363	1.385	1.227	1.118	0.75	0.786	0.686	cytoplasm
Niben101Scf02072g01011.1	306	K	0.572	0.00154949	Down	sp|Q8LPU5|CMT3_MAIZE DNA (cytosine-5)-methyltransferase 3	1	58.981	3	EHNLEK(1)K	0.09127	0.816	0.789	0.65	1.359	1.271	1.315	nucleus	K00558	DNMT1, dcm; DNA (cytosine-5)-methyltransferase 1 [EC:2.1.1.37]	map00270 Cysteine and methionine metabolism; map01100 Metabolic pathways	GO:0000003 reproduction; GO:0000278 mitotic cell cycle; GO:0000281 mitotic cytokinesis; GO:0000910 cytokinesis; GO:0003006 developmental process involved in reproduction; GO:0006139 nucleobase-containing compound metabolic process; GO:0006259 DNA metabolic process; GO:0006304 DNA modification; GO:0006305 DNA alkylation; GO:0006306 DNA methylation; GO:0006325 chromatin organization; GO:0006342 chr…		GO:0003824 catalytic activity; GO:0003886 DNA (cytosine-5-)-methyltransferase activity; GO:0008168 methyltransferase activity; GO:0008757 S-adenosylmethionine-dependent methyltransferase activity; GO:0009008 DNA-methyltransferase activity; GO:0016740 transferase activity; GO:0016741 transferase activity, transferring one-carbon groups; GO:0140097 catalytic activity, acting on DNA;	PF01426; PF00385; PF00145	BAH domain; Chromo (CHRromatin Organisation MOdifier) domain; C-5 cytosine-specific DNA methylase
Niben101Scf02072g02017.1	276	K	1.379	0.000886313	Up	AT1G28680.1 HXXXD-type acyl-transferase family protein LENGTH=451	0.999582	65.528	3	KCFEVK(1)DEWLDR	-0.71732	1.118	1.239	1.108	0.84	0.841	0.832	cytoplasm
Niben101Scf02459g09004.1	83	K	1.466	0.0104938	Up	sp|O82528|RL15_PETHY 60S ribosomal protein L15	1	142.94	3	GIVYGK(1)PTNQGVTQLK(1)FQR	2.014	1.108	1.196	1.225	0.699	0.788	0.921	nucleus	K02877	RP-L15e, RPL15; large subunit ribosomal protein L15e	map03010 Ribosome						J	KOG1678	60s ribosomal protein L15
Niben101Scf02459g09004.1	93	K	1.377	0.00140485	Up	sp|O82528|RL15_PETHY 60S ribosomal protein L15	1	142.94	3	PTNQGVTQLK(1)FQR	0.047229	1.174	1.188	1.098	0.784	0.868	0.86	nucleus	K02877	RP-L15e, RPL15; large subunit ribosomal protein L15e	map03010 Ribosome						J	KOG1678	60s ribosomal protein L15
Niben101Scf02459g09004.1	47	K	2.632	0.00040557	Up	sp|O82528|RL15_PETHY 60S ribosomal protein L15	1	100.02	3	PTRPDK(1)AR	0.20618	1.629	1.392	1.233	0.525	0.513	0.578	nucleus	K02877	RP-L15e, RPL15; large subunit ribosomal protein L15e	map03010 Ribosome						J	KOG1678	60s ribosomal protein L15
Niben101Scf02090g04020.1	94	K	1.478	1.98e-05	Up	AT4G09670.1 Oxidoreductase family protein LENGTH=362	1	118.5	2	WAVLAAQK(1)K	0.11079	1.201	1.196	1.161	0.81	0.815	0.782	chloroplast									GQ	KOG2741	Dimeric dihydrodiol dehydrogenase
Niben101Scf05694g00009.1	90	K	1.317	0.00452415	Up	sp|Q9ZSD4|SY121_ARATH Syntaxin-121	1	76.759	3	SNMDNDVSMALK(1)K	1.0225	1.128	1.059	1.209	0.811	0.887	0.88	cytoplasm	K08486	STX1B_2_3; syntaxin 1B/2/3	map04130 SNARE interactions in vesicular transport	GO:0001101 response to acid chemical; GO:0006605 protein targeting; GO:0006612 protein targeting to membrane; GO:0006810 transport; GO:0006833 water transport; GO:0006886 intracellular protein transport; GO:0006887 exocytosis; GO:0006906 vesicle fusion; GO:0006950 response to stress; GO:0006952 defense response; GO:0006996 organelle organization; GO:0008104 protein localization; GO:0009605 respon…	GO:0005622 intracellular; GO:0005623 cell; GO:0005737 cytoplasm; GO:0005794 Golgi apparatus; GO:0005802 trans-Golgi network; GO:0005886 plasma membrane; GO:0005911 cell-cell junction; GO:0009504 cell plate; GO:0009506 plasmodesma; GO:0012505 endomembrane system; GO:0016020 membrane; GO:0016021 integral component of membrane; GO:0030054 cell junction; GO:0031201 SNARE complex; GO:0031224 intrinsic…	GO:0000149 SNARE binding; GO:0005488 binding; GO:0005515 protein binding; GO:0043495 protein-membrane adaptor activity;	PF00804	Syntaxin	U	KOG0810	SNARE protein Syntaxin 1 and related proteins
Niben101Scf02124g01003.1	435	K	10.82	6.87e-05	Up	sp|P41753|HSP70_ACHKL Heat shock 70 kDa protein	1	93.649	2	DEK(1)FSGK	0.20974	1.866	1.783	1.566	0.123	0.169	0.19	chloroplast	K03283	HSPA1s; heat shock 70kDa protein 1/2/6/8	map03040 Spliceosome; map04141 Protein processing in endoplasmic reticulum; map04144 Endocytosis						O	KOG0101	Molecular chaperones HSP70/HSC70, HSP70 superfamily
Niben101Scf04886g05003.1	34	K	1.398	0.0281325	Up	sp|P17879|HS71B_MOUSE Heat shock 70 kDa protein 1B	1	119.68	3	IINEPTAAAIAYGLDK(1)K	0.023019	1.216	1.123	1.159	0.964	0.686	0.853	cytoplasm	K03283	HSPA1s; heat shock 70kDa protein 1/2/6/8	map03040 Spliceosome; map04141 Protein processing in endoplasmic reticulum; map04144 Endocytosis	GO:0006950 response to stress; GO:0006952 defense response; GO:0009266 response to temperature stimulus; GO:0009408 response to heat; GO:0009409 response to cold; GO:0009605 response to external stimulus; GO:0009607 response to biotic stimulus; GO:0009615 response to virus; GO:0009617 response to bacterium; GO:0009620 response to fungus; GO:0009628 response to abiotic stimulus; GO:0009987 cellula…	GO:0005576 extracellular region; GO:0005618 cell wall; GO:0005622 intracellular; GO:0005623 cell; GO:0005634 nucleus; GO:0005730 nucleolus; GO:0005737 cytoplasm; GO:0005773 vacuole; GO:0005774 vacuolar membrane; GO:0005794 Golgi apparatus; GO:0005829 cytosol; GO:0005840 ribosome; GO:0005886 plasma membrane; GO:0005911 cell-cell junction; GO:0009506 plasmodesma; GO:0009507 chloroplast; GO:0009526 …	GO:0002020 protease binding; GO:0005488 binding; GO:0005515 protein binding; GO:0019899 enzyme binding;			O	KOG0101	Molecular chaperones HSP70/HSC70, HSP70 superfamily
Niben101Scf02124g01003.1	124	K	1.475	0.0304602	Up	sp|P41753|HSP70_ACHKL Heat shock 70 kDa protein	1	105.2	3	LVNHFVQDFK(1)R	-0.7693	1.09	1.107	1.332	0.645	0.889	0.858	chloroplast	K03283	HSPA1s; heat shock 70kDa protein 1/2/6/8	map03040 Spliceosome; map04141 Protein processing in endoplasmic reticulum; map04144 Endocytosis						O	KOG0101	Molecular chaperones HSP70/HSC70, HSP70 superfamily
Niben101Scf02128g00039.1	128	K	0.687	0.00325197	Down	AT4G33500.1 Protein phosphatase 2C family protein LENGTH=724	1	84.479	2	EVIVK(1)NVER	0.078321	0.865	0.874	0.771	1.321	1.138	1.194	nucleus	K17508	PTC7, PPTC7; protein phosphatase PTC7 [EC:3.1.3.16]			GO:0005622 intracellular; GO:0005623 cell; GO:0005737 cytoplasm; GO:0009507 chloroplast; GO:0009536 plastid; GO:0043226 organelle; GO:0043227 membrane-bounded organelle; GO:0043229 intracellular organelle; GO:0043231 intracellular membrane-bounded organelle;				T	KOG1379	Serine/threonine protein phosphatase
Niben101Scf04761g00017.1	297	K	1.568	0.00501276	Up	sp|Q9T048|DRL27_ARATH Disease resistance protein	1	92.112	2	TSDGQIK(1)TCR	0.12904	1.3	1.085	1.261	0.866	0.741	0.718	cytoplasm							PF00931	NB-ARC domain	T	KOG4658	Apoptotic ATPase
Niben101Scf02953g00003.1	526	K	0.678	0.00960719	Down	ref|WP_019540988.1| diphosphate--fructose-6-phosphate 1-phosphotransferase [Proteiniphilum acetatigenes]	1	87.184	3	AMVELEGAPFK(1)K	-0.1763	0.725	0.949	0.805	1.239	1.145	1.275	chloroplast	K00895	pfp, PFP; diphosphate-dependent phosphofructokinase [EC:2.7.1.90]	map00010 Glycolysis / Gluconeogenesis; map00030 Pentose phosphate pathway; map00051 Fructose and mannose metabolism; map01100 Metabolic pathways; map01110 Biosynthesis of secondary metabolites	GO:0000003 reproduction; GO:0003006 developmental process involved in reproduction; GO:0005975 carbohydrate metabolic process; GO:0006793 phosphorus metabolic process; GO:0006796 phosphate-containing compound metabolic process; GO:0007275 multicellular organism development; GO:0008152 metabolic process; GO:0009719 response to endogenous stimulus; GO:0009725 response to hormone; GO:0009735 respons…	GO:0005618 cell wall; GO:0005622 intracellular; GO:0005623 cell; GO:0005737 cytoplasm; GO:0005829 cytosol; GO:0016020 membrane; GO:0030312 external encapsulating structure; GO:0071944 cell periphery;	GO:0003824 catalytic activity; GO:0008443 phosphofructokinase activity; GO:0016301 kinase activity; GO:0016740 transferase activity; GO:0016772 transferase activity, transferring phosphorus-containing groups; GO:0016773 phosphotransferase activity, alcohol group as acceptor; GO:0019200 carbohydrate kinase activity; GO:0047334 diphosphate-fructose-6-phosphate 1-phosphotransferase activity;	PF00365	Phosphofructokinase	G	KOG2440	Pyrophosphate-dependent phosphofructo-1-kinase
Niben101Scf02182g18008.1	177	K	1.918	1.63e-05	Up	sp|O82528|RL15_PETHY 60S ribosomal protein L15	1	89.609	4	GK(1)GHLHHK(1)AR	-0.64164	1.328	1.266	1.289	0.655	0.664	0.705	nucleus	K02877	RP-L15e, RPL15; large subunit ribosomal protein L15e	map03010 Ribosome						J	KOG1678	60s ribosomal protein L15
Niben101Scf02182g18008.1	183	K	3.845	0.000106459	Up	sp|O82528|RL15_PETHY 60S ribosomal protein L15	1	89.609	4	GK(1)GHLHHK(1)AR	-0.64164	1.725	1.371	1.507	0.387	0.366	0.444	nucleus	K02877	RP-L15e, RPL15; large subunit ribosomal protein L15e	map03010 Ribosome						J	KOG1678	60s ribosomal protein L15
Niben101Scf02203g03015.1	114	K	2.948	0.000799461	Up	sp|Q6GM29|SAC1_XENLA Phosphatidylinositide phosphatase SAC1	1	69.331	3	VFPCDHSLK(1)NSPAEQK	-1.0554	1.479	1.494	1.369	0.387	0.572	0.514	plasma membrane	K21797	SAC1, SACM1L; phosphatidylinositol 4-phosphatase [EC:3.1.3.-]	map00562 Inositol phosphate metabolism; map01100 Metabolic pathways; map04070 Phosphatidylinositol signaling system	GO:0000902 cell morphogenesis; GO:0000904 cell morphogenesis involved in differentiation; GO:0006629 lipid metabolic process; GO:0006644 phospholipid metabolic process; GO:0006650 glycerophospholipid metabolic process; GO:0006793 phosphorus metabolic process; GO:0006796 phosphate-containing compound metabolic process; GO:0006950 response to stress; GO:0006970 response to osmotic stress; GO:000727…	GO:0005622 intracellular; GO:0005623 cell; GO:0005737 cytoplasm; GO:0005783 endoplasmic reticulum; GO:0005789 endoplasmic reticulum membrane; GO:0005886 plasma membrane; GO:0005911 cell-cell junction; GO:0009506 plasmodesma; GO:0012505 endomembrane system; GO:0016020 membrane; GO:0030054 cell junction; GO:0030427 site of polarized growth; GO:0031520 plasma membrane of cell tip; GO:0031984 organel…	GO:0003824 catalytic activity; GO:0016787 hydrolase activity; GO:0016788 hydrolase activity, acting on ester bonds; GO:0016791 phosphatase activity; GO:0034596 phosphatidylinositol phosphate 4-phosphatase activity; GO:0042578 phosphoric ester hydrolase activity; GO:0043812 phosphatidylinositol-4-phosphate phosphatase activity; GO:0052744 phosphatidylinositol monophosphate phosphatase activity; GO…			I	KOG1889	Putative phosphoinositide phosphatase
Niben101Scf02213g00001.1	362	K	1.621	0.00171298	Up	emb|CDX86917.1| BnaC03g51870D [Brassica napus]	1	41.242	3	PK(1)SQSSQQEQVK	1.9549	1.374	1.177	1.129	0.723	0.764	0.783	nucleus							PF14383	DUF761-associated sequence motif
Niben101Scf06596g03014.1	253	K	1.455	0.000431094	Up	sp|B3CRZ3|DAPE_ORITI Succinyl-diaminopimelate desuccinylase	1	82.417	2	ESK(1)FDIVK	-0.018933	1.258	1.135	1.149	0.826	0.817	0.791	vacuolar membrane	K14677	ACY1; aminoacylase [EC:3.5.1.14]	map00220 Arginine biosynthesis; map01100 Metabolic pathways; map01110 Biosynthesis of secondary metabolites; map01210 2-Oxocarboxylic acid metabolism; map01230 Biosynthesis of amino acids		GO:0005576 extracellular region; GO:0005615 extracellular space; GO:0031982 vesicle; GO:0043226 organelle; GO:0043227 membrane-bounded organelle; GO:0043230 extracellular organelle; GO:0070062 extracellular exosome; GO:1903561 extracellular vesicle;	GO:0003824 catalytic activity; GO:0004046 aminoacylase activity; GO:0005488 binding; GO:0005515 protein binding; GO:0016787 hydrolase activity; GO:0016810 hydrolase activity, acting on carbon-nitrogen (but not peptide) bonds; GO:0016811 hydrolase activity, acting on carbon-nitrogen (but not peptide) bonds, in linear amides; GO:0042802 identical protein binding;			E	KOG2275	Aminoacylase ACY1 and related metalloexopeptidases
Niben101Scf32453g00001.1	14	K	1.357	0.0382835	Up	sp|P41129|RL132_BRANA 60S ribosomal protein L13-2	1	94.114	3	K(1)HWQNYVR	0.19009	0.97	1.114	1.346	0.842	0.811	0.875	chloroplast	K02873	RP-L13e, RPL13; large subunit ribosomal protein L13e	map03010 Ribosome	GO:0006412 translation; GO:0006518 peptide metabolic process; GO:0006807 nitrogen compound metabolic process; GO:0008152 metabolic process; GO:0009058 biosynthetic process; GO:0009059 macromolecule biosynthetic process; GO:0009719 response to endogenous stimulus; GO:0009725 response to hormone; GO:0009735 response to cytokinin; GO:0009987 cellular process; GO:0010033 response to organic substance…	GO:0005618 cell wall; GO:0005622 intracellular; GO:0005623 cell; GO:0005634 nucleus; GO:0005730 nucleolus; GO:0005737 cytoplasm; GO:0005773 vacuole; GO:0005774 vacuolar membrane; GO:0005829 cytosol; GO:0005840 ribosome; GO:0005844 polysome; GO:0005886 plasma membrane; GO:0005911 cell-cell junction; GO:0009506 plasmodesma; GO:0015934 large ribosomal subunit; GO:0016020 membrane; GO:0022625 cytosol…	GO:0003676 nucleic acid binding; GO:0003723 RNA binding; GO:0003729 mRNA binding; GO:0003735 structural constituent of ribosome; GO:0005198 structural molecule activity; GO:0005488 binding; GO:0097159 organic cyclic compound binding; GO:1901363 heterocyclic compound binding;			J	KOG3295	60S Ribosomal protein L13
Niben101Scf32453g00001.1	40	K	2.054	0.000295793	Up	sp|P41129|RL132_BRANA 60S ribosomal protein L13-2	1	108.7	2	QQK(1)AVK(1)IFPR	-0.36812	1.27	1.33	1.352	0.569	0.672	0.683	chloroplast	K02873	RP-L13e, RPL13; large subunit ribosomal protein L13e	map03010 Ribosome	GO:0006412 translation; GO:0006518 peptide metabolic process; GO:0006807 nitrogen compound metabolic process; GO:0008152 metabolic process; GO:0009058 biosynthetic process; GO:0009059 macromolecule biosynthetic process; GO:0009719 response to endogenous stimulus; GO:0009725 response to hormone; GO:0009735 response to cytokinin; GO:0009987 cellular process; GO:0010033 response to organic substance…	GO:0005618 cell wall; GO:0005622 intracellular; GO:0005623 cell; GO:0005634 nucleus; GO:0005730 nucleolus; GO:0005737 cytoplasm; GO:0005773 vacuole; GO:0005774 vacuolar membrane; GO:0005829 cytosol; GO:0005840 ribosome; GO:0005844 polysome; GO:0005886 plasma membrane; GO:0005911 cell-cell junction; GO:0009506 plasmodesma; GO:0015934 large ribosomal subunit; GO:0016020 membrane; GO:0022625 cytosol…	GO:0003676 nucleic acid binding; GO:0003723 RNA binding; GO:0003729 mRNA binding; GO:0003735 structural constituent of ribosome; GO:0005198 structural molecule activity; GO:0005488 binding; GO:0097159 organic cyclic compound binding; GO:1901363 heterocyclic compound binding;			J	KOG3295	60S Ribosomal protein L13
Niben101Scf32453g00001.1	43	K	2.054	0.000295793	Up	sp|P41129|RL132_BRANA 60S ribosomal protein L13-2	1	108.7	2	QQK(1)AVK(1)IFPR	-0.36812	1.27	1.33	1.352	0.569	0.672	0.683	chloroplast	K02873	RP-L13e, RPL13; large subunit ribosomal protein L13e	map03010 Ribosome	GO:0006412 translation; GO:0006518 peptide metabolic process; GO:0006807 nitrogen compound metabolic process; GO:0008152 metabolic process; GO:0009058 biosynthetic process; GO:0009059 macromolecule biosynthetic process; GO:0009719 response to endogenous stimulus; GO:0009725 response to hormone; GO:0009735 response to cytokinin; GO:0009987 cellular process; GO:0010033 response to organic substance…	GO:0005618 cell wall; GO:0005622 intracellular; GO:0005623 cell; GO:0005634 nucleus; GO:0005730 nucleolus; GO:0005737 cytoplasm; GO:0005773 vacuole; GO:0005774 vacuolar membrane; GO:0005829 cytosol; GO:0005840 ribosome; GO:0005844 polysome; GO:0005886 plasma membrane; GO:0005911 cell-cell junction; GO:0009506 plasmodesma; GO:0015934 large ribosomal subunit; GO:0016020 membrane; GO:0022625 cytosol…	GO:0003676 nucleic acid binding; GO:0003723 RNA binding; GO:0003729 mRNA binding; GO:0003735 structural constituent of ribosome; GO:0005198 structural molecule activity; GO:0005488 binding; GO:0097159 organic cyclic compound binding; GO:1901363 heterocyclic compound binding;			J	KOG3295	60S Ribosomal protein L13
Niben101Scf02246g01012.1	86	K	0.58	0.0181727	Down	sp|O13936|SPT5_SCHPO Transcription elongation factor spt5	1	52.576	2	SNVEIK(1)NEPVR	0.010215	0.885	0.719	0.691	1.637	1.181	1.136	nucleus	K15172	SUPT5H, SPT5; transcription elongation factor SPT5		GO:0006139 nucleobase-containing compound metabolic process; GO:0006259 DNA metabolic process; GO:0006304 DNA modification; GO:0006305 DNA alkylation; GO:0006306 DNA methylation; GO:0006325 chromatin organization; GO:0006342 chromatin silencing; GO:0006351 transcription, DNA-templated; GO:0006354 DNA-templated transcription, elongation; GO:0006355 regulation of transcription, DNA-templated; GO:00…	GO:0005622 intracellular; GO:0005623 cell; GO:0005634 nucleus; GO:0005654 nucleoplasm; GO:0008023 transcription elongation factor complex; GO:0031974 membrane-enclosed lumen; GO:0031981 nuclear lumen; GO:0032044 DSIF complex; GO:0032991 protein-containing complex; GO:0043226 organelle; GO:0043227 membrane-bounded organelle; GO:0043229 intracellular organelle; GO:0043231 intracellular membrane-bou…	GO:0003676 nucleic acid binding; GO:0003677 DNA binding; GO:0003682 chromatin binding; GO:0003723 RNA binding; GO:0003729 mRNA binding; GO:0005488 binding; GO:0097159 organic cyclic compound binding; GO:1901363 heterocyclic compound binding;			K	KOG1999	RNA polymerase II transcription elongation factor DSIF/SUPT5H/SPT5
Niben101Scf02248g01016.1	71	K	1.32	0.0470786	Up	sp|Q9T048|DRL27_ARATH Disease resistance protein	1	60.398	2	NLVILQQK(1)R	-0.92912	1.27	1.074	1.057	0.73	0.902	0.945	cytoplasm									T	KOG4658	Apoptotic ATPase
Niben101Scf02280g09005.1	204	K	0.768	0.00271801	Down	sp|Q87UX4|F16PA_PSESM Fructose-1,6-bisphosphatase class 1	1	77.221	3	DVPGTHEFLLLDEGK(1)WQHVK	3.3144	0.844	0.882	0.926	1.124	1.219	1.109	chloroplast	K01100	E3.1.3.37; sedoheptulose-bisphosphatase [EC:3.1.3.37]	map00710 Carbon fixation in photosynthetic organisms; map01100 Metabolic pathways; map01200 Carbon metabolism	GO:0000271 polysaccharide biosynthetic process; GO:0005975 carbohydrate metabolic process; GO:0005976 polysaccharide metabolic process; GO:0005982 starch metabolic process; GO:0005984 disaccharide metabolic process; GO:0005985 sucrose metabolic process; GO:0005986 sucrose biosynthetic process; GO:0005996 monosaccharide metabolic process; GO:0006000 fructose metabolic process; GO:0006002 fructose …	GO:0005576 extracellular region; GO:0005622 intracellular; GO:0005623 cell; GO:0005737 cytoplasm; GO:0009507 chloroplast; GO:0009526 plastid envelope; GO:0009532 plastid stroma; GO:0009536 plastid; GO:0009570 chloroplast stroma; GO:0009579 thylakoid; GO:0009941 chloroplast envelope; GO:0031967 organelle envelope; GO:0031975 envelope; GO:0043226 organelle; GO:0043227 membrane-bounded organelle; GO…	GO:0003824 catalytic activity; GO:0016787 hydrolase activity; GO:0016788 hydrolase activity, acting on ester bonds; GO:0016791 phosphatase activity; GO:0019203 carbohydrate phosphatase activity; GO:0042132 fructose 1,6-bisphosphate 1-phosphatase activity; GO:0042578 phosphoric ester hydrolase activity; GO:0050278 sedoheptulose-bisphosphatase activity; GO:0050308 sugar-phosphatase activity;	PF00316	Fructose-1-6-bisphosphatase	G	KOG1458	Fructose-1,6-bisphosphatase
Niben101Scf02280g09005.1	243	K	0.635	0.0172444	Down	sp|Q87UX4|F16PA_PSESM Fructose-1,6-bisphosphatase class 1	1	83.045	3	LIDYYVK(1)EK	0.72095	0.755	0.76	0.874	1.246	1.035	1.479	chloroplast	K01100	E3.1.3.37; sedoheptulose-bisphosphatase [EC:3.1.3.37]	map00710 Carbon fixation in photosynthetic organisms; map01100 Metabolic pathways; map01200 Carbon metabolism	GO:0000271 polysaccharide biosynthetic process; GO:0005975 carbohydrate metabolic process; GO:0005976 polysaccharide metabolic process; GO:0005982 starch metabolic process; GO:0005984 disaccharide metabolic process; GO:0005985 sucrose metabolic process; GO:0005986 sucrose biosynthetic process; GO:0005996 monosaccharide metabolic process; GO:0006000 fructose metabolic process; GO:0006002 fructose …	GO:0005576 extracellular region; GO:0005622 intracellular; GO:0005623 cell; GO:0005737 cytoplasm; GO:0009507 chloroplast; GO:0009526 plastid envelope; GO:0009532 plastid stroma; GO:0009536 plastid; GO:0009570 chloroplast stroma; GO:0009579 thylakoid; GO:0009941 chloroplast envelope; GO:0031967 organelle envelope; GO:0031975 envelope; GO:0043226 organelle; GO:0043227 membrane-bounded organelle; GO…	GO:0003824 catalytic activity; GO:0016787 hydrolase activity; GO:0016788 hydrolase activity, acting on ester bonds; GO:0016791 phosphatase activity; GO:0019203 carbohydrate phosphatase activity; GO:0042132 fructose 1,6-bisphosphate 1-phosphatase activity; GO:0042578 phosphoric ester hydrolase activity; GO:0050278 sedoheptulose-bisphosphatase activity; GO:0050308 sugar-phosphatase activity;	PF00316	Fructose-1-6-bisphosphatase	G	KOG1458	Fructose-1,6-bisphosphatase
Niben101Scf02280g09005.1	50	K	0.625	0.00950492	Down	sp|Q87UX4|F16PA_PSESM Fructose-1,6-bisphosphatase class 1	1	75.509	2	STSDK(1)GLIR	0.68647	0.919	0.787	0.679	1.405	1.228	1.184	chloroplast	K01100	E3.1.3.37; sedoheptulose-bisphosphatase [EC:3.1.3.37]	map00710 Carbon fixation in photosynthetic organisms; map01100 Metabolic pathways; map01200 Carbon metabolism	GO:0000271 polysaccharide biosynthetic process; GO:0005975 carbohydrate metabolic process; GO:0005976 polysaccharide metabolic process; GO:0005982 starch metabolic process; GO:0005984 disaccharide metabolic process; GO:0005985 sucrose metabolic process; GO:0005986 sucrose biosynthetic process; GO:0005996 monosaccharide metabolic process; GO:0006000 fructose metabolic process; GO:0006002 fructose …	GO:0005576 extracellular region; GO:0005622 intracellular; GO:0005623 cell; GO:0005737 cytoplasm; GO:0009507 chloroplast; GO:0009526 plastid envelope; GO:0009532 plastid stroma; GO:0009536 plastid; GO:0009570 chloroplast stroma; GO:0009579 thylakoid; GO:0009941 chloroplast envelope; GO:0031967 organelle envelope; GO:0031975 envelope; GO:0043226 organelle; GO:0043227 membrane-bounded organelle; GO…	GO:0003824 catalytic activity; GO:0016787 hydrolase activity; GO:0016788 hydrolase activity, acting on ester bonds; GO:0016791 phosphatase activity; GO:0019203 carbohydrate phosphatase activity; GO:0042132 fructose 1,6-bisphosphate 1-phosphatase activity; GO:0042578 phosphoric ester hydrolase activity; GO:0050278 sedoheptulose-bisphosphatase activity; GO:0050308 sugar-phosphatase activity;	PF00316	Fructose-1-6-bisphosphatase	G	KOG1458	Fructose-1,6-bisphosphatase
Niben101Scf02280g09005.1	327	K	0.622	0.00652068	Down	sp|Q87UX4|F16PA_PSESM Fructose-1,6-bisphosphatase class 1	1	143.97	3	TQVAYGSK(1)NEIIR	-0.17278	0.738	0.893	0.744	1.447	1.183	1.187	chloroplast	K01100	E3.1.3.37; sedoheptulose-bisphosphatase [EC:3.1.3.37]	map00710 Carbon fixation in photosynthetic organisms; map01100 Metabolic pathways; map01200 Carbon metabolism	GO:0000271 polysaccharide biosynthetic process; GO:0005975 carbohydrate metabolic process; GO:0005976 polysaccharide metabolic process; GO:0005982 starch metabolic process; GO:0005984 disaccharide metabolic process; GO:0005985 sucrose metabolic process; GO:0005986 sucrose biosynthetic process; GO:0005996 monosaccharide metabolic process; GO:0006000 fructose metabolic process; GO:0006002 fructose …	GO:0005576 extracellular region; GO:0005622 intracellular; GO:0005623 cell; GO:0005737 cytoplasm; GO:0009507 chloroplast; GO:0009526 plastid envelope; GO:0009532 plastid stroma; GO:0009536 plastid; GO:0009570 chloroplast stroma; GO:0009579 thylakoid; GO:0009941 chloroplast envelope; GO:0031967 organelle envelope; GO:0031975 envelope; GO:0043226 organelle; GO:0043227 membrane-bounded organelle; GO…	GO:0003824 catalytic activity; GO:0016787 hydrolase activity; GO:0016788 hydrolase activity, acting on ester bonds; GO:0016791 phosphatase activity; GO:0019203 carbohydrate phosphatase activity; GO:0042132 fructose 1,6-bisphosphate 1-phosphatase activity; GO:0042578 phosphoric ester hydrolase activity; GO:0050278 sedoheptulose-bisphosphatase activity; GO:0050308 sugar-phosphatase activity;	PF00316	Fructose-1-6-bisphosphatase	G	KOG1458	Fructose-1,6-bisphosphatase
Niben101Scf02280g09005.1	264	K	0.759	0.0159188	Down	sp|Q87UX4|F16PA_PSESM Fructose-1,6-bisphosphatase class 1	1	96.143	3	YTGGMVPDVNQIIVK(1)EK	-1.0899	0.879	0.894	0.872	1.251	1.012	1.224	chloroplast	K01100	E3.1.3.37; sedoheptulose-bisphosphatase [EC:3.1.3.37]	map00710 Carbon fixation in photosynthetic organisms; map01100 Metabolic pathways; map01200 Carbon metabolism	GO:0000271 polysaccharide biosynthetic process; GO:0005975 carbohydrate metabolic process; GO:0005976 polysaccharide metabolic process; GO:0005982 starch metabolic process; GO:0005984 disaccharide metabolic process; GO:0005985 sucrose metabolic process; GO:0005986 sucrose biosynthetic process; GO:0005996 monosaccharide metabolic process; GO:0006000 fructose metabolic process; GO:0006002 fructose …	GO:0005576 extracellular region; GO:0005622 intracellular; GO:0005623 cell; GO:0005737 cytoplasm; GO:0009507 chloroplast; GO:0009526 plastid envelope; GO:0009532 plastid stroma; GO:0009536 plastid; GO:0009570 chloroplast stroma; GO:0009579 thylakoid; GO:0009941 chloroplast envelope; GO:0031967 organelle envelope; GO:0031975 envelope; GO:0043226 organelle; GO:0043227 membrane-bounded organelle; GO…	GO:0003824 catalytic activity; GO:0016787 hydrolase activity; GO:0016788 hydrolase activity, acting on ester bonds; GO:0016791 phosphatase activity; GO:0019203 carbohydrate phosphatase activity; GO:0042132 fructose 1,6-bisphosphate 1-phosphatase activity; GO:0042578 phosphoric ester hydrolase activity; GO:0050278 sedoheptulose-bisphosphatase activity; GO:0050308 sugar-phosphatase activity;	PF00316	Fructose-1-6-bisphosphatase	G	KOG1458	Fructose-1,6-bisphosphatase
Niben101Scf02289g10020.1	274	K	1.646	0.00062402	Up	sp|P34114|PHS2_DICDI Glycogen phosphorylase 2	1	83.869	2	VTTGSDGK(1)R	-0.53703	1.257	1.149	1.29	0.773	0.694	0.779	chloroplast	K00688	PYG, glgP; glycogen phosphorylase [EC:2.4.1.1]	map00500 Starch and sucrose metabolism; map01100 Metabolic pathways; map01110 Biosynthesis of secondary metabolites	GO:0000272 polysaccharide catabolic process; GO:0001101 response to acid chemical; GO:0005975 carbohydrate metabolic process; GO:0005976 polysaccharide metabolic process; GO:0005977 glycogen metabolic process; GO:0005980 glycogen catabolic process; GO:0006073 cellular glucan metabolic process; GO:0006091 generation of precursor metabolites and energy; GO:0006112 energy reserve metabolic process; …	GO:0005622 intracellular; GO:0005623 cell; GO:0005737 cytoplasm; GO:0009501 amyloplast; GO:0009507 chloroplast; GO:0009532 plastid stroma; GO:0009536 plastid; GO:0009570 chloroplast stroma; GO:0043226 organelle; GO:0043227 membrane-bounded organelle; GO:0043229 intracellular organelle; GO:0043231 intracellular membrane-bounded organelle;	GO:0003824 catalytic activity; GO:0004645 1,4-alpha-oligoglucan phosphorylase activity; GO:0005488 binding; GO:0005515 protein binding; GO:0008144 drug binding; GO:0008184 glycogen phosphorylase activity; GO:0016740 transferase activity; GO:0016757 transferase activity, transferring glycosyl groups; GO:0016758 transferase activity, transferring hexosyl groups; GO:0019842 vitamin binding; GO:00301…			G	KOG2099	Glycogen phosphorylase
Niben101Scf02315g01009.1	672	K	2.053	0.000133938	Up	sp|P62191|PRS4_HUMAN 26S protease regulatory subunit 4	1	82.85	2	SPLSK(1)DIDLR	-0.24013	1.402	1.289	1.279	0.655	0.683	0.596	cytoplasm	K13525	VCP, CDC48; transitional endoplasmic reticulum ATPase	map04141 Protein processing in endoplasmic reticulum	GO:0009893 positive regulation of metabolic process; GO:0009894 regulation of catabolic process; GO:0009896 positive regulation of catabolic process; GO:0010035 response to inorganic substance; GO:0010038 response to metal ion; GO:0010604 positive regulation of macromolecule metabolic process; GO:0019222 regulation of metabolic process; GO:0042176 regulation of protein catabolic process; GO:00422…	GO:0005622 intracellular; GO:0005623 cell; GO:0005634 nucleus; GO:0005654 nucleoplasm; GO:0005730 nucleolus; GO:0005737 cytoplasm; GO:0005794 Golgi apparatus; GO:0005829 cytosol; GO:0005886 plasma membrane; GO:0012505 endomembrane system; GO:0016020 membrane; GO:0031974 membrane-enclosed lumen; GO:0031981 nuclear lumen; GO:0043226 organelle; GO:0043227 membrane-bounded organelle; GO:0043228 non-m…		PF02359; PF02933; PF00004	Cell division protein 48 (CDC48), N-terminal domain; Cell division protein 48 (CDC48), domain 2; ATPase family associated with various cellular activities (AAA)	O	KOG0730	AAA+-type ATPase
Niben101Scf02354g04002.1	136	K	1.666	0.0105346	Up	sp|Q9DBG3|AP2B1_MOUSE AP-2 complex subunit beta	1	68.224	3	NVQEPK(1)AK	0.56255	1.41	1.201	1.125	0.88	0.644	0.718	chloroplast						GO:0005488 binding; GO:0005515 protein binding; GO:0019899 enzyme binding; GO:0019900 kinase binding; GO:0019901 protein kinase binding; GO:0043424 protein histidine kinase binding;	PF09066	Beta2-adaptin appendage, C-terminal sub-domain	U	KOG1061	Vesicle coat complex AP-1/AP-2/AP-4, beta subunit
Niben101Scf02339g01003.1	313	K	0.619	0.000440117	Down	sp|Q3J7X9|HLDD_NITOC ADP-L-glycero-D-manno-heptose-6-epimerase	1	104.17	3	NSDNTLIK(1)EK	0.34107	0.802	0.738	0.822	1.349	1.216	1.25	cytoskeleton	K10046	GME; GDP-D-mannose 3', 5'-epimerase [EC:5.1.3.18 5.1.3.-]	map00053 Ascorbate and aldarate metabolism; map00520 Amino sugar and nucleotide sugar metabolism; map01100 Metabolic pathways; map01110 Biosynthesis of secondary metabolites	GO:0005975 carbohydrate metabolic process; GO:0005996 monosaccharide metabolic process; GO:0006082 organic acid metabolic process; GO:0006732 coenzyme metabolic process; GO:0006766 vitamin metabolic process; GO:0006767 water-soluble vitamin metabolic process; GO:0008152 metabolic process; GO:0009058 biosynthetic process; GO:0009108 coenzyme biosynthetic process; GO:0009110 vitamin biosynthetic pr…	GO:0005622 intracellular; GO:0005623 cell; GO:0005737 cytoplasm; GO:0005829 cytosol;	GO:0000166 nucleotide binding; GO:0003824 catalytic activity; GO:0005488 binding; GO:0016853 isomerase activity; GO:0016854 racemase and epimerase activity; GO:0016857 racemase and epimerase activity, acting on carbohydrates and derivatives; GO:0036094 small molecule binding; GO:0047918 GDP-mannose 3,5-epimerase activity; GO:0048037 cofactor binding; GO:0050662 coenzyme binding; GO:0051287 NAD bi…			GM	KOG1429	dTDP-glucose 4-6-dehydratase/UDP-glucuronic acid decarboxylase
Niben101Scf02349g03001.1	144	K	1.719	0.00664939	Up	sp|A7NY33|PER4_VITVI Peroxidase 4	1	79.492	2	GFEVIEQAK(1)LR	0.98	1.205	1.339	1.19	0.597	0.734	0.841	chloroplast	K00430	E1.11.1.7; peroxidase [EC:1.11.1.7]	map00940 Phenylpropanoid biosynthesis; map01100 Metabolic pathways; map01110 Biosynthesis of secondary metabolites	GO:0006725 cellular aromatic compound metabolic process; GO:0008152 metabolic process; GO:0009058 biosynthetic process; GO:0009698 phenylpropanoid metabolic process; GO:0009699 phenylpropanoid biosynthetic process; GO:0009808 lignin metabolic process; GO:0009809 lignin biosynthetic process; GO:0009888 tissue development; GO:0009889 regulation of biosynthetic process; GO:0009891 positive regulatio…	GO:0005576 extracellular region; GO:0005618 cell wall; GO:0005622 intracellular; GO:0005623 cell; GO:0005737 cytoplasm; GO:0005794 Golgi apparatus; GO:0005829 cytosol; GO:0012505 endomembrane system; GO:0030312 external encapsulating structure; GO:0043226 organelle; GO:0043227 membrane-bounded organelle; GO:0043229 intracellular organelle; GO:0043231 intracellular membrane-bounded organelle; GO:0…		PF00141	Peroxidase
Niben101Scf02357g08006.1	287	K	0.664	0.00725602	Down	sp|P71019|FABD_BACSU Malonyl CoA-acyl carrier protein transacylase	1	107.06	3	GVEVVEAK(1)AK	0.79935	0.731	0.802	0.918	1.255	1.12	1.315	chloroplast	K00645	fabD, MCAT, MCT1; [acyl-carrier-protein] S-malonyltransferase [EC:2.3.1.39]	map00061 Fatty acid biosynthesis; map01100 Metabolic pathways; map01212 Fatty acid metabolism				PF00698	Acyl transferase domain	I	KOG2926	Malonyl-CoA:ACP transacylase
Niben101Scf02363g00010.1	570	K	1.498	0.0456809	Up	AT3G13870.1 Root hair defective 3 GTP-binding protein (RHD3) LENGTH=802	1	93.162	2	AITK(1)TAR	0.027491	1.212	1.294	1.084	0.916	0.883	0.597	plasma membrane	K22698	SEY1; protein SEY1 [EC:3.6.5.-]		GO:0000902 cell morphogenesis; GO:0006810 transport; GO:0006888 endoplasmic reticulum to Golgi vesicle-mediated transport; GO:0006996 organelle organization; GO:0007010 cytoskeleton organization; GO:0007275 multicellular organism development; GO:0009653 anatomical structure morphogenesis; GO:0009826 unidimensional cell growth; GO:0009832 plant-type cell wall biogenesis; GO:0009888 tissue developm…	GO:0005622 intracellular; GO:0005623 cell; GO:0005737 cytoplasm; GO:0005773 vacuole; GO:0005774 vacuolar membrane; GO:0005783 endoplasmic reticulum; GO:0005886 plasma membrane; GO:0012505 endomembrane system; GO:0016020 membrane; GO:0031090 organelle membrane; GO:0043226 organelle; GO:0043227 membrane-bounded organelle; GO:0043229 intracellular organelle; GO:0043231 intracellular membrane-bounded…	GO:0000166 nucleotide binding; GO:0001882 nucleoside binding; GO:0001883 purine nucleoside binding; GO:0005488 binding; GO:0005525 GTP binding; GO:0017076 purine nucleotide binding; GO:0019001 guanyl nucleotide binding; GO:0032549 ribonucleoside binding; GO:0032550 purine ribonucleoside binding; GO:0032553 ribonucleotide binding; GO:0032555 purine ribonucleotide binding; GO:0032561 guanyl ribonuc…			S	KOG2203	GTP-binding protein
Niben101Scf03015g03012.1	246	K	0.751	0.00242812	Down	ref|WP_002802095.1| membrane protein [Microcystis aerugin [Microcystis aeruginosa PCC 9701]	1	124.42	2	ALQLSDLEK(1)R	-0.26112	0.898	0.84	0.894	1.244	1.099	1.16	chloroplast
Niben101Scf02402g01001.1	224	K	0.755	0.00843542	Down	sp|Q6FQU5|DHH1_CANGA ATP-dependent RNA helicase DHH1	1	96.492	3	ELGK(1)HLK	0.12221	0.965	0.851	0.825	1.237	1.157	1.103	chloroplast	K12614	DDX6, RCK, DHH1; ATP-dependent RNA helicase DDX6/DHH1 [EC:3.6.4.13]	map03018 RNA degradation	GO:0006139 nucleobase-containing compound metabolic process; GO:0006417 regulation of translation; GO:0006725 cellular aromatic compound metabolic process; GO:0006807 nitrogen compound metabolic process; GO:0006996 organelle organization; GO:0008152 metabolic process; GO:0009889 regulation of biosynthetic process; GO:0009987 cellular process; GO:0010468 regulation of gene expression; GO:0010501 R…	GO:0000932 P-body; GO:0005622 intracellular; GO:0005623 cell; GO:0005634 nucleus; GO:0005730 nucleolus; GO:0005737 cytoplasm; GO:0010494 cytoplasmic stress granule; GO:0031974 membrane-enclosed lumen; GO:0031981 nuclear lumen; GO:0032991 protein-containing complex; GO:0035770 ribonucleoprotein granule; GO:0036464 cytoplasmic ribonucleoprotein granule; GO:0043226 organelle; GO:0043227 membrane-bou…	GO:0003724 RNA helicase activity; GO:0003824 catalytic activity; GO:0004386 helicase activity; GO:0008186 RNA-dependent ATPase activity; GO:0016462 pyrophosphatase activity; GO:0016787 hydrolase activity; GO:0016817 hydrolase activity, acting on acid anhydrides; GO:0016818 hydrolase activity, acting on acid anhydrides, in phosphorus-containing anhydrides; GO:0016887 ATPase activity; GO:0017111 nu…	PF00270	DEAD/DEAH box helicase	A	KOG0326	ATP-dependent RNA helicase
Niben101Scf02420g08013.1	57	K	1.642	5.68e-05	Up	sp|Q6L545|GID1_ORYSJ Gibberellin receptor GID1	1	138.98	3	DVTLDTDK(1)K	-0.36981	1.224	1.268	1.197	0.718	0.754	0.774	chloroplast							PF07859	alpha/beta hydrolase fold	V	KOG1515	Arylacetamide deacetylase
Niben101Scf02420g08013.1	27	K	1.967	0.000234531	Up	sp|Q6L545|GID1_ORYSJ Gibberellin receptor GID1	1	105.2	2	ELPGDTVK(1)R	0.0052527	1.418	1.281	1.226	0.708	0.651	0.636	chloroplast							PF07859	alpha/beta hydrolase fold	V	KOG1515	Arylacetamide deacetylase
Niben101Scf02438g02001.1	378	K	1.624	0.00225683	Up	AT1G06290.1 acyl-CoA oxidase 3 LENGTH=675	1	70.373	2	EACGGQGLK(1)TENR	0.068445	1.362	1.115	1.204	0.734	0.719	0.813	chloroplast	K00232	E1.3.3.6, ACOX1, ACOX3; acyl-CoA oxidase [EC:1.3.3.6]	map00071 Fatty acid degradation; map00410 beta-Alanine metabolism; map00592 alpha-Linolenic acid metabolism; map00640 Propanoate metabolism; map01040 Biosynthesis of unsaturated fatty acids; map01100 Metabolic pathways; map01110 Biosynthesis of secondary metabolites; map01200 Carbon metabolism; map01212 Fatty acid metabolism; map04146 Peroxisome	GO:0006082 organic acid metabolic process; GO:0006629 lipid metabolic process; GO:0006631 fatty acid metabolic process; GO:0006635 fatty acid beta-oxidation; GO:0008152 metabolic process; GO:0009056 catabolic process; GO:0009062 fatty acid catabolic process; GO:0009987 cellular process; GO:0016042 lipid catabolic process; GO:0016054 organic acid catabolic process; GO:0019395 fatty acid oxidation;…		GO:0000166 nucleotide binding; GO:0003824 catalytic activity; GO:0003995 acyl-CoA dehydrogenase activity; GO:0003997 acyl-CoA oxidase activity; GO:0005488 binding; GO:0016491 oxidoreductase activity; GO:0016627 oxidoreductase activity, acting on the CH-CH group of donors; GO:0016634 oxidoreductase activity, acting on the CH-CH group of donors, oxygen as acceptor; GO:0036094 small molecule binding…	PF02770; PF00441	Acyl-CoA dehydrogenase, middle domain; Acyl-CoA dehydrogenase, C-terminal domain	IQ	KOG0135	Pristanoyl-CoA/acyl-CoA oxidase
Niben101Scf02450g03010.1	8	K	0.594	0.000152001	Down	sp|Q8NEZ4|KMT2C_HUMAN Histone-lysine N-methyltransferase 2C	1	42.633	3	IVMTDK(1)CGSGIEAGEDIK(1)R	4.0529	0.813	0.719	0.77	1.322	1.272	1.284	cytoplasm	K11423	SETD2; [histone H3]-dimethyl-L-lysine36 N-methyltransferase [EC:2.1.1.358]	map00310 Lysine degradation; map01100 Metabolic pathways	GO:0006464 cellular protein modification process; GO:0006479 protein methylation; GO:0006807 nitrogen compound metabolic process; GO:0008152 metabolic process; GO:0008213 protein alkylation; GO:0009987 cellular process; GO:0018022 peptidyl-lysine methylation; GO:0018193 peptidyl-amino acid modification; GO:0018205 peptidyl-lysine modification; GO:0019538 protein metabolic process; GO:0032259 meth…	GO:0005622 intracellular; GO:0005623 cell; GO:0005737 cytoplasm; GO:0005783 endoplasmic reticulum; GO:0005911 cell-cell junction; GO:0009506 plasmodesma; GO:0012505 endomembrane system; GO:0030054 cell junction; GO:0043226 organelle; GO:0043227 membrane-bounded organelle; GO:0043229 intracellular organelle; GO:0043231 intracellular membrane-bounded organelle; GO:0055044 symplast;	GO:0003824 catalytic activity; GO:0008168 methyltransferase activity; GO:0008170 N-methyltransferase activity; GO:0008276 protein methyltransferase activity; GO:0008757 S-adenosylmethionine-dependent methyltransferase activity; GO:0016278 lysine N-methyltransferase activity; GO:0016279 protein-lysine N-methyltransferase activity; GO:0016740 transferase activity; GO:0016741 transferase activity, t…			K	KOG1081	Transcription factor NSD1 and related SET domain proteins
Niben101Scf02450g03010.1	20	K	0.594	0.000152001	Down	sp|Q8NEZ4|KMT2C_HUMAN Histone-lysine N-methyltransferase 2C	1	42.633	3	IVMTDK(1)CGSGIEAGEDIK(1)R	4.0529	0.813	0.719	0.77	1.322	1.272	1.284	cytoplasm	K11423	SETD2; [histone H3]-dimethyl-L-lysine36 N-methyltransferase [EC:2.1.1.358]	map00310 Lysine degradation; map01100 Metabolic pathways	GO:0006464 cellular protein modification process; GO:0006479 protein methylation; GO:0006807 nitrogen compound metabolic process; GO:0008152 metabolic process; GO:0008213 protein alkylation; GO:0009987 cellular process; GO:0018022 peptidyl-lysine methylation; GO:0018193 peptidyl-amino acid modification; GO:0018205 peptidyl-lysine modification; GO:0019538 protein metabolic process; GO:0032259 meth…	GO:0005622 intracellular; GO:0005623 cell; GO:0005737 cytoplasm; GO:0005783 endoplasmic reticulum; GO:0005911 cell-cell junction; GO:0009506 plasmodesma; GO:0012505 endomembrane system; GO:0030054 cell junction; GO:0043226 organelle; GO:0043227 membrane-bounded organelle; GO:0043229 intracellular organelle; GO:0043231 intracellular membrane-bounded organelle; GO:0055044 symplast;	GO:0003824 catalytic activity; GO:0008168 methyltransferase activity; GO:0008170 N-methyltransferase activity; GO:0008276 protein methyltransferase activity; GO:0008757 S-adenosylmethionine-dependent methyltransferase activity; GO:0016278 lysine N-methyltransferase activity; GO:0016279 protein-lysine N-methyltransferase activity; GO:0016740 transferase activity; GO:0016741 transferase activity, t…			K	KOG1081	Transcription factor NSD1 and related SET domain proteins
Niben101Scf02459g00024.1	170	K	2.089	0.000816339	Up	sp|P27518|CB21_GOSHI Chlorophyll a-b binding protein 151, chloroplastic	1	76.228	2	VK(1)EIK(1)NGR	0.83252	1.346	1.317	1.311	0.537	0.663	0.702	chloroplast	K08916	LHCB5; light-harvesting complex II chlorophyll a/b binding protein 5	map00196 Photosynthesis - antenna proteins; map01100 Metabolic pathways
Niben101Scf02461g00004.1	260	K	1.488	0.000186996	Up	AT1G56190.1 Phosphoglycerate kinase family protein LENGTH=478	1	122.56	3	RPFAAIVGGSK(1)VSSK	-0.2547	1.176	1.209	1.174	0.754	0.807	0.83	chloroplast	K00927	PGK, pgk; phosphoglycerate kinase [EC:2.7.2.3]	map00010 Glycolysis / Gluconeogenesis; map00710 Carbon fixation in photosynthetic organisms; map01100 Metabolic pathways; map01110 Biosynthesis of secondary metabolites; map01200 Carbon metabolism; map01230 Biosynthesis of amino acids	GO:0002682 regulation of immune system process; GO:0002697 regulation of immune effector process; GO:0002831 regulation of response to biotic stimulus; GO:0005975 carbohydrate metabolic process; GO:0006082 organic acid metabolic process; GO:0006090 pyruvate metabolic process; GO:0006091 generation of precursor metabolites and energy; GO:0006096 glycolytic process; GO:0006139 nucleobase-containing…	GO:0005576 extracellular region; GO:0005618 cell wall; GO:0005622 intracellular; GO:0005623 cell; GO:0005634 nucleus; GO:0005737 cytoplasm; GO:0005739 mitochondrion; GO:0005829 cytosol; GO:0009507 chloroplast; GO:0009526 plastid envelope; GO:0009532 plastid stroma; GO:0009536 plastid; GO:0009570 chloroplast stroma; GO:0009579 thylakoid; GO:0009941 chloroplast envelope; GO:0010319 stromule; GO:001…	GO:0003824 catalytic activity; GO:0004672 protein kinase activity; GO:0016301 kinase activity; GO:0016740 transferase activity; GO:0016772 transferase activity, transferring phosphorus-containing groups; GO:0016773 phosphotransferase activity, alcohol group as acceptor; GO:0140096 catalytic activity, acting on a protein;	PF00162	Phosphoglycerate kinase	G	KOG1367	3-phosphoglycerate kinase
Niben101Scf02461g00004.1	90	K	0.623	0.00425061	Down	AT1G56190.1 Phosphoglycerate kinase family protein LENGTH=478	1	113.24	3	SVGDLTAAELK(1)GK	-0.68293	0.773	0.808	0.789	1.36	1.369	1.077	chloroplast	K00927	PGK, pgk; phosphoglycerate kinase [EC:2.7.2.3]	map00010 Glycolysis / Gluconeogenesis; map00710 Carbon fixation in photosynthetic organisms; map01100 Metabolic pathways; map01110 Biosynthesis of secondary metabolites; map01200 Carbon metabolism; map01230 Biosynthesis of amino acids	GO:0002682 regulation of immune system process; GO:0002697 regulation of immune effector process; GO:0002831 regulation of response to biotic stimulus; GO:0005975 carbohydrate metabolic process; GO:0006082 organic acid metabolic process; GO:0006090 pyruvate metabolic process; GO:0006091 generation of precursor metabolites and energy; GO:0006096 glycolytic process; GO:0006139 nucleobase-containing…	GO:0005576 extracellular region; GO:0005618 cell wall; GO:0005622 intracellular; GO:0005623 cell; GO:0005634 nucleus; GO:0005737 cytoplasm; GO:0005739 mitochondrion; GO:0005829 cytosol; GO:0009507 chloroplast; GO:0009526 plastid envelope; GO:0009532 plastid stroma; GO:0009536 plastid; GO:0009570 chloroplast stroma; GO:0009579 thylakoid; GO:0009941 chloroplast envelope; GO:0010319 stromule; GO:001…	GO:0003824 catalytic activity; GO:0004672 protein kinase activity; GO:0016301 kinase activity; GO:0016740 transferase activity; GO:0016772 transferase activity, transferring phosphorus-containing groups; GO:0016773 phosphotransferase activity, alcohol group as acceptor; GO:0140096 catalytic activity, acting on a protein;	PF00162	Phosphoglycerate kinase	G	KOG1367	3-phosphoglycerate kinase
Niben101Scf02468g10004.1	160	K	1.685	3.19e-05	Up	AT2G26230.1 uricase / urate oxidase / nodulin 35, putative LENGTH=309	1	79.089	2	TTK(1)SGFEGFIR	0.67822	1.254	1.212	1.256	0.715	0.769	0.725	peroxisome	K00365	uaZ; urate oxidase [EC:1.7.3.3]	map00230 Purine metabolism; map00232 Caffeine metabolism; map01100 Metabolic pathways	GO:0006996 organelle organization; GO:0007031 peroxisome organization; GO:0008152 metabolic process; GO:0009987 cellular process; GO:0016043 cellular component organization; GO:0055114 oxidation-reduction process; GO:0071840 cellular component organization or biogenesis;	GO:0005622 intracellular; GO:0005623 cell; GO:0005737 cytoplasm; GO:0005777 peroxisome; GO:0042579 microbody; GO:0043226 organelle; GO:0043227 membrane-bounded organelle; GO:0043229 intracellular organelle; GO:0043231 intracellular membrane-bounded organelle;	GO:0003824 catalytic activity; GO:0004846 urate oxidase activity; GO:0016491 oxidoreductase activity; GO:0016661 oxidoreductase activity, acting on other nitrogenous compounds as donors; GO:0016663 oxidoreductase activity, acting on other nitrogenous compounds as donors, oxygen as acceptor;	PF01014	Uricase	Q	KOG1599	Uricase (urate oxidase)
Niben101Scf02479g02013.1	343	K	0.74	0.00874997	Down	sp|B0JH56|F16PA_MICAN Fructose-1,6-bisphosphatase class 1	1	91.783	2	NAK(1)NGNLR	-1.1767	0.928	0.841	0.846	1.294	1.074	1.167	chloroplast	K03841	FBP, fbp; fructose-1,6-bisphosphatase I [EC:3.1.3.11]	map00010 Glycolysis / Gluconeogenesis; map00030 Pentose phosphate pathway; map00051 Fructose and mannose metabolism; map00710 Carbon fixation in photosynthetic organisms; map01100 Metabolic pathways; map01110 Biosynthesis of secondary metabolites; map01200 Carbon metabolism	GO:0005975 carbohydrate metabolic process; GO:0005984 disaccharide metabolic process; GO:0005985 sucrose metabolic process; GO:0005986 sucrose biosynthetic process; GO:0005996 monosaccharide metabolic process; GO:0006000 fructose metabolic process; GO:0006002 fructose 6-phosphate metabolic process; GO:0006006 glucose metabolic process; GO:0006094 gluconeogenesis; GO:0006793 phosphorus metabolic p…	GO:0005622 intracellular; GO:0005623 cell; GO:0005737 cytoplasm; GO:0005829 cytosol;	GO:0003824 catalytic activity; GO:0016787 hydrolase activity; GO:0016788 hydrolase activity, acting on ester bonds; GO:0016791 phosphatase activity; GO:0019203 carbohydrate phosphatase activity; GO:0042132 fructose 1,6-bisphosphate 1-phosphatase activity; GO:0042578 phosphoric ester hydrolase activity; GO:0050308 sugar-phosphatase activity;	PF00316	Fructose-1-6-bisphosphatase	G	KOG1458	Fructose-1,6-bisphosphatase
Niben101Scf12414g03002.1	90	K	0.603	0.0408668	Down	ref|XP_007039994.1| F5O11.10 isoform 3 [Theobroma cacao] gb|EOY24495.1| F5O11.10 isoform 3 [Theobroma cacao]	1	106.42	3	TATEHLK(1)R	0.52115	0.816	0.77	0.765	1.726	1.16	1.013	cytoplasm
Niben101Scf04895g00008.1	158	K	0.731	0.0476013	Down	sp|Q566S6|DRS7B_DANRE Dehydrogenase/reductase SDR family member 7B	1	65.224	3	NLK(1)HEWAK	1.2516	0.895	0.854	0.828	1.021	1.43	1.075	chloroplast	K15095	E1.1.1.208; (+)-neomenthol dehydrogenase [EC:1.1.1.208]	map00902 Monoterpenoid biosynthesis; map01110 Biosynthesis of secondary metabolites				PF00106	short chain dehydrogenase	Q	KOG1208	Dehydrogenases with different specificities (related to short-chain alcohol dehydrogenases)
Niben101Scf02502g15014.1	71	K	1.588	0.0016089	Up	sp|O65743|RL24_CICAR 60S ribosomal protein L24	1	119.39	3	K(1)DIAQEAVK(1)K	-0.0070803	1.258	1.282	1.107	0.706	0.799	0.791	cytoplasm	K02896	RP-L24e, RPL24; large subunit ribosomal protein L24e	map03010 Ribosome	GO:0000003 reproduction; GO:0000027 ribosomal large subunit assembly; GO:0003006 developmental process involved in reproduction; GO:0006412 translation; GO:0006518 peptide metabolic process; GO:0006807 nitrogen compound metabolic process; GO:0006996 organelle organization; GO:0007154 cell communication; GO:0007165 signal transduction; GO:0007275 multicellular organism development; GO:0008152 meta…	GO:0005622 intracellular; GO:0005623 cell; GO:0005634 nucleus; GO:0005730 nucleolus; GO:0005737 cytoplasm; GO:0005829 cytosol; GO:0005840 ribosome; GO:0005886 plasma membrane; GO:0009507 chloroplast; GO:0009536 plastid; GO:0015934 large ribosomal subunit; GO:0016020 membrane; GO:0022625 cytosolic large ribosomal subunit; GO:0022626 cytosolic ribosome; GO:0031974 membrane-enclosed lumen; GO:003198…	GO:0003676 nucleic acid binding; GO:0003723 RNA binding; GO:0003729 mRNA binding; GO:0003735 structural constituent of ribosome; GO:0005198 structural molecule activity; GO:0005488 binding; GO:0097159 organic cyclic compound binding; GO:1901363 heterocyclic compound binding;	PF01246	Ribosomal protein L24e	J	KOG1722	60s ribosomal protein L24
Niben101Scf02502g15014.1	72	K	1.987	0.00196982	Up	sp|O65743|RL24_CICAR 60S ribosomal protein L24	1	119.39	2	DIAQEAVK(1)K(1)R	-1.2159	1.417	1.327	1.178	0.559	0.719	0.696	cytoplasm	K02896	RP-L24e, RPL24; large subunit ribosomal protein L24e	map03010 Ribosome	GO:0000003 reproduction; GO:0000027 ribosomal large subunit assembly; GO:0003006 developmental process involved in reproduction; GO:0006412 translation; GO:0006518 peptide metabolic process; GO:0006807 nitrogen compound metabolic process; GO:0006996 organelle organization; GO:0007154 cell communication; GO:0007165 signal transduction; GO:0007275 multicellular organism development; GO:0008152 meta…	GO:0005622 intracellular; GO:0005623 cell; GO:0005634 nucleus; GO:0005730 nucleolus; GO:0005737 cytoplasm; GO:0005829 cytosol; GO:0005840 ribosome; GO:0005886 plasma membrane; GO:0009507 chloroplast; GO:0009536 plastid; GO:0015934 large ribosomal subunit; GO:0016020 membrane; GO:0022625 cytosolic large ribosomal subunit; GO:0022626 cytosolic ribosome; GO:0031974 membrane-enclosed lumen; GO:003198…	GO:0003676 nucleic acid binding; GO:0003723 RNA binding; GO:0003729 mRNA binding; GO:0003735 structural constituent of ribosome; GO:0005198 structural molecule activity; GO:0005488 binding; GO:0097159 organic cyclic compound binding; GO:1901363 heterocyclic compound binding;	PF01246	Ribosomal protein L24e	J	KOG1722	60s ribosomal protein L24
Niben101Scf02502g15014.1	63	K	1.714	0.000168575	Up	sp|O65743|RL24_CICAR 60S ribosomal protein L24	1	72.29	3	K(1)DIAQEAVK(1)K	-0.0070803	1.265	1.21	1.267	0.7	0.701	0.782	cytoplasm	K02896	RP-L24e, RPL24; large subunit ribosomal protein L24e	map03010 Ribosome	GO:0000003 reproduction; GO:0000027 ribosomal large subunit assembly; GO:0003006 developmental process involved in reproduction; GO:0006412 translation; GO:0006518 peptide metabolic process; GO:0006807 nitrogen compound metabolic process; GO:0006996 organelle organization; GO:0007154 cell communication; GO:0007165 signal transduction; GO:0007275 multicellular organism development; GO:0008152 meta…	GO:0005622 intracellular; GO:0005623 cell; GO:0005634 nucleus; GO:0005730 nucleolus; GO:0005737 cytoplasm; GO:0005829 cytosol; GO:0005840 ribosome; GO:0005886 plasma membrane; GO:0009507 chloroplast; GO:0009536 plastid; GO:0015934 large ribosomal subunit; GO:0016020 membrane; GO:0022625 cytosolic large ribosomal subunit; GO:0022626 cytosolic ribosome; GO:0031974 membrane-enclosed lumen; GO:003198…	GO:0003676 nucleic acid binding; GO:0003723 RNA binding; GO:0003729 mRNA binding; GO:0003735 structural constituent of ribosome; GO:0005198 structural molecule activity; GO:0005488 binding; GO:0097159 organic cyclic compound binding; GO:1901363 heterocyclic compound binding;	PF01246	Ribosomal protein L24e	J	KOG1722	60s ribosomal protein L24
Niben101Scf02502g15014.1	163	K	1.407	0.0034348	Up	sp|O65743|RL24_CICAR 60S ribosomal protein L24	1	94.539	2	LGGGGGK(1)R	-0.73764	1.283	1.088	1.13	0.867	0.807	0.815	cytoplasm	K02896	RP-L24e, RPL24; large subunit ribosomal protein L24e	map03010 Ribosome	GO:0000003 reproduction; GO:0000027 ribosomal large subunit assembly; GO:0003006 developmental process involved in reproduction; GO:0006412 translation; GO:0006518 peptide metabolic process; GO:0006807 nitrogen compound metabolic process; GO:0006996 organelle organization; GO:0007154 cell communication; GO:0007165 signal transduction; GO:0007275 multicellular organism development; GO:0008152 meta…	GO:0005622 intracellular; GO:0005623 cell; GO:0005634 nucleus; GO:0005730 nucleolus; GO:0005737 cytoplasm; GO:0005829 cytosol; GO:0005840 ribosome; GO:0005886 plasma membrane; GO:0009507 chloroplast; GO:0009536 plastid; GO:0015934 large ribosomal subunit; GO:0016020 membrane; GO:0022625 cytosolic large ribosomal subunit; GO:0022626 cytosolic ribosome; GO:0031974 membrane-enclosed lumen; GO:003198…	GO:0003676 nucleic acid binding; GO:0003723 RNA binding; GO:0003729 mRNA binding; GO:0003735 structural constituent of ribosome; GO:0005198 structural molecule activity; GO:0005488 binding; GO:0097159 organic cyclic compound binding; GO:1901363 heterocyclic compound binding;	PF01246	Ribosomal protein L24e	J	KOG1722	60s ribosomal protein L24
Niben101Scf02502g15014.1	50	K	1.353	0.00172028	Up	sp|O65743|RL24_CICAR 60S ribosomal protein L24	0.999985	129.38	3	LKPSK(1)LTWTAMYR	-0.10039	1.125	1.151	1.16	0.83	0.798	0.912	cytoplasm	K02896	RP-L24e, RPL24; large subunit ribosomal protein L24e	map03010 Ribosome	GO:0000003 reproduction; GO:0000027 ribosomal large subunit assembly; GO:0003006 developmental process involved in reproduction; GO:0006412 translation; GO:0006518 peptide metabolic process; GO:0006807 nitrogen compound metabolic process; GO:0006996 organelle organization; GO:0007154 cell communication; GO:0007165 signal transduction; GO:0007275 multicellular organism development; GO:0008152 meta…	GO:0005622 intracellular; GO:0005623 cell; GO:0005634 nucleus; GO:0005730 nucleolus; GO:0005737 cytoplasm; GO:0005829 cytosol; GO:0005840 ribosome; GO:0005886 plasma membrane; GO:0009507 chloroplast; GO:0009536 plastid; GO:0015934 large ribosomal subunit; GO:0016020 membrane; GO:0022625 cytosolic large ribosomal subunit; GO:0022626 cytosolic ribosome; GO:0031974 membrane-enclosed lumen; GO:003198…	GO:0003676 nucleic acid binding; GO:0003723 RNA binding; GO:0003729 mRNA binding; GO:0003735 structural constituent of ribosome; GO:0005198 structural molecule activity; GO:0005488 binding; GO:0097159 organic cyclic compound binding; GO:1901363 heterocyclic compound binding;	PF01246	Ribosomal protein L24e	J	KOG1722	60s ribosomal protein L24
Niben101Scf03732g07010.1	503	K	1.44	0.0108106	Up	AT3G52990.1 Pyruvate kinase family protein LENGTH=527	1	84.687	3	ASGVIK(1)SHDR	0.11059	1.057	1.107	1.348	0.812	0.773	0.854	cytoplasm	K00873	PK, pyk; pyruvate kinase [EC:2.7.1.40]	map00010 Glycolysis / Gluconeogenesis; map00230 Purine metabolism; map00620 Pyruvate metabolism; map01100 Metabolic pathways; map01110 Biosynthesis of secondary metabolites; map01200 Carbon metabolism; map01230 Biosynthesis of amino acids				PF02887	Pyruvate kinase, alpha/beta domain	G	KOG2323	Pyruvate kinase
Niben101Scf03732g07010.1	444	K	1.625	0.00270619	Up	AT3G52990.1 Pyruvate kinase family protein LENGTH=527	1	97.431	2	LK(1)TNQLK	-0.56802	1.301	1.087	1.298	0.808	0.762	0.698	cytoplasm	K00873	PK, pyk; pyruvate kinase [EC:2.7.1.40]	map00010 Glycolysis / Gluconeogenesis; map00230 Purine metabolism; map00620 Pyruvate metabolism; map01100 Metabolic pathways; map01110 Biosynthesis of secondary metabolites; map01200 Carbon metabolism; map01230 Biosynthesis of amino acids				PF02887	Pyruvate kinase, alpha/beta domain	G	KOG2323	Pyruvate kinase
Niben101Scf03254g00001.1	373	K	0.601	0.037542	Down	sp|Q1RJT3|ODP2_RICBR Dihydrolipoyllysine-residue acetyltransferase component of pyruvate dehydrogenase complex	1	100.02	2	ELVDK(1)AR	2.7142	0.701	0.923	0.687	1.211	1.61	1.022	chloroplast	K00627	DLAT, aceF, pdhC; pyruvate dehydrogenase E2 component (dihydrolipoamide acetyltransferase) [EC:2.3.1.12]	map00010 Glycolysis / Gluconeogenesis; map00020 Citrate cycle (TCA cycle); map00620 Pyruvate metabolism; map01100 Metabolic pathways; map01110 Biosynthesis of secondary metabolites; map01200 Carbon metabolism				PF00364; PF00198	Biotin-requiring enzyme; 2-oxoacid dehydrogenases acyltransferase (catalytic domain)	C	KOG0557	Dihydrolipoamide acetyltransferase
Niben101Scf04623g02006.1	772	K	1.719	0.0152167	Up	AT2G47800.1 multidrug resistance-associated protein 4 LENGTH=1516	1	55.261	2	GINLSGGQK(1)QR	0.018491	1.153	1.14	1.43	0.577	0.741	0.848	plasma membrane	K05666	ABCC2; ATP-binding cassette, subfamily C (CFTR/MRP), member 2	map02010 ABC transporters	GO:0001101 response to acid chemical; GO:0006810 transport; GO:0006855 drug transmembrane transport; GO:0006950 response to stress; GO:0009414 response to water deprivation; GO:0009415 response to water; GO:0009605 response to external stimulus; GO:0009607 response to biotic stimulus; GO:0009611 response to wounding; GO:0009624 response to nematode; GO:0009628 response to abiotic stimulus; GO:000…	GO:0000325 plant-type vacuole; GO:0005622 intracellular; GO:0005623 cell; GO:0005737 cytoplasm; GO:0005773 vacuole; GO:0005774 vacuolar membrane; GO:0005794 Golgi apparatus; GO:0005886 plasma membrane; GO:0005911 cell-cell junction; GO:0009506 plasmodesma; GO:0012505 endomembrane system; GO:0016020 membrane; GO:0030054 cell junction; GO:0031090 organelle membrane; GO:0043226 organelle; GO:0043227…	GO:0003824 catalytic activity; GO:0005215 transporter activity; GO:0015399 primary active transmembrane transporter activity; GO:0016462 pyrophosphatase activity; GO:0016787 hydrolase activity; GO:0016817 hydrolase activity, acting on acid anhydrides; GO:0016818 hydrolase activity, acting on acid anhydrides, in phosphorus-containing anhydrides; GO:0016887 ATPase activity; GO:0017111 nucleoside-tr…	PF00005	ABC transporter	Q	KOG0054	Multidrug resistance-associated protein/mitoxantrone resistance protein, ABC superfamily
Niben101Scf02538g06008.1	239	K	1.456	0.00188502	Up	sp|P0AFI1|OXC_ECO57 Oxalyl-CoA decarboxylase	1	93.143	2	AENALK(1)R	0.17169	1.216	1.202	1.122	0.808	0.875	0.748	cytoplasm	K12261	HACL1; 2-hydroxyacyl-CoA lyase 1 [EC:4.1.-.-]	map04146 Peroxisome		GO:0005622 intracellular; GO:0005623 cell; GO:0005737 cytoplasm; GO:0005829 cytosol;		PF02776; PF00205; PF02775	Thiamine pyrophosphate enzyme, N-terminal TPP binding domain; Thiamine pyrophosphate enzyme, central domain; Thiamine pyrophosphate enzyme, C-terminal TPP binding domain	EH	KOG1185	Thiamine pyrophosphate-requiring enzyme
Niben101Scf03723g01001.1	370	K	1.481	0.00181537	Up	sp|Q3IRQ4|LEUC_NATPD 3-isopropylmalate dehydratase large subunit	1	58.917	3	K(1)HGVVGK	1.0711	1.311	1.133	1.12	0.777	0.816	0.813	chloroplast	K01681	ACO, acnA; aconitate hydratase [EC:4.2.1.3]	map00020 Citrate cycle (TCA cycle); map00630 Glyoxylate and dicarboxylate metabolism; map01100 Metabolic pathways; map01110 Biosynthesis of secondary metabolites; map01200 Carbon metabolism; map01210 2-Oxocarboxylic acid metabolism; map01230 Biosynthesis of amino acids	GO:0001101 response to acid chemical; GO:0006082 organic acid metabolic process; GO:0006101 citrate metabolic process; GO:0006102 isocitrate metabolic process; GO:0006950 response to stress; GO:0006970 response to osmotic stress; GO:0006979 response to oxidative stress; GO:0007275 multicellular organism development; GO:0008152 metabolic process; GO:0009605 response to external stimulus; GO:000962…	GO:0005618 cell wall; GO:0005622 intracellular; GO:0005623 cell; GO:0005737 cytoplasm; GO:0005739 mitochondrion; GO:0005773 vacuole; GO:0005774 vacuolar membrane; GO:0005829 cytosol; GO:0009507 chloroplast; GO:0009532 plastid stroma; GO:0009536 plastid; GO:0009570 chloroplast stroma; GO:0016020 membrane; GO:0030312 external encapsulating structure; GO:0031090 organelle membrane; GO:0043226 organe…	GO:0000166 nucleotide binding; GO:0003824 catalytic activity; GO:0003994 aconitate hydratase activity; GO:0005488 binding; GO:0005507 copper ion binding; GO:0005524 ATP binding; GO:0008144 drug binding; GO:0016829 lyase activity; GO:0016835 carbon-oxygen lyase activity; GO:0016836 hydro-lyase activity; GO:0017076 purine nucleotide binding; GO:0030554 adenyl nucleotide binding; GO:0032553 ribonucl…	PF00694	Aconitase C-terminal domain	C	KOG0452	RNA-binding translational regulator IRP (aconitase superfamily)
Niben101Scf02553g02002.1	62	K	0.55	0.00608177	Down	AT3G48730.1 glutamate-1-semialdehyde 2,1-aminomutase 2 LENGTH=472	1	72.2	3	SEEAFSK(1)AK	-0.026302	0.742	0.716	0.733	1.234	1.125	1.622	chloroplast	K01845	hemL; glutamate-1-semialdehyde 2,1-aminomutase [EC:5.4.3.8]	map00860 Porphyrin and chlorophyll metabolism; map01100 Metabolic pathways; map01110 Biosynthesis of secondary metabolites		GO:0005576 extracellular region; GO:0005622 intracellular; GO:0005623 cell; GO:0005737 cytoplasm; GO:0009507 chloroplast; GO:0009526 plastid envelope; GO:0009532 plastid stroma; GO:0009536 plastid; GO:0009570 chloroplast stroma; GO:0009941 chloroplast envelope; GO:0031967 organelle envelope; GO:0031975 envelope; GO:0043226 organelle; GO:0043227 membrane-bounded organelle; GO:0043229 intracellular…		PF00202	Aminotransferase class-III	H	KOG1401	Acetylornithine aminotransferase
Niben101Scf02553g02002.1	55	K	0.642	0.00625137	Down	AT3G48730.1 glutamate-1-semialdehyde 2,1-aminomutase 2 LENGTH=472	1	145.69	2	TFTLQK(1)SEEAFSK	-0.38134	0.827	0.839	0.757	1.457	1.16	1.155	chloroplast	K01845	hemL; glutamate-1-semialdehyde 2,1-aminomutase [EC:5.4.3.8]	map00860 Porphyrin and chlorophyll metabolism; map01100 Metabolic pathways; map01110 Biosynthesis of secondary metabolites		GO:0005576 extracellular region; GO:0005622 intracellular; GO:0005623 cell; GO:0005737 cytoplasm; GO:0009507 chloroplast; GO:0009526 plastid envelope; GO:0009532 plastid stroma; GO:0009536 plastid; GO:0009570 chloroplast stroma; GO:0009941 chloroplast envelope; GO:0031967 organelle envelope; GO:0031975 envelope; GO:0043226 organelle; GO:0043227 membrane-bounded organelle; GO:0043229 intracellular…		PF00202	Aminotransferase class-III	H	KOG1401	Acetylornithine aminotransferase
Niben101Scf02585g00014.1	130	K	0.662	0.00117563	Down	sp|Q5WLQ0|RL5_BACSK 50S ribosomal protein L5	1	129.89	2	AK(1)NAIATFK	-0.44828	0.843	0.768	0.841	1.27	1.14	1.293	chloroplast	K02931	RP-L5, MRPL5, rplE; large subunit ribosomal protein L5	map03010 Ribosome	GO:0000027 ribosomal large subunit assembly; GO:0006412 translation; GO:0006518 peptide metabolic process; GO:0006807 nitrogen compound metabolic process; GO:0006996 organelle organization; GO:0008152 metabolic process; GO:0009058 biosynthetic process; GO:0009059 macromolecule biosynthetic process; GO:0009719 response to endogenous stimulus; GO:0009725 response to hormone; GO:0009735 response to …	GO:0005622 intracellular; GO:0005623 cell; GO:0005737 cytoplasm; GO:0005829 cytosol; GO:0005840 ribosome; GO:0009507 chloroplast; GO:0009526 plastid envelope; GO:0009532 plastid stroma; GO:0009536 plastid; GO:0009570 chloroplast stroma; GO:0009941 chloroplast envelope; GO:0016020 membrane; GO:0022626 cytosolic ribosome; GO:0031967 organelle envelope; GO:0031975 envelope; GO:0032991 protein-contai…	GO:0003676 nucleic acid binding; GO:0003723 RNA binding; GO:0003735 structural constituent of ribosome; GO:0005198 structural molecule activity; GO:0005488 binding; GO:0097159 organic cyclic compound binding; GO:1901363 heterocyclic compound binding;	PF00281; PF00673	Ribosomal protein L5; ribosomal L5P family C-terminus	J	KOG0398	Mitochondrial/chloroplast ribosomal protein L5/L7
Niben101Scf02631g01015.1	563	K	1.512	0.00201811	Up	ref|WP_027830635.1| methylcrotonoyl-CoA carboxylase [Marinobacter sp. HL-58]	1	71.268	2	GPETTK(1)FGVFR	-0.64089	1.232	1.095	1.265	0.851	0.758	0.766	chloroplast	K01969	E6.4.1.4B; 3-methylcrotonyl-CoA carboxylase beta subunit [EC:6.4.1.4]	map00280 Valine, leucine and isoleucine degradation; map01100 Metabolic pathways	GO:0006082 organic acid metabolic process; GO:0006520 cellular amino acid metabolic process; GO:0006551 leucine metabolic process; GO:0006552 leucine catabolic process; GO:0006807 nitrogen compound metabolic process; GO:0008152 metabolic process; GO:0009056 catabolic process; GO:0009063 cellular amino acid catabolic process; GO:0009081 branched-chain amino acid metabolic process; GO:0009083 branc…	GO:0005622 intracellular; GO:0005623 cell; GO:0005737 cytoplasm; GO:0005739 mitochondrion; GO:0005759 mitochondrial matrix; GO:0031974 membrane-enclosed lumen; GO:0043226 organelle; GO:0043227 membrane-bounded organelle; GO:0043229 intracellular organelle; GO:0043231 intracellular membrane-bounded organelle; GO:0043233 organelle lumen; GO:0070013 intracellular organelle lumen;	GO:0005488 binding; GO:0008270 zinc ion binding; GO:0043167 ion binding; GO:0043169 cation binding; GO:0046872 metal ion binding; GO:0046914 transition metal ion binding; GO:0050897 cobalt ion binding;			EI	KOG0540	3-Methylcrotonyl-CoA carboxylase, non-biotin containing subunit/Acetyl-CoA carboxylase carboxyl transferase, subunit beta
Niben101Scf02659g01005.1	546	K	1.393	0.00284028	Up	sp|A8H1G3|G6PI_SHEPA Glucose-6-phosphate isomerase	1	89.805	2	AAGEVLALQK(1)R	-0.071721	1.146	1.168	1.171	0.901	0.757	0.843	chloroplast	K01810	GPI, pgi; glucose-6-phosphate isomerase [EC:5.3.1.9]	map00010 Glycolysis / Gluconeogenesis; map00030 Pentose phosphate pathway; map00500 Starch and sucrose metabolism; map00520 Amino sugar and nucleotide sugar metabolism; map01100 Metabolic pathways; map01110 Biosynthesis of secondary metabolites; map01200 Carbon metabolism	GO:0005975 carbohydrate metabolic process; GO:0005976 polysaccharide metabolic process; GO:0005982 starch metabolic process; GO:0006073 cellular glucan metabolic process; GO:0008152 metabolic process; GO:0009909 regulation of flower development; GO:0009911 positive regulation of flower development; GO:0009987 cellular process; GO:0043170 macromolecule metabolic process; GO:0044042 glucan metaboli…	GO:0005622 intracellular; GO:0005623 cell; GO:0005737 cytoplasm; GO:0005829 cytosol; GO:0009507 chloroplast; GO:0009526 plastid envelope; GO:0009532 plastid stroma; GO:0009536 plastid; GO:0009570 chloroplast stroma; GO:0009941 chloroplast envelope; GO:0031967 organelle envelope; GO:0031975 envelope; GO:0043226 organelle; GO:0043227 membrane-bounded organelle; GO:0043229 intracellular organelle; G…	GO:0003824 catalytic activity; GO:0004347 glucose-6-phosphate isomerase activity; GO:0016853 isomerase activity; GO:0016860 intramolecular oxidoreductase activity; GO:0016861 intramolecular oxidoreductase activity, interconverting aldoses and ketoses;	PF00342	Phosphoglucose isomerase	G	KOG2446	Glucose-6-phosphate isomerase
Niben101Scf02659g01005.1	83	K	1.573	0.000505803	Up	sp|A8H1G3|G6PI_SHEPA Glucose-6-phosphate isomerase	1	106.42	2	DPK(1)SLWK	-0.51399	1.207	1.256	1.167	0.711	0.796	0.801	chloroplast	K01810	GPI, pgi; glucose-6-phosphate isomerase [EC:5.3.1.9]	map00010 Glycolysis / Gluconeogenesis; map00030 Pentose phosphate pathway; map00500 Starch and sucrose metabolism; map00520 Amino sugar and nucleotide sugar metabolism; map01100 Metabolic pathways; map01110 Biosynthesis of secondary metabolites; map01200 Carbon metabolism	GO:0005975 carbohydrate metabolic process; GO:0005976 polysaccharide metabolic process; GO:0005982 starch metabolic process; GO:0006073 cellular glucan metabolic process; GO:0008152 metabolic process; GO:0009909 regulation of flower development; GO:0009911 positive regulation of flower development; GO:0009987 cellular process; GO:0043170 macromolecule metabolic process; GO:0044042 glucan metaboli…	GO:0005622 intracellular; GO:0005623 cell; GO:0005737 cytoplasm; GO:0005829 cytosol; GO:0009507 chloroplast; GO:0009526 plastid envelope; GO:0009532 plastid stroma; GO:0009536 plastid; GO:0009570 chloroplast stroma; GO:0009941 chloroplast envelope; GO:0031967 organelle envelope; GO:0031975 envelope; GO:0043226 organelle; GO:0043227 membrane-bounded organelle; GO:0043229 intracellular organelle; G…	GO:0003824 catalytic activity; GO:0004347 glucose-6-phosphate isomerase activity; GO:0016853 isomerase activity; GO:0016860 intramolecular oxidoreductase activity; GO:0016861 intramolecular oxidoreductase activity, interconverting aldoses and ketoses;	PF00342	Phosphoglucose isomerase	G	KOG2446	Glucose-6-phosphate isomerase
Niben101Scf02685g00006.1	507	K	0.753	3.84e-05	Down	sp|B2UE66|FTSH_RALPJ ATP-dependent zinc metalloprotease FtsH	1	131.86	3	IVAGMEGTVMTDGK(1)SK	-2.6351	0.874	0.896	0.856	1.15	1.171	1.168	chloroplast	K03798	ftsH, hflB; cell division protease FtsH [EC:3.4.24.-]		GO:0006091 generation of precursor metabolites and energy; GO:0006508 proteolysis; GO:0006807 nitrogen compound metabolic process; GO:0006996 organelle organization; GO:0008152 metabolic process; GO:0009056 catabolic process; GO:0009057 macromolecule catabolic process; GO:0009314 response to radiation; GO:0009416 response to light stimulus; GO:0009628 response to abiotic stimulus; GO:0009642 resp…	GO:0005622 intracellular; GO:0005623 cell; GO:0005737 cytoplasm; GO:0009507 chloroplast; GO:0009526 plastid envelope; GO:0009534 chloroplast thylakoid; GO:0009535 chloroplast thylakoid membrane; GO:0009536 plastid; GO:0009579 thylakoid; GO:0009941 chloroplast envelope; GO:0016020 membrane; GO:0031967 organelle envelope; GO:0031975 envelope; GO:0031976 plastid thylakoid; GO:0031977 thylakoid lumen…	GO:0003824 catalytic activity; GO:0004176 ATP-dependent peptidase activity; GO:0008233 peptidase activity; GO:0008237 metallopeptidase activity; GO:0016462 pyrophosphatase activity; GO:0016787 hydrolase activity; GO:0016817 hydrolase activity, acting on acid anhydrides; GO:0016818 hydrolase activity, acting on acid anhydrides, in phosphorus-containing anhydrides; GO:0016887 ATPase activity; GO:00…	PF00004	ATPase family associated with various cellular activities (AAA)	O	KOG0731	AAA+-type ATPase containing the peptidase M41 domain
Niben101Scf02688g02014.1	721	K	1.827	0.00295177	Up	sp|Q41238|LOX16_SOLTU Linoleate 9S-lipoxygenase 6	1	59.153	3	NVGHGDK(1)K	-0.18987	1.471	1.266	1.096	0.652	0.737	0.709	chloroplast	K00454	LOX2S; lipoxygenase [EC:1.13.11.12]	map00591 Linoleic acid metabolism; map00592 alpha-Linolenic acid metabolism; map01100 Metabolic pathways; map01110 Biosynthesis of secondary metabolites	GO:0006082 organic acid metabolic process; GO:0006629 lipid metabolic process; GO:0006631 fatty acid metabolic process; GO:0006690 icosanoid metabolic process; GO:0008152 metabolic process; GO:0009987 cellular process; GO:0010597 green leaf volatile biosynthetic process; GO:0019372 lipoxygenase pathway; GO:0019752 carboxylic acid metabolic process; GO:0032787 monocarboxylic acid metabolic process…	GO:0005622 intracellular; GO:0005623 cell; GO:0005737 cytoplasm; GO:0009507 chloroplast; GO:0009532 plastid stroma; GO:0009534 chloroplast thylakoid; GO:0009536 plastid; GO:0009570 chloroplast stroma; GO:0009579 thylakoid; GO:0031976 plastid thylakoid; GO:0031984 organelle subcompartment; GO:0043226 organelle; GO:0043227 membrane-bounded organelle; GO:0043229 intracellular organelle; GO:0043231 i…	GO:0003824 catalytic activity; GO:0016165 linoleate 13S-lipoxygenase activity; GO:0016491 oxidoreductase activity; GO:0016701 oxidoreductase activity, acting on single donors with incorporation of molecular oxygen; GO:0016702 oxidoreductase activity, acting on single donors with incorporation of molecular oxygen, incorporation of two atoms of oxygen; GO:0051213 dioxygenase activity;	PF01477; PF00305	PLAT/LH2 domain; Lipoxygenase
Niben101Scf02688g02014.1	293	K	1.846	0.00132892	Up	sp|Q41238|LOX16_SOLTU Linoleate 9S-lipoxygenase 6	1	112.74	3	SDKDPLSESK(1)SSFVYVPR	-0.18972	1.378	1.157	1.297	0.62	0.702	0.754	chloroplast	K00454	LOX2S; lipoxygenase [EC:1.13.11.12]	map00591 Linoleic acid metabolism; map00592 alpha-Linolenic acid metabolism; map01100 Metabolic pathways; map01110 Biosynthesis of secondary metabolites	GO:0006082 organic acid metabolic process; GO:0006629 lipid metabolic process; GO:0006631 fatty acid metabolic process; GO:0006690 icosanoid metabolic process; GO:0008152 metabolic process; GO:0009987 cellular process; GO:0010597 green leaf volatile biosynthetic process; GO:0019372 lipoxygenase pathway; GO:0019752 carboxylic acid metabolic process; GO:0032787 monocarboxylic acid metabolic process…	GO:0005622 intracellular; GO:0005623 cell; GO:0005737 cytoplasm; GO:0009507 chloroplast; GO:0009532 plastid stroma; GO:0009534 chloroplast thylakoid; GO:0009536 plastid; GO:0009570 chloroplast stroma; GO:0009579 thylakoid; GO:0031976 plastid thylakoid; GO:0031984 organelle subcompartment; GO:0043226 organelle; GO:0043227 membrane-bounded organelle; GO:0043229 intracellular organelle; GO:0043231 i…	GO:0003824 catalytic activity; GO:0016165 linoleate 13S-lipoxygenase activity; GO:0016491 oxidoreductase activity; GO:0016701 oxidoreductase activity, acting on single donors with incorporation of molecular oxygen; GO:0016702 oxidoreductase activity, acting on single donors with incorporation of molecular oxygen, incorporation of two atoms of oxygen; GO:0051213 dioxygenase activity;	PF01477; PF00305	PLAT/LH2 domain; Lipoxygenase
Niben101Scf11291g00013.1	36	K	1.357	0.0139145	Up	sp|Q6DJ03|MEMO1_XENTR Protein MEMO1	1	106.67	2	AAGLAK(1)SSDVR	-0.42938	1.211	1.15	1.098	0.958	0.834	0.757	nucleus	K06990	MEMO1; MEMO1 family protein							S	KOG3086	Predicted dioxygenase
Niben101Scf02752g11002.1	149	K	6.596	0.000710892	Up	sp|B6T959|CASP1_MAIZE Casparian strip membrane protein 1	1	88.177	2	VCDK(1)FDR	-0.32982	1.727	1.699	1.541	0.166	0.331	0.256	plasma membrane					GO:0005623 cell; GO:0005886 plasma membrane; GO:0005911 cell-cell junction; GO:0009506 plasmodesma; GO:0016020 membrane; GO:0030054 cell junction; GO:0055044 symplast; GO:0071944 cell periphery;	GO:0005488 binding; GO:0005515 protein binding; GO:0019899 enzyme binding; GO:0019900 kinase binding; GO:0019901 protein kinase binding; GO:0043424 protein histidine kinase binding; GO:0048037 cofactor binding; GO:0051536 iron-sulfur cluster binding; GO:0051540 metal cluster binding;	PF04535	Domain of unknown function (DUF588)
Niben101Scf02752g11002.1	145	K	2.759	5.44e-06	Up	sp|B6T959|CASP1_MAIZE Casparian strip membrane protein 1	1	85.676	2	WNK(1)VCDK	-0.60455	1.469	1.424	1.392	0.49	0.529	0.534	plasma membrane					GO:0005623 cell; GO:0005886 plasma membrane; GO:0005911 cell-cell junction; GO:0009506 plasmodesma; GO:0016020 membrane; GO:0030054 cell junction; GO:0055044 symplast; GO:0071944 cell periphery;	GO:0005488 binding; GO:0005515 protein binding; GO:0019899 enzyme binding; GO:0019900 kinase binding; GO:0019901 protein kinase binding; GO:0043424 protein histidine kinase binding; GO:0048037 cofactor binding; GO:0051536 iron-sulfur cluster binding; GO:0051540 metal cluster binding;	PF04535	Domain of unknown function (DUF588)
Niben101Scf04967g01005.1	192	K	0.731	0.00242663	Down	sp|J9RYI6|DCVR_CUCSA Divinyl chlorophyllide a 8-vinyl-reductase, chloroplastic	1	93.667	2	NSLVAGK(1)K	2.1683	0.906	0.855	0.832	1.251	1.2	1.098	chloroplast	K19073	DVR; divinyl chlorophyllide a 8-vinyl-reductase [EC:1.3.1.75]	map00860 Porphyrin and chlorophyll metabolism; map01100 Metabolic pathways; map01110 Biosynthesis of secondary metabolites	GO:0006725 cellular aromatic compound metabolic process; GO:0006778 porphyrin-containing compound metabolic process; GO:0006779 porphyrin-containing compound biosynthetic process; GO:0006807 nitrogen compound metabolic process; GO:0008152 metabolic process; GO:0009058 biosynthetic process; GO:0009987 cellular process; GO:0015994 chlorophyll metabolic process; GO:0015995 chlorophyll biosynthetic p…	GO:0005622 intracellular; GO:0005623 cell; GO:0005737 cytoplasm; GO:0009507 chloroplast; GO:0009526 plastid envelope; GO:0009534 chloroplast thylakoid; GO:0009536 plastid; GO:0009579 thylakoid; GO:0009941 chloroplast envelope; GO:0016020 membrane; GO:0031967 organelle envelope; GO:0031975 envelope; GO:0031976 plastid thylakoid; GO:0031984 organelle subcompartment; GO:0043226 organelle; GO:0043227…	GO:0003824 catalytic activity; GO:0016491 oxidoreductase activity; GO:0051744 3,8-divinyl protochlorophyllide a 8-vinyl reductase activity;	PF13460	NADH(P)-binding	G	KOG1203	Predicted dehydrogenase
Niben101Scf02757g01001.1	852	K	0.538	1.79e-05	Down	AT4G29060.1 elongation factor Ts family protein LENGTH=953	1	113.22	3	EETGAGMMDCK(1)K	-1.044	0.743	0.739	0.687	1.35	1.351	1.329	chloroplast	K02357	tsf, TSFM; elongation factor Ts					PF00575	S1 RNA binding domain	J	KOG1071	Mitochondrial translation elongation factor EF-Tsmt, catalyzes nucleotide exchange on EF-Tumt
Niben101Scf02757g01001.1	257	K	0.524	1.65e-05	Down	AT4G29060.1 elongation factor Ts family protein LENGTH=953	1	90.793	3	FVK(1)GQDLEGTVK	1.7295	0.725	0.726	0.685	1.408	1.327	1.342	chloroplast	K02357	tsf, TSFM; elongation factor Ts					PF00575	S1 RNA binding domain	J	KOG1071	Mitochondrial translation elongation factor EF-Tsmt, catalyzes nucleotide exchange on EF-Tumt
Niben101Scf02757g01001.1	639	K	0.401	0.000640628	Down	AT4G29060.1 elongation factor Ts family protein LENGTH=953	1	101.65	2	GLASADK(1)K	0.41419	0.612	0.603	0.589	1.754	1.271	1.477	chloroplast	K02357	tsf, TSFM; elongation factor Ts					PF00575	S1 RNA binding domain	J	KOG1071	Mitochondrial translation elongation factor EF-Tsmt, catalyzes nucleotide exchange on EF-Tumt
Niben101Scf02757g01001.1	879	K	0.379	0.000458743	Down	AT4G29060.1 elongation factor Ts family protein LENGTH=953	1	83.998	2	GLSTADK(1)K	-0.75372	0.605	0.613	0.517	1.76	1.399	1.423	chloroplast	K02357	tsf, TSFM; elongation factor Ts					PF00575	S1 RNA binding domain	J	KOG1071	Mitochondrial translation elongation factor EF-Tsmt, catalyzes nucleotide exchange on EF-Tumt
Niben101Scf02757g01001.1	135	K	0.705	0.000531285	Down	AT4G29060.1 elongation factor Ts family protein LENGTH=953	1	124.73	4	SEMPPVK(1)NEDLIPGATFTGK	1.9573	0.845	0.864	0.831	1.265	1.131	1.209	chloroplast	K02357	tsf, TSFM; elongation factor Ts					PF00575	S1 RNA binding domain	J	KOG1071	Mitochondrial translation elongation factor EF-Tsmt, catalyzes nucleotide exchange on EF-Tumt
Niben101Scf09372g04007.1	139	K	1.321	0.00606144	Up	AT5G16040.1 Regulator of chromosome condensation (RCC1) family protein LENGTH=396	1	153.05	3	DDTGRPIK(1)R	0.21445	1.193	1.19	1.028	0.835	0.863	0.885	nucleus									DZ	KOG1426	FOG: RCC1 domain
Niben101Scf04464g01004.1	61	K	1.334	0.0018991	Up	AT3G22200.2 Pyridoxal phosphate (PLP)-dependent transferases superfamily protein LENGTH=513	1	98.997	2	IQAVVK(1)K	1.1158	1.175	1.133	1.111	0.818	0.828	0.917	cytoplasm	K16871	POP2; 4-aminobutyrate---pyruvate transaminase [EC:2.6.1.96]	map00250 Alanine, aspartate and glutamate metabolism; map00650 Butanoate metabolism; map01100 Metabolic pathways	GO:0000003 reproduction; GO:0000902 cell morphogenesis; GO:0000904 cell morphogenesis involved in differentiation; GO:0001505 regulation of neurotransmitter levels; GO:0003006 developmental process involved in reproduction; GO:0005975 carbohydrate metabolic process; GO:0005984 disaccharide metabolic process; GO:0005985 sucrose metabolic process; GO:0006020 inositol metabolic process; GO:0006066 a…	GO:0005622 intracellular; GO:0005623 cell; GO:0005737 cytoplasm; GO:0005739 mitochondrion; GO:0005773 vacuole; GO:0005774 vacuolar membrane; GO:0005794 Golgi apparatus; GO:0012505 endomembrane system; GO:0016020 membrane; GO:0031090 organelle membrane; GO:0043226 organelle; GO:0043227 membrane-bounded organelle; GO:0043229 intracellular organelle; GO:0043231 intracellular membrane-bounded organel…	GO:0003824 catalytic activity; GO:0003867 4-aminobutyrate transaminase activity; GO:0005488 binding; GO:0008270 zinc ion binding; GO:0008483 transaminase activity; GO:0016740 transferase activity; GO:0016769 transferase activity, transferring nitrogenous groups; GO:0043167 ion binding; GO:0043169 cation binding; GO:0046872 metal ion binding; GO:0046914 transition metal ion binding; GO:0050897 cob…	PF00202	Aminotransferase class-III	E	KOG1404	Alanine-glyoxylate aminotransferase AGT2
Niben101Scf03404g01008.1	530	K	1.436	0.00301008	Up	sp|P93026|VSR1_ARATH Vacuolar-sorting receptor 1	1	87.184	3	LACQCPECK(1)CK	-1.2011	1.293	1.168	1.066	0.815	0.822	0.819	plasma membrane				GO:0006605 protein targeting; GO:0006623 protein targeting to vacuole; GO:0006810 transport; GO:0006886 intracellular protein transport; GO:0006892 post-Golgi vesicle-mediated transport; GO:0006896 Golgi to vacuole transport; GO:0007034 vacuolar transport; GO:0008104 protein localization; GO:0015031 protein transport; GO:0015833 peptide transport; GO:0016192 vesicle-mediated transport; GO:0033036…	GO:0000139 Golgi membrane; GO:0005622 intracellular; GO:0005623 cell; GO:0005737 cytoplasm; GO:0005768 endosome; GO:0005770 late endosome; GO:0005783 endoplasmic reticulum; GO:0005794 Golgi apparatus; GO:0005802 trans-Golgi network; GO:0005886 plasma membrane; GO:0010008 endosome membrane; GO:0012505 endomembrane system; GO:0012506 vesicle membrane; GO:0016020 membrane; GO:0030135 coated vesicle;…	GO:0005048 signal sequence binding; GO:0005488 binding; GO:0009940 amino-terminal vacuolar sorting propeptide binding; GO:0010209 vacuolar sorting signal binding; GO:0033218 amide binding; GO:0042277 peptide binding;
Niben101Scf02860g03001.1	19	K	1.444	0.00225058	Up	sp|Q8S932|ACCO_DIOKA 1-aminocyclopropane-1-carboxylate oxidase	1	102.52	2	EFAQK(1)LEK	-0.63651	1.199	1.202	1.135	0.898	0.764	0.786	nucleus	K05933	E1.14.17.4; aminocyclopropanecarboxylate oxidase [EC:1.14.17.4]	map00270 Cysteine and methionine metabolism; map01100 Metabolic pathways; map01110 Biosynthesis of secondary metabolites	GO:0008152 metabolic process; GO:0009058 biosynthetic process; GO:0009692 ethylene metabolic process; GO:0009693 ethylene biosynthetic process; GO:0009987 cellular process; GO:0010817 regulation of hormone levels; GO:0042445 hormone metabolic process; GO:0042446 hormone biosynthetic process; GO:0043449 cellular alkene metabolic process; GO:0043450 alkene biosynthetic process; GO:0044237 cellular …					Q	KOG0143	Iron/ascorbate family oxidoreductases
Niben101Scf02869g02011.1	252	K	1.433	0.0027326	Up	AT1G03940.1 HXXXD-type acyl-transferase family protein LENGTH=469	1	83.358	2	LK(1)NLMLSR	-0.025117	1.202	1.116	1.198	0.806	0.754	0.893	cytoplasm	K21383	3AT; anthocyanidin 3-O-glucoside 6''-O-acyltransferase [EC:2.3.1.215]	map00942 Anthocyanin biosynthesis
Niben101Scf04804g01002.1	179	K	1.573	4.69e-05	Up	sp|P93788|REMO_SOLTU Remorin	1	63.301	2	AMIEAK(1)R	0.16854	1.249	1.218	1.17	0.749	0.776	0.787	cytoplasm				GO:0007154 cell communication; GO:0007267 cell-cell signaling; GO:0009987 cellular process; GO:0023052 signaling;	GO:0005623 cell; GO:0005886 plasma membrane; GO:0016020 membrane; GO:0071944 cell periphery;	GO:0005488 binding; GO:0030246 carbohydrate binding; GO:0031406 carboxylic acid binding; GO:0033293 monocarboxylic acid binding; GO:0036094 small molecule binding; GO:0043167 ion binding; GO:0043168 anion binding; GO:0043177 organic acid binding; GO:0048029 monosaccharide binding; GO:0048032 galacturonate binding;
Niben101Scf02921g00003.1	79	K	2.457	0.000210529	Up	sp|Q8K4D8|AL1A3_RAT Aldehyde dehydrogenase family 1 member A3	1	52.549	3	IWVQVPAPK(1)R	-0.78195	1.499	1.359	1.311	0.547	0.63	0.52	cytoplasm	K14085	ALDH7A1; aldehyde dehydrogenase family 7 member A1 [EC:1.2.1.31 1.2.1.8 1.2.1.3]	map00010 Glycolysis / Gluconeogenesis; map00053 Ascorbate and aldarate metabolism; map00071 Fatty acid degradation; map00260 Glycine, serine and threonine metabolism; map00280 Valine, leucine and isoleucine degradation; map00310 Lysine degradation; map00330 Arginine and proline metabolism; map00340 Histidine metabolism; map00380 Tryptophan metabolism; map00410 beta-Alanine metabolism; map00561 Gl…	GO:0001101 response to acid chemical; GO:0006081 cellular aldehyde metabolic process; GO:0006950 response to stress; GO:0006970 response to osmotic stress; GO:0008152 metabolic process; GO:0009269 response to desiccation; GO:0009414 response to water deprivation; GO:0009415 response to water; GO:0009628 response to abiotic stimulus; GO:0009651 response to salt stress; GO:0009719 response to endog…	GO:0005622 intracellular; GO:0005623 cell; GO:0005737 cytoplasm; GO:0005829 cytosol;	GO:0003824 catalytic activity; GO:0004029 aldehyde dehydrogenase (NAD+) activity; GO:0016491 oxidoreductase activity; GO:0016620 oxidoreductase activity, acting on the aldehyde or oxo group of donors, NAD or NADP as acceptor; GO:0016903 oxidoreductase activity, acting on the aldehyde or oxo group of donors;			C	KOG2453	Aldehyde dehydrogenase
Niben101Scf02937g04001.1	392	K	0.668	0.010193	Down	AT1G72330.3 alanine aminotransferase 2 LENGTH=553	1	106.04	2	AIEAAK(1)K	-0.64241	0.888	0.818	0.772	1.434	1.126	1.151	cytoplasm	K14272	GGAT; glutamate--glyoxylate aminotransferase [EC:2.6.1.4 2.6.1.2 2.6.1.44]	map00220 Arginine biosynthesis; map00250 Alanine, aspartate and glutamate metabolism; map00260 Glycine, serine and threonine metabolism; map00630 Glyoxylate and dicarboxylate metabolism; map00710 Carbon fixation in photosynthetic organisms; map01100 Metabolic pathways; map01110 Biosynthesis of secondary metabolites; map01200 Carbon metabolism; map01210 2-Oxocarboxylic acid metabolism; map01230 Bi…	GO:0001666 response to hypoxia; GO:0006950 response to stress; GO:0008152 metabolic process; GO:0009628 response to abiotic stimulus; GO:0009853 photorespiration; GO:0009987 cellular process; GO:0036293 response to decreased oxygen levels; GO:0043094 cellular metabolic compound salvage; GO:0044237 cellular metabolic process; GO:0050896 response to stimulus; GO:0070482 response to oxygen levels;	GO:0005576 extracellular region; GO:0005622 intracellular; GO:0005623 cell; GO:0005737 cytoplasm; GO:0005773 vacuole; GO:0005777 peroxisome; GO:0009507 chloroplast; GO:0009532 plastid stroma; GO:0009536 plastid; GO:0009570 chloroplast stroma; GO:0016020 membrane; GO:0042579 microbody; GO:0043226 organelle; GO:0043227 membrane-bounded organelle; GO:0043229 intracellular organelle; GO:0043231 intra…	GO:0003824 catalytic activity; GO:0004021 L-alanine:2-oxoglutarate aminotransferase activity; GO:0008453 alanine-glyoxylate transaminase activity; GO:0008483 transaminase activity; GO:0016740 transferase activity; GO:0016769 transferase activity, transferring nitrogenous groups; GO:0047635 alanine-oxo-acid transaminase activity; GO:0047958 glycine:2-oxoglutarate aminotransferase activity;	PF00155	Aminotransferase class I and II	E	KOG0258	Alanine aminotransferase
Niben101Scf02939g02005.1	163	K	0.561	0.0161169	Down	sp|Q6NM73|CRR3_ARATH Cysteine-rich repeat secretory protein 3	1	76.073	2	NAQGSGFEEK(1)R	-0.14405	0.696	0.844	0.706	1.684	1.202	1.115	plasma membrane				GO:0006091 generation of precursor metabolites and energy; GO:0006810 transport; GO:0008152 metabolic process; GO:0009767 photosynthetic electron transport chain; GO:0009773 photosynthetic electron transport in photosystem I; GO:0009987 cellular process; GO:0010496 intercellular transport; GO:0010497 plasmodesmata-mediated intercellular transport; GO:0015979 photosynthesis; GO:0016032 viral proce…	GO:0005622 intracellular; GO:0005623 cell; GO:0005737 cytoplasm; GO:0005911 cell-cell junction; GO:0009506 plasmodesma; GO:0009507 chloroplast; GO:0009536 plastid; GO:0010598 NAD(P)H dehydrogenase complex (plastoquinone); GO:0016020 membrane; GO:0030054 cell junction; GO:0032991 protein-containing complex; GO:0043226 organelle; GO:0043227 membrane-bounded organelle; GO:0043229 intracellular organ…
Niben101Scf02971g01005.1	187	K	1.422	0.00282894	Up	sp|P46417|GSTX3_SOYBN Glutathione S-transferase 3	1	143.09	2	LVAWAK(1)R	0.25263	1.134	1.178	1.194	0.86	0.739	0.867	cytoplasm	K00799	GST, gst; glutathione S-transferase [EC:2.5.1.18]	map00480 Glutathione metabolism; map01100 Metabolic pathways	GO:0006518 peptide metabolic process; GO:0006575 cellular modified amino acid metabolic process; GO:0006749 glutathione metabolic process; GO:0006790 sulfur compound metabolic process; GO:0006807 nitrogen compound metabolic process; GO:0008152 metabolic process; GO:0009056 catabolic process; GO:0009404 toxin metabolic process; GO:0009407 toxin catabolic process; GO:0009636 response to toxic subst…	GO:0005622 intracellular; GO:0005623 cell; GO:0005737 cytoplasm;	GO:0003824 catalytic activity; GO:0004364 glutathione transferase activity; GO:0016740 transferase activity; GO:0016765 transferase activity, transferring alkyl or aryl (other than methyl) groups;	PF02798; PF13410	Glutathione S-transferase, N-terminal domain; Glutathione S-transferase, C-terminal domain	O	KOG0406	Glutathione S-transferase
Niben101Scf08590g00005.1	321	K	1.471	0.0339012	Up	sp|P54652|HSP72_HUMAN Heat shock-related 70 kDa protein 2	1	55.531	3	HGK(1)DISK	2.0127	1.076	1.168	1.279	0.627	0.891	0.877	endoplasmic reticulum	K09490	HSPA5, BIP; heat shock 70kDa protein 5	map03060 Protein export; map04141 Protein processing in endoplasmic reticulum	GO:0006508 proteolysis; GO:0006511 ubiquitin-dependent protein catabolic process; GO:0006807 nitrogen compound metabolic process; GO:0006950 response to stress; GO:0008152 metabolic process; GO:0009056 catabolic process; GO:0009057 macromolecule catabolic process; GO:0009719 response to endogenous stimulus; GO:0009725 response to hormone; GO:0009735 response to cytokinin; GO:0009987 cellular proc…	GO:0005618 cell wall; GO:0005622 intracellular; GO:0005623 cell; GO:0005634 nucleus; GO:0005654 nucleoplasm; GO:0005730 nucleolus; GO:0005737 cytoplasm; GO:0005773 vacuole; GO:0005774 vacuolar membrane; GO:0005783 endoplasmic reticulum; GO:0005794 Golgi apparatus; GO:0005829 cytosol; GO:0005886 plasma membrane; GO:0005911 cell-cell junction; GO:0009506 plasmodesma; GO:0009507 chloroplast; GO:0009…				O	KOG0100	Molecular chaperones GRP78/BiP/KAR2, HSP70 superfamily
Niben101Scf08590g00005.1	493	K	1.64	0.000251064	Up	sp|P54652|HSP72_HUMAN Heat shock-related 70 kDa protein 2	1	123.29	2	NTVIPTK(1)K	-0.084083	1.324	1.213	1.158	0.74	0.752	0.761	endoplasmic reticulum	K09490	HSPA5, BIP; heat shock 70kDa protein 5	map03060 Protein export; map04141 Protein processing in endoplasmic reticulum	GO:0006508 proteolysis; GO:0006511 ubiquitin-dependent protein catabolic process; GO:0006807 nitrogen compound metabolic process; GO:0006950 response to stress; GO:0008152 metabolic process; GO:0009056 catabolic process; GO:0009057 macromolecule catabolic process; GO:0009719 response to endogenous stimulus; GO:0009725 response to hormone; GO:0009735 response to cytokinin; GO:0009987 cellular proc…	GO:0005618 cell wall; GO:0005622 intracellular; GO:0005623 cell; GO:0005634 nucleus; GO:0005654 nucleoplasm; GO:0005730 nucleolus; GO:0005737 cytoplasm; GO:0005773 vacuole; GO:0005774 vacuolar membrane; GO:0005783 endoplasmic reticulum; GO:0005794 Golgi apparatus; GO:0005829 cytosol; GO:0005886 plasma membrane; GO:0005911 cell-cell junction; GO:0009506 plasmodesma; GO:0009507 chloroplast; GO:0009…				O	KOG0100	Molecular chaperones GRP78/BiP/KAR2, HSP70 superfamily
Niben101Scf02990g01004.1	98	K	1.558	0.00564988	Up	sp|Q9T070|COX6A_ARATH Cytochrome c oxidase subunit 6a, mitochondrial	1	106.14	3	EFPWGPDGLFEVK(1)HH	-2.0363	1.13	1.24	1.239	0.666	0.784	0.867	chloroplast	K02266	COX6A; cytochrome c oxidase subunit 6a	map00190 Oxidative phosphorylation; map01100 Metabolic pathways	GO:0006091 generation of precursor metabolites and energy; GO:0006119 oxidative phosphorylation; GO:0006123 mitochondrial electron transport, cytochrome c to oxygen; GO:0006139 nucleobase-containing compound metabolic process; GO:0006163 purine nucleotide metabolic process; GO:0006725 cellular aromatic compound metabolic process; GO:0006753 nucleoside phosphate metabolic process; GO:0006793 phosp…	GO:0005622 intracellular; GO:0005623 cell; GO:0005737 cytoplasm; GO:0005739 mitochondrion; GO:0043226 organelle; GO:0043227 membrane-bounded organelle; GO:0043229 intracellular organelle; GO:0043231 intracellular membrane-bounded organelle;	GO:0030234 enzyme regulator activity; GO:0098772 molecular function regulator;			C	KOG3469	Cytochrome c oxidase, subunit VIa/COX13
Niben101Scf09075g03002.1	261	K	0.635	0.0458597	Down	AT5G65730.1 xyloglucan endotransglucosylase/hydrolase 6 LENGTH=292	1	43.592	3	MNHMIYDYCTDK(1)SR	0.40576	0.764	0.908	0.741	1.565	0.966	1.268	cytoplasm	K08235	E2.4.1.207; xyloglucan:xyloglucosyl transferase [EC:2.4.1.207]		GO:0001101 response to acid chemical; GO:0006950 response to stress; GO:0009414 response to water deprivation; GO:0009415 response to water; GO:0009628 response to abiotic stimulus; GO:0010035 response to inorganic substance; GO:0042221 response to chemical; GO:0050896 response to stimulus; GO:1901700 response to oxygen-containing compound;			PF00722	Glycosyl hydrolases family 16
Niben101Scf03000g01002.1	633	K	1.31	0.00593466	Up	AT2G04030.1 Chaperone protein htpG family protein LENGTH=780	1	117.03	3	QEFGQTCDWIK(1)K	0.046813	1.171	1.036	1.192	0.899	0.827	0.869	mitochondria	K09487	HSP90B, TRA1; heat shock protein 90kDa beta	map04141 Protein processing in endoplasmic reticulum; map04626 Plant-pathogen interaction		GO:0005618 cell wall; GO:0005622 intracellular; GO:0005623 cell; GO:0005737 cytoplasm; GO:0005739 mitochondrion; GO:0009507 chloroplast; GO:0009532 plastid stroma; GO:0009536 plastid; GO:0009570 chloroplast stroma; GO:0030312 external encapsulating structure; GO:0043226 organelle; GO:0043227 membrane-bounded organelle; GO:0043229 intracellular organelle; GO:0043231 intracellular membrane-bounded …	GO:0000166 nucleotide binding; GO:0005488 binding; GO:0005524 ATP binding; GO:0008144 drug binding; GO:0017076 purine nucleotide binding; GO:0030554 adenyl nucleotide binding; GO:0032553 ribonucleotide binding; GO:0032555 purine ribonucleotide binding; GO:0032559 adenyl ribonucleotide binding; GO:0035639 purine ribonucleoside triphosphate binding; GO:0036094 small molecule binding; GO:0043167 ion…	PF02518	Histidine kinase-, DNA gyrase B-, and HSP90-like ATPase	O	KOG0019	Molecular chaperone (HSP90 family)
Niben101Scf03004g03024.1	345	K	1.549	0.00131149	Up	sp|A7HPQ6|DAPE_PARL1 Succinyl-diaminopimelate desuccinylase	1	63.212	2	VSVNDK(1)FGR	0.18822	1.197	1.141	1.271	0.723	0.843	0.764	chloroplast	K14677	ACY1; aminoacylase [EC:3.5.1.14]	map00220 Arginine biosynthesis; map01100 Metabolic pathways; map01110 Biosynthesis of secondary metabolites; map01210 2-Oxocarboxylic acid metabolism; map01230 Biosynthesis of amino acids		GO:0005576 extracellular region; GO:0005615 extracellular space; GO:0031982 vesicle; GO:0043226 organelle; GO:0043227 membrane-bounded organelle; GO:0043230 extracellular organelle; GO:0070062 extracellular exosome; GO:1903561 extracellular vesicle;	GO:0003824 catalytic activity; GO:0004046 aminoacylase activity; GO:0005488 binding; GO:0005515 protein binding; GO:0016787 hydrolase activity; GO:0016810 hydrolase activity, acting on carbon-nitrogen (but not peptide) bonds; GO:0016811 hydrolase activity, acting on carbon-nitrogen (but not peptide) bonds, in linear amides; GO:0042802 identical protein binding;			E	KOG2275	Aminoacylase ACY1 and related metalloexopeptidases
Niben101Scf03016g00008.1	274	K	1.372	3.42e-05	Up	sp|Q0T7A9|AES_SHIF8 Acetyl esterase	1	122.46	2	FAEAVK(1)NSGWK	-1.6292	1.175	1.149	1.137	0.857	0.822	0.843	cytoskeleton				GO:0006725 cellular aromatic compound metabolic process; GO:0008152 metabolic process; GO:0009056 catabolic process; GO:0009058 biosynthetic process; GO:0009698 phenylpropanoid metabolic process; GO:0009699 phenylpropanoid biosynthetic process; GO:0009717 isoflavonoid biosynthetic process; GO:0009987 cellular process; GO:0018130 heterocycle biosynthetic process; GO:0019438 aromatic compound biosy…		GO:0003824 catalytic activity; GO:0016787 hydrolase activity; GO:0016788 hydrolase activity, acting on ester bonds; GO:0016829 lyase activity; GO:0016835 carbon-oxygen lyase activity; GO:0016836 hydro-lyase activity; GO:0033987 2-hydroxyisoflavanone dehydratase activity; GO:0052689 carboxylic ester hydrolase activity;	PF07859	alpha/beta hydrolase fold	V	KOG1515	Arylacetamide deacetylase
Niben101Scf03018g13022.1	93	K	0.662	0.00357409	Down	AT4G10300.1 RmlC-like cupins superfamily protein LENGTH=134	1	115.78	2	ETCYLLK(1)GK	-0.28148	0.863	0.828	0.77	1.374	1.126	1.217	chloroplast	K06995	K06995; uncharacterized protein					PF05899	Protein of unknown function (DUF861)
Niben101Scf03028g03025.1	106	K	1.389	0.000930822	Up	sp|A7GJ02|RS4B_CLOBL 30S ribosomal protein S4 B	1	90.601	2	TK(1)TEWFR	-0.79657	1.224	1.153	1.105	0.872	0.827	0.807	nucleus	K02986	RP-S4, rpsD; small subunit ribosomal protein S4	map03010 Ribosome	GO:0006417 regulation of translation; GO:0006450 regulation of translational fidelity; GO:0009889 regulation of biosynthetic process; GO:0009891 positive regulation of biosynthetic process; GO:0009893 positive regulation of metabolic process; GO:0010468 regulation of gene expression; GO:0010556 regulation of macromolecule biosynthetic process; GO:0010557 positive regulation of macromolecule biosy…	GO:0005622 intracellular; GO:0005623 cell; GO:0005737 cytoplasm; GO:0005739 mitochondrion; GO:0043226 organelle; GO:0043227 membrane-bounded organelle; GO:0043229 intracellular organelle; GO:0043231 intracellular membrane-bounded organelle;	GO:0003676 nucleic acid binding; GO:0003723 RNA binding; GO:0003735 structural constituent of ribosome; GO:0005198 structural molecule activity; GO:0005488 binding; GO:0019843 rRNA binding; GO:0097159 organic cyclic compound binding; GO:1901363 heterocyclic compound binding;	PF01479	S4 domain
Niben101Scf03035g02006.1	254	K	1.347	0.000121686	Up	AT4G28400.1 Protein phosphatase 2C family protein LENGTH=283	1	150.05	3	VMSNQEAVDCIK(1)NMK	-1.0211	1.15	1.132	1.154	0.869	0.818	0.864	cytoplasm	K17506	PPM1L, PP2CE; protein phosphatase 1L [EC:3.1.3.16]							T	KOG0698	Serine/threonine protein phosphatase
Niben101Scf03046g02020.1	6	K	0.709	0.0276861	Down	ref|XP_007010078.1| F-box and Leucine Rich Repeat domains containing protein, putative isoform 3, partial [Theobroma cacao] gb|EOY18888.1| F-box and Leucine Rich Repeat domains containing protein, putative isoform 3, partial [Theobroma cacao]	1	46.426	2	LQK(1)QNNK	0.0029976	0.808	0.874	0.875	1.389	1	1.215	nucleus
Niben101Scf15308g00001.1	252	K	0.732	0.0190172	Down	sp|Q1GBJ9|RL15_LACDA 50S ribosomal protein L15	1	91.867	2	ADEYFAK(1)K	1.2966	0.814	0.86	0.916	1.222	1.017	1.297	chloroplast	K02876	RP-L15, MRPL15, rplO; large subunit ribosomal protein L15	map03010 Ribosome	GO:0006412 translation; GO:0006518 peptide metabolic process; GO:0006807 nitrogen compound metabolic process; GO:0008152 metabolic process; GO:0009058 biosynthetic process; GO:0009059 macromolecule biosynthetic process; GO:0009719 response to endogenous stimulus; GO:0009725 response to hormone; GO:0009735 response to cytokinin; GO:0009987 cellular process; GO:0010033 response to organic substance…	GO:0000311 plastid large ribosomal subunit; GO:0000313 organellar ribosome; GO:0000315 organellar large ribosomal subunit; GO:0005622 intracellular; GO:0005623 cell; GO:0005737 cytoplasm; GO:0005840 ribosome; GO:0009507 chloroplast; GO:0009526 plastid envelope; GO:0009532 plastid stroma; GO:0009536 plastid; GO:0009547 plastid ribosome; GO:0009570 chloroplast stroma; GO:0009941 chloroplast envelop…	GO:0003735 structural constituent of ribosome; GO:0005198 structural molecule activity;			J	KOG0846	Mitochondrial/chloroplast ribosomal protein L15/L10
Niben101Scf15308g00001.1	215	K	0.581	0.0182043	Down	sp|Q1GBJ9|RL15_LACDA 50S ribosomal protein L15	1	54.259	2	AFSTSAK(1)EK	-0.52543	0.802	0.803	0.69	1.627	1.047	1.274	chloroplast	K02876	RP-L15, MRPL15, rplO; large subunit ribosomal protein L15	map03010 Ribosome	GO:0006412 translation; GO:0006518 peptide metabolic process; GO:0006807 nitrogen compound metabolic process; GO:0008152 metabolic process; GO:0009058 biosynthetic process; GO:0009059 macromolecule biosynthetic process; GO:0009719 response to endogenous stimulus; GO:0009725 response to hormone; GO:0009735 response to cytokinin; GO:0009987 cellular process; GO:0010033 response to organic substance…	GO:0000311 plastid large ribosomal subunit; GO:0000313 organellar ribosome; GO:0000315 organellar large ribosomal subunit; GO:0005622 intracellular; GO:0005623 cell; GO:0005737 cytoplasm; GO:0005840 ribosome; GO:0009507 chloroplast; GO:0009526 plastid envelope; GO:0009532 plastid stroma; GO:0009536 plastid; GO:0009547 plastid ribosome; GO:0009570 chloroplast stroma; GO:0009941 chloroplast envelop…	GO:0003735 structural constituent of ribosome; GO:0005198 structural molecule activity;			J	KOG0846	Mitochondrial/chloroplast ribosomal protein L15/L10
Niben101Scf03056g02008.1	241	K	0.722	0.00424335	Down	sp|Q3A9T5|RL15_CARHZ 50S ribosomal protein L15	0.999649	61.067	3	WVKPSVAK(1)NLAR	1.1588	0.907	0.811	0.847	1.131	1.13	1.294	chloroplast	K02876	RP-L15, MRPL15, rplO; large subunit ribosomal protein L15	map03010 Ribosome	GO:0006412 translation; GO:0006518 peptide metabolic process; GO:0006807 nitrogen compound metabolic process; GO:0008152 metabolic process; GO:0009058 biosynthetic process; GO:0009059 macromolecule biosynthetic process; GO:0009719 response to endogenous stimulus; GO:0009725 response to hormone; GO:0009735 response to cytokinin; GO:0009987 cellular process; GO:0010033 response to organic substance…	GO:0000311 plastid large ribosomal subunit; GO:0000313 organellar ribosome; GO:0000315 organellar large ribosomal subunit; GO:0005622 intracellular; GO:0005623 cell; GO:0005737 cytoplasm; GO:0005840 ribosome; GO:0009507 chloroplast; GO:0009526 plastid envelope; GO:0009532 plastid stroma; GO:0009536 plastid; GO:0009547 plastid ribosome; GO:0009570 chloroplast stroma; GO:0009941 chloroplast envelop…	GO:0003735 structural constituent of ribosome; GO:0005198 structural molecule activity;			J	KOG0846	Mitochondrial/chloroplast ribosomal protein L15/L10
Niben101Scf03114g03011.1	322	K	1.506	0.00346903	Up	sp|A1RIQ1|HTPG_SHESW Chaperone protein HtpG	1	97.033	2	AILFVPK(1)R	0.67131	1.169	1.173	1.228	0.711	0.771	0.888	cytoplasm	K04079	HSP90A, htpG; molecular chaperone HtpG	map04141 Protein processing in endoplasmic reticulum; map04626 Plant-pathogen interaction	GO:0002376 immune system process; GO:0006457 protein folding; GO:0006950 response to stress; GO:0006952 defense response; GO:0006955 immune response; GO:0009605 response to external stimulus; GO:0009607 response to biotic stimulus; GO:0009617 response to bacterium; GO:0009814 defense response, incompatible interaction; GO:0009816 defense response to bacterium, incompatible interaction; GO:0009987…			PF02518	Histidine kinase-, DNA gyrase B-, and HSP90-like ATPase	O	KOG0019	Molecular chaperone (HSP90 family)
Niben101Scf03114g03011.1	384	K	1.326	0.000254591	Up	sp|A1RIQ1|HTPG_SHESW Chaperone protein HtpG	1	89.171	3	EMLQQNK(1)ILK(1)VIR	-0.45221	1.153	1.151	1.112	0.876	0.825	0.875	cytoplasm	K04079	HSP90A, htpG; molecular chaperone HtpG	map04141 Protein processing in endoplasmic reticulum; map04626 Plant-pathogen interaction	GO:0002376 immune system process; GO:0006457 protein folding; GO:0006950 response to stress; GO:0006952 defense response; GO:0006955 immune response; GO:0009605 response to external stimulus; GO:0009607 response to biotic stimulus; GO:0009617 response to bacterium; GO:0009814 defense response, incompatible interaction; GO:0009816 defense response to bacterium, incompatible interaction; GO:0009987…			PF02518	Histidine kinase-, DNA gyrase B-, and HSP90-like ATPase	O	KOG0019	Molecular chaperone (HSP90 family)
	61	K	1.963	0.000194633	Up	sp|A1RIQ1|HTPG_SHESW Chaperone protein HtpG	1	83.692	2	SK(1)LDAQPELFIR	-0.065293	1.346	1.247	1.311	0.603	0.692	0.694	cytoplasm	K04079	HSP90A, htpG; molecular chaperone HtpG	map04141 Protein processing in endoplasmic reticulum; map04626 Plant-pathogen interaction	GO:0002376 immune system process; GO:0006457 protein folding; GO:0006950 response to stress; GO:0006952 defense response; GO:0006955 immune response; GO:0009605 response to external stimulus; GO:0009607 response to biotic stimulus; GO:0009617 response to bacterium; GO:0009814 defense response, incompatible interaction; GO:0009816 defense response to bacterium, incompatible interaction; GO:0009987…			PF02518	Histidine kinase-, DNA gyrase B-, and HSP90-like ATPase	O	KOG0019	Molecular chaperone (HSP90 family)
Niben101Scf03133g00003.1	122	K	0.7	0.0149236	Down	sp|Q5HF86|G3P2_STAAC Glyceraldehyde-3-phosphate dehydrogenase 2	1	168.64	4	DSPLDVIVVNDSGGVK(1)NASHLLK	-1.6337	0.919	0.758	0.862	1.351	1.199	1.076	chloroplast	K05298	GAPA; glyceraldehyde-3-phosphate dehydrogenase (NADP+) (phosphorylating) [EC:1.2.1.13]	map00710 Carbon fixation in photosynthetic organisms; map01100 Metabolic pathways; map01200 Carbon metabolism				PF00044; PF02800	Glyceraldehyde 3-phosphate dehydrogenase, NAD binding domain; Glyceraldehyde 3-phosphate dehydrogenase, C-terminal domain	G	KOG0657	Glyceraldehyde 3-phosphate dehydrogenase
Niben101Scf03253g02006.1	186	K	0.721	0.00542092	Down	sp|B1L938|RL1_THESQ 50S ribosomal protein L1	1	114.7	3	VAVLTQGEK(1)FDEAK	-0.096589	0.809	0.827	0.935	1.267	1.191	1.106	chloroplast	K02863	RP-L1, MRPL1, rplA; large subunit ribosomal protein L1	map03010 Ribosome	GO:0000470 maturation of LSU-rRNA; GO:0006139 nucleobase-containing compound metabolic process; GO:0006364 rRNA processing; GO:0006396 RNA processing; GO:0006412 translation; GO:0006518 peptide metabolic process; GO:0006725 cellular aromatic compound metabolic process; GO:0006807 nitrogen compound metabolic process; GO:0008152 metabolic process; GO:0009058 biosynthetic process; GO:0009059 macromo…	GO:0005622 intracellular; GO:0005623 cell; GO:0005634 nucleus; GO:0005737 cytoplasm; GO:0005829 cytosol; GO:0005840 ribosome; GO:0009507 chloroplast; GO:0009526 plastid envelope; GO:0009532 plastid stroma; GO:0009534 chloroplast thylakoid; GO:0009535 chloroplast thylakoid membrane; GO:0009536 plastid; GO:0009570 chloroplast stroma; GO:0009579 thylakoid; GO:0009941 chloroplast envelope; GO:0015934…	GO:0003676 nucleic acid binding; GO:0003723 RNA binding; GO:0005488 binding; GO:0097159 organic cyclic compound binding; GO:1901363 heterocyclic compound binding;	PF00687	Ribosomal protein L1p/L10e family	J	KOG1569	50S ribosomal protein L1
Niben101Scf03169g05002.1	70	K	0.74	0.00813623	Down	sp|Q0G9N3|ATPF_LIRTU ATP synthase subunit b, chloroplastic	1	130.95	3	TLEQLENYK(1)NETIQFEQQR	1.9872	0.847	0.879	0.869	1.061	1.144	1.303	mitochondria	K02109	ATPF0B, atpF; F-type H+-transporting ATPase subunit b	map00190 Oxidative phosphorylation; map00195 Photosynthesis; map01100 Metabolic pathways	GO:0006139 nucleobase-containing compound metabolic process; GO:0006163 purine nucleotide metabolic process; GO:0006164 purine nucleotide biosynthetic process; GO:0006725 cellular aromatic compound metabolic process; GO:0006753 nucleoside phosphate metabolic process; GO:0006754 ATP biosynthetic process; GO:0006793 phosphorus metabolic process; GO:0006796 phosphate-containing compound metabolic pr…	GO:0005622 intracellular; GO:0005623 cell; GO:0005737 cytoplasm; GO:0009507 chloroplast; GO:0009534 chloroplast thylakoid; GO:0009535 chloroplast thylakoid membrane; GO:0009536 plastid; GO:0009579 thylakoid; GO:0016020 membrane; GO:0016469 proton-transporting two-sector ATPase complex; GO:0031976 plastid thylakoid; GO:0031984 organelle subcompartment; GO:0032991 protein-containing complex; GO:003…	GO:0003824 catalytic activity; GO:0005215 transporter activity; GO:0008324 cation transmembrane transporter activity; GO:0015075 ion transmembrane transporter activity; GO:0015077 monovalent inorganic cation transmembrane transporter activity; GO:0015078 proton transmembrane transporter activity; GO:0015318 inorganic molecular entity transmembrane transporter activity; GO:0015399 primary active t…	PF02874	ATP synthase alpha/beta family, beta-barrel domain	C	KOG0232	Vacuolar H+-ATPase V0 sector, subunits c/c'
Niben101Scf03171g03002.1	130	K	2.761	0.00199052	Up	sp|O65390|APA1_ARATH Aspartic proteinase A1	1	74.962	2	AGK(1)SSTYTR	0.29544	1.604	1.504	1.208	0.625	0.516	0.422	chloroplast	K08245	E3.4.23.40; phytepsin [EC:3.4.23.40]		GO:0006508 proteolysis; GO:0006807 nitrogen compound metabolic process; GO:0008152 metabolic process; GO:0009056 catabolic process; GO:0009057 macromolecule catabolic process; GO:0019538 protein metabolic process; GO:0030163 protein catabolic process; GO:0043170 macromolecule metabolic process; GO:0044238 primary metabolic process; GO:0071704 organic substance metabolic process; GO:1901564 organo…		GO:0003824 catalytic activity; GO:0004175 endopeptidase activity; GO:0004190 aspartic-type endopeptidase activity; GO:0008233 peptidase activity; GO:0016787 hydrolase activity; GO:0070001 aspartic-type peptidase activity; GO:0070011 peptidase activity, acting on L-amino acid peptides; GO:0140096 catalytic activity, acting on a protein;	PF05184	Saposin-like type B, region 1	O	KOG1339	Aspartyl protease
Niben101Scf03229g01008.1	83	K	0.761	0.0222695	Down	sp|Q9T043|RL142_ARATH 60S ribosomal protein L14-2	1	95.417	2	SK(1)WESSSWGR	-1.7076	0.974	0.902	0.778	1.241	1.158	1.088	cytoplasm	K02875	RP-L14e, RPL14; large subunit ribosomal protein L14e	map03010 Ribosome	GO:0006412 translation; GO:0006518 peptide metabolic process; GO:0006807 nitrogen compound metabolic process; GO:0008152 metabolic process; GO:0009058 biosynthetic process; GO:0009059 macromolecule biosynthetic process; GO:0009987 cellular process; GO:0010467 gene expression; GO:0019538 protein metabolic process; GO:0022613 ribonucleoprotein complex biogenesis; GO:0034641 cellular nitrogen compou…	GO:0005622 intracellular; GO:0005623 cell; GO:0005634 nucleus; GO:0005730 nucleolus; GO:0005737 cytoplasm; GO:0005773 vacuole; GO:0005774 vacuolar membrane; GO:0005783 endoplasmic reticulum; GO:0005829 cytosol; GO:0005840 ribosome; GO:0005844 polysome; GO:0005911 cell-cell junction; GO:0009506 plasmodesma; GO:0009507 chloroplast; GO:0009536 plastid; GO:0012505 endomembrane system; GO:0015934 larg…	GO:0003676 nucleic acid binding; GO:0003723 RNA binding; GO:0003729 mRNA binding; GO:0003735 structural constituent of ribosome; GO:0005198 structural molecule activity; GO:0005488 binding; GO:0097159 organic cyclic compound binding; GO:1901363 heterocyclic compound binding;			J	KOG3421	60S ribosomal protein L14
Niben101Scf11178g02002.1	127	K	0.695	0.0023019	Down	sp|B5LMP5|RK33_CICAR 50S ribosomal protein L33, chloroplastic	1	122.96	3	HTIHGEIK(1)K	1.0726	0.811	0.913	0.796	1.258	1.23	1.137	extracellular	K02913	RP-L33, MRPL33, rpmG; large subunit ribosomal protein L33	map03010 Ribosome	GO:0006810 transport; GO:0006811 ion transport; GO:0006812 cation transport; GO:0015672 monovalent inorganic cation transport; GO:0034220 ion transmembrane transport; GO:0051179 localization; GO:0051234 establishment of localization; GO:0055085 transmembrane transport; GO:0098655 cation transmembrane transport; GO:0098660 inorganic ion transmembrane transport; GO:0098662 inorganic cation transmem…	GO:0005622 intracellular; GO:0005623 cell; GO:0005737 cytoplasm; GO:0005886 plasma membrane; GO:0005887 integral component of plasma membrane; GO:0009507 chloroplast; GO:0009534 chloroplast thylakoid; GO:0009535 chloroplast thylakoid membrane; GO:0009536 plastid; GO:0009544 chloroplast ATP synthase complex; GO:0009579 thylakoid; GO:0016020 membrane; GO:0016021 integral component of membrane; GO:0…	GO:0003824 catalytic activity; GO:0005215 transporter activity; GO:0008324 cation transmembrane transporter activity; GO:0015075 ion transmembrane transporter activity; GO:0015077 monovalent inorganic cation transmembrane transporter activity; GO:0015078 proton transmembrane transporter activity; GO:0015318 inorganic molecular entity transmembrane transporter activity; GO:0015399 primary active t…			C	KOG4665	ATP synthase F0 subunit 6 and related proteins
Niben101Scf03239g05026.1	263	K	1.371	0.00387025	Up	sp|O82352|RTNLE_ARATH Reticulon-like protein B5	1	70.912	3	AMHEIK(1)K	1.568	1.254	1.153	1.056	0.832	0.869	0.824	plasma membrane	K20721	RTN1; reticulon-1		GO:0006996 organelle organization; GO:0007029 endoplasmic reticulum organization; GO:0009987 cellular process; GO:0010256 endomembrane system organization; GO:0016043 cellular component organization; GO:0071786 endoplasmic reticulum tubular network organization; GO:0071840 cellular component organization or biogenesis;	GO:0005622 intracellular; GO:0005623 cell; GO:0005737 cytoplasm; GO:0005783 endoplasmic reticulum; GO:0005789 endoplasmic reticulum membrane; GO:0005794 Golgi apparatus; GO:0005886 plasma membrane; GO:0012505 endomembrane system; GO:0016020 membrane; GO:0016021 integral component of membrane; GO:0030176 integral component of endoplasmic reticulum membrane; GO:0031224 intrinsic component of membra…				U	KOG1792	Reticulon
Niben101Scf03252g04003.1	413	K	1.855	0.0405237	Up	sp|P64185|GLPD2_MYCBO Glycerol-3-phosphate dehydrogenase 2	1	72.887	2	AK(1)STESISR	0.19123	1.017	1.778	1.04	0.67	0.787	0.61	mitochondria	K00111	glpA, glpD; glycerol-3-phosphate dehydrogenase [EC:1.1.5.3]	map00564 Glycerophospholipid metabolism; map01110 Biosynthesis of secondary metabolites	GO:0005975 carbohydrate metabolic process; GO:0006066 alcohol metabolic process; GO:0006071 glycerol metabolic process; GO:0006072 glycerol-3-phosphate metabolic process; GO:0006091 generation of precursor metabolites and energy; GO:0006116 NADH oxidation; GO:0006127 glycerophosphate shuttle; GO:0006139 nucleobase-containing compound metabolic process; GO:0006725 cellular aromatic compound metabo…	GO:0005622 intracellular; GO:0005623 cell; GO:0005737 cytoplasm; GO:0005739 mitochondrion; GO:0043226 organelle; GO:0043227 membrane-bounded organelle; GO:0043229 intracellular organelle; GO:0043231 intracellular membrane-bounded organelle;	GO:0003824 catalytic activity; GO:0004368 glycerol-3-phosphate dehydrogenase (quinone) activity; GO:0016491 oxidoreductase activity; GO:0016614 oxidoreductase activity, acting on CH-OH group of donors; GO:0016901 oxidoreductase activity, acting on the CH-OH group of donors, quinone or similar compound as acceptor;	PF01266	FAD dependent oxidoreductase	C	KOG0042	Glycerol-3-phosphate dehydrogenase
Niben101Scf03277g02014.1	62	K	1.337	0.0474172	Up	sp|Q9DD03|RAB13_MOUSE Ras-related protein Rab-13	1	83.998	2	TIEFDSK(1)R	0.13263	1.029	1.259	1.118	0.728	0.838	0.981	cytoplasm	K07901	RAB8A, MEL; Ras-related protein Rab-8A	map04144 Endocytosis				PF00071	Ras family	U	KOG0078	GTP-binding protein SEC4, small G protein superfamily, and related Ras family GTP-binding proteins
Niben101Scf03306g01011.1	257	K	1.397	0.00662188	Up	emb|CDY20313.1| BnaC04g36430D [Brassica napus]	1	117.52	3	ALETK(1)SDVVK	-0.084694	1.249	1.137	1.11	0.926	0.797	0.78	plasma membrane
Niben101Scf03390g09001.1	279	K	1.41	0.024132	Up	sp|Q5HNW7|DNAJ_STAEQ Chaperone protein DnaJ	1	97.904	4	TIK(1)HLDDHLVDIGTK	0.42868	1.121	1.291	1.079	0.794	0.725	0.957	cytoplasm	K09517	DNAJB11; DnaJ homolog subfamily B member 11	map04141 Protein processing in endoplasmic reticulum	GO:0002682 regulation of immune system process; GO:0002684 positive regulation of immune system process; GO:0009605 response to external stimulus; GO:0009607 response to biotic stimulus; GO:0031347 regulation of defense response; GO:0031349 positive regulation of defense response; GO:0035821 modulation of process of other organism; GO:0043207 response to external biotic stimulus; GO:0044003 modul…	GO:0005622 intracellular; GO:0005623 cell; GO:0005737 cytoplasm; GO:0005783 endoplasmic reticulum; GO:0005788 endoplasmic reticulum lumen; GO:0005886 plasma membrane; GO:0012505 endomembrane system; GO:0016020 membrane; GO:0031974 membrane-enclosed lumen; GO:0032991 protein-containing complex; GO:0034663 endoplasmic reticulum chaperone complex; GO:0043226 organelle; GO:0043227 membrane-bounded or…		PF00226; PF01556	DnaJ domain; DnaJ C terminal domain	O	KOG0713	Molecular chaperone (DnaJ superfamily)
Niben101Scf03373g04012.1	120	K	0.767	0.0112219	Down	sp|Q9XEE2|ANXD2_ARATH Annexin D2	1	61.161	2	SSDDLFK(1)AR	-1.4255	0.959	0.827	0.874	1.199	1.205	1.063	cytoplasm	K17098	ANNAT; annexin D							U	KOG0819	Annexin
Niben101Scf03385g02011.1	290	K	2.496	0.0013395	Up	AT2G15220.1 Plant basic secretory protein (BSP) family protein LENGTH=225	1	116.71	3	TVDQLWNDYK(1)AK	0.77071	1.491	1.363	1.321	0.446	0.581	0.646	vacuolar membrane
Niben101Scf03400g02004.1	13	K	1.519	0.0232109	Up	sp|Q9LQQ4|H2B1_ARATH Histone H2B.1	1	64.104	3	K(1)PAAEK(1)TPVAEK	0.77164	1.072	1.232	1.263	0.624	0.87	0.854	nucleus	K11252	H2B; histone H2B					PF00125	Core histone H2A/H2B/H3/H4	B	KOG1744	Histone H2B
Niben101Scf03403g01025.1	814	K	1.357	0.00170091	Up	sp|P37116|NCPR_VIGRR NADPH--cytochrome P450 reductase	1	93.374	2	AEAIVK(1)K	-0.25014	1.174	1.192	1.08	0.85	0.884	0.806	endoplasmic reticulum	K00327	POR; NADPH-ferrihemoprotein reductase [EC:1.6.2.4]		GO:0001101 response to acid chemical; GO:0006725 cellular aromatic compound metabolic process; GO:0006950 response to stress; GO:0006979 response to oxidative stress; GO:0008152 metabolic process; GO:0009698 phenylpropanoid metabolic process; GO:0009719 response to endogenous stimulus; GO:0009725 response to hormone; GO:0009737 response to abscisic acid; GO:0009987 cellular process; GO:0010033 re…	GO:0005622 intracellular; GO:0005623 cell; GO:0005737 cytoplasm; GO:0005783 endoplasmic reticulum; GO:0005829 cytosol; GO:0012505 endomembrane system; GO:0043226 organelle; GO:0043227 membrane-bounded organelle; GO:0043229 intracellular organelle; GO:0043231 intracellular membrane-bounded organelle;	GO:0003824 catalytic activity; GO:0003958 NADPH-hemoprotein reductase activity; GO:0016491 oxidoreductase activity; GO:0016651 oxidoreductase activity, acting on NAD(P)H; GO:0016653 oxidoreductase activity, acting on NAD(P)H, heme protein as acceptor;	PF00258; PF00667; PF00175	Flavodoxin; FAD binding domain; Oxidoreductase NAD-binding domain	C	KOG1158	NADP/FAD dependent oxidoreductase
Niben101Scf39488g00001.1	168	K	1.303	0.00378426	Up	sp|B4R8L7|RL3_PHEZH 50S ribosomal protein L3	1	91.853	2	GFQGGMK(1)R	1.3289	1.223	1.061	1.11	0.87	0.885	0.85	chloroplast	K02906	RP-L3, MRPL3, rplC; large subunit ribosomal protein L3	map03010 Ribosome		GO:0005622 intracellular; GO:0005623 cell; GO:0005737 cytoplasm; GO:0005739 mitochondrion; GO:0043226 organelle; GO:0043227 membrane-bounded organelle; GO:0043229 intracellular organelle; GO:0043231 intracellular membrane-bounded organelle;				J	KOG3141	Mitochondrial/chloroplast ribosomal protein L3
Niben101Scf05391g02002.1	249	K	1.422	0.00414646	Up	AT5G46070.1 Guanylate-binding family protein LENGTH=1082	1	99.283	2	DVAAK(1)NEIR	0.20896	1.288	1.135	1.086	0.783	0.816	0.869	chloroplast				GO:0002376 immune system process; GO:0006950 response to stress; GO:0006952 defense response; GO:0006955 immune response; GO:0007154 cell communication; GO:0007165 signal transduction; GO:0007166 cell surface receptor signaling pathway; GO:0008104 protein localization; GO:0009987 cellular process; GO:0010033 response to organic substance; GO:0019221 cytokine-mediated signaling pathway; GO:0023052…	GO:0005622 intracellular; GO:0005623 cell; GO:0005634 nucleus; GO:0005654 nucleoplasm; GO:0005737 cytoplasm; GO:0005794 Golgi apparatus; GO:0005829 cytosol; GO:0005856 cytoskeleton; GO:0012505 endomembrane system; GO:0015629 actin cytoskeleton; GO:0031974 membrane-enclosed lumen; GO:0031981 nuclear lumen; GO:0043226 organelle; GO:0043227 membrane-bounded organelle; GO:0043228 non-membrane-bounded…	GO:0000166 nucleotide binding; GO:0001882 nucleoside binding; GO:0001883 purine nucleoside binding; GO:0005488 binding; GO:0005515 protein binding; GO:0005525 GTP binding; GO:0017076 purine nucleotide binding; GO:0019001 guanyl nucleotide binding; GO:0032549 ribonucleoside binding; GO:0032550 purine ribonucleoside binding; GO:0032553 ribonucleotide binding; GO:0032555 purine ribonucleotide bindin…	PF02263; PF02841	Guanylate-binding protein, N-terminal domain; Guanylate-binding protein, C-terminal domain	L	KOG2037	Guanylate-binding protein
Niben101Scf03446g04003.1	96	K	2.435	0.00012033	Up	gb|KAK46980.1| GCN5 family acetyltransferase [Burkholderia sp. MP-1]	0.999997	96.745	3	FKPVLK(1)TFDLR	-0.031779	1.351	1.392	1.401	0.503	0.609	0.59	cytoplasm	K22246	THT; tyramine N-feruloyltransferase [EC:2.3.1.110]							E	KOG3216	Diamine acetyltransferase
Niben101Scf03471g01013.1	6	K	0.65	0.0202515	Down	sp|P40282|H2A_PLAFA Histone H2A	1	97.463	2	GK(1)TLGSAAAK	-0.42921	0.895	0.739	0.811	1.5	1.074	1.186	nucleus	K11251	H2A; histone H2A					PF00125	Core histone H2A/H2B/H3/H4	B	KOG1756	Histone 2A
Niben101Scf03738g00006.1	823	K	0.765	0.0137353	Down	AT1G42550.1 plastid movement impaired1 LENGTH=843	1	62.466	2	NAWDTEK(1)QR	-0.29279	0.847	0.926	0.886	1.288	1.126	1.06	cytoplasm				GO:0006810 transport; GO:0006928 movement of cell or subcellular component; GO:0006950 response to stress; GO:0006970 response to osmotic stress; GO:0006996 organelle organization; GO:0007097 nuclear migration; GO:0009314 response to radiation; GO:0009416 response to light stimulus; GO:0009628 response to abiotic stimulus; GO:0009637 response to blue light; GO:0009657 plastid organization; GO:000…	GO:0005622 intracellular; GO:0005623 cell; GO:0005737 cytoplasm; GO:0005829 cytosol; GO:0005886 plasma membrane; GO:0016020 membrane; GO:0071944 cell periphery;
Niben101Scf03496g00020.1	149	K	0.644	0.0154151	Down	AT5G13450.1 delta subunit of Mt ATP synthase LENGTH=238	1	73.665	3	HIDAIAK(1)R	-0.84932	0.699	0.933	0.767	1.101	1.394	1.228	chloroplast	K02137	ATPeF0O, ATP5O, ATP5; F-type H+-transporting ATPase subunit O	map00190 Oxidative phosphorylation; map01100 Metabolic pathways		GO:0005622 intracellular; GO:0005623 cell; GO:0005737 cytoplasm; GO:0005739 mitochondrion; GO:0005740 mitochondrial envelope; GO:0005743 mitochondrial inner membrane; GO:0005753 mitochondrial proton-transporting ATP synthase complex; GO:0005886 plasma membrane; GO:0009507 chloroplast; GO:0009536 plastid; GO:0016020 membrane; GO:0016469 proton-transporting two-sector ATPase complex; GO:0019866 org…	GO:0005488 binding; GO:0008270 zinc ion binding; GO:0043167 ion binding; GO:0043169 cation binding; GO:0046872 metal ion binding; GO:0046914 transition metal ion binding; GO:0050897 cobalt ion binding;			C	KOG1662	Mitochondrial F1F0-ATP synthase, subunit OSCP/ATP5
Niben101Scf36674g00005.1	356	K	1.467	0.000135205	Up	sp|Q9JHW9|AL1A3_MOUSE Aldehyde dehydrogenase family 1 member A3	1	90.434	2	VYDEFLEK(1)AK	4.0877	1.218	1.184	1.15	0.841	0.787	0.794	mitochondria	K00128	ALDH; aldehyde dehydrogenase (NAD+) [EC:1.2.1.3]	map00010 Glycolysis / Gluconeogenesis; map00053 Ascorbate and aldarate metabolism; map00071 Fatty acid degradation; map00280 Valine, leucine and isoleucine degradation; map00310 Lysine degradation; map00330 Arginine and proline metabolism; map00340 Histidine metabolism; map00380 Tryptophan metabolism; map00410 beta-Alanine metabolism; map00561 Glycerolipid metabolism; map00620 Pyruvate metabolism…	GO:0008152 metabolic process; GO:0055114 oxidation-reduction process;		GO:0003824 catalytic activity; GO:0004029 aldehyde dehydrogenase (NAD+) activity; GO:0016491 oxidoreductase activity; GO:0016620 oxidoreductase activity, acting on the aldehyde or oxo group of donors, NAD or NADP as acceptor; GO:0016903 oxidoreductase activity, acting on the aldehyde or oxo group of donors;			C	KOG2450	Aldehyde dehydrogenase
Niben101Scf04643g02010.1	67	K	0.558	5.61e-06	Down	sp|Q9LGU6|METK3_ORYSJ S-adenosylmethionine synthase 3	1	84.479	3	ATVDYEK(1)IVR	-0.31948	0.732	0.763	0.72	1.311	1.337	1.321	cytoskeleton	K00789	metK; S-adenosylmethionine synthetase [EC:2.5.1.6]	map00270 Cysteine and methionine metabolism; map01100 Metabolic pathways; map01110 Biosynthesis of secondary metabolites; map01230 Biosynthesis of amino acids		GO:0005622 intracellular; GO:0005623 cell; GO:0005737 cytoplasm; GO:0005829 cytosol;	GO:0003824 catalytic activity; GO:0004478 methionine adenosyltransferase activity; GO:0016740 transferase activity; GO:0016765 transferase activity, transferring alkyl or aryl (other than methyl) groups;	PF00438; PF02772; PF02773	S-adenosylmethionine synthetase, N-terminal domain; S-adenosylmethionine synthetase, central domain; S-adenosylmethionine synthetase, C-terminal domain	H	KOG1506	S-adenosylmethionine synthetase
Niben101Scf03548g02031.1	199	K	0.746	0.0202297	Down	AT4G25080.3 magnesium-protoporphyrin IX methyltransferase LENGTH=312	1	84.365	3	AK(1)DDQSPAPVMPK	0.3612	0.751	0.976	0.881	1.125	1.152	1.217	chloroplast	K03428	bchM, chlM; magnesium-protoporphyrin O-methyltransferase [EC:2.1.1.11]	map00860 Porphyrin and chlorophyll metabolism; map01100 Metabolic pathways; map01110 Biosynthesis of secondary metabolites	GO:0006725 cellular aromatic compound metabolic process; GO:0006778 porphyrin-containing compound metabolic process; GO:0006779 porphyrin-containing compound biosynthetic process; GO:0006807 nitrogen compound metabolic process; GO:0008152 metabolic process; GO:0009058 biosynthetic process; GO:0009987 cellular process; GO:0015994 chlorophyll metabolic process; GO:0015995 chlorophyll biosynthetic p…	GO:0005622 intracellular; GO:0005623 cell; GO:0005737 cytoplasm; GO:0009507 chloroplast; GO:0009526 plastid envelope; GO:0009534 chloroplast thylakoid; GO:0009536 plastid; GO:0009579 thylakoid; GO:0009941 chloroplast envelope; GO:0031967 organelle envelope; GO:0031975 envelope; GO:0031976 plastid thylakoid; GO:0031984 organelle subcompartment; GO:0043226 organelle; GO:0043227 membrane-bounded org…	GO:0003824 catalytic activity; GO:0008168 methyltransferase activity; GO:0008171 O-methyltransferase activity; GO:0008757 S-adenosylmethionine-dependent methyltransferase activity; GO:0016740 transferase activity; GO:0016741 transferase activity, transferring one-carbon groups; GO:0046406 magnesium protoporphyrin IX methyltransferase activity;			H	KOG1270	Methyltransferases
Niben101Scf03548g02031.1	210	K	0.696	0.00315002	Down	AT4G25080.3 magnesium-protoporphyrin IX methyltransferase LENGTH=312	1	91.317	4	AKDDQSPAPVMPK(1)FEVK	-1.8416	0.912	0.823	0.792	1.282	1.223	1.124	chloroplast	K03428	bchM, chlM; magnesium-protoporphyrin O-methyltransferase [EC:2.1.1.11]	map00860 Porphyrin and chlorophyll metabolism; map01100 Metabolic pathways; map01110 Biosynthesis of secondary metabolites	GO:0006725 cellular aromatic compound metabolic process; GO:0006778 porphyrin-containing compound metabolic process; GO:0006779 porphyrin-containing compound biosynthetic process; GO:0006807 nitrogen compound metabolic process; GO:0008152 metabolic process; GO:0009058 biosynthetic process; GO:0009987 cellular process; GO:0015994 chlorophyll metabolic process; GO:0015995 chlorophyll biosynthetic p…	GO:0005622 intracellular; GO:0005623 cell; GO:0005737 cytoplasm; GO:0009507 chloroplast; GO:0009526 plastid envelope; GO:0009534 chloroplast thylakoid; GO:0009536 plastid; GO:0009579 thylakoid; GO:0009941 chloroplast envelope; GO:0031967 organelle envelope; GO:0031975 envelope; GO:0031976 plastid thylakoid; GO:0031984 organelle subcompartment; GO:0043226 organelle; GO:0043227 membrane-bounded org…	GO:0003824 catalytic activity; GO:0008168 methyltransferase activity; GO:0008171 O-methyltransferase activity; GO:0008757 S-adenosylmethionine-dependent methyltransferase activity; GO:0016740 transferase activity; GO:0016741 transferase activity, transferring one-carbon groups; GO:0046406 magnesium protoporphyrin IX methyltransferase activity;			H	KOG1270	Methyltransferases
Niben101Scf06525g01001.1	163	K	0.58	0.00879688	Down	AT3G23700.1 Nucleic acid-binding proteins superfamily LENGTH=392	1	65.056	3	VIQADEDK(1)RR	-0.32145	0.768	0.874	0.625	1.243	1.464	1.201	chloroplast							PF00575	S1 RNA binding domain
Niben101Scf03584g01006.1	207	K	1.779	2.52e-05	Up	sp|Q9M3V8|RS6_ASPOF 40S ribosomal protein S6	1	131.66	3	IAK(1)AK(1)SEAAEYQK	1.0902	1.295	1.238	1.26	0.715	0.736	0.681	nucleus	K02991	RP-S6e, RPS6; small subunit ribosomal protein S6e	map03010 Ribosome						J	KOG1646	40S ribosomal protein S6
Niben101Scf03584g01006.1	205	K	2.145	0.000880655	Up	sp|Q9M3V8|RS6_ASPOF 40S ribosomal protein S6	1	131.66	3	IAK(1)AK(1)SEAAEYQK	1.0902	1.403	1.264	1.339	0.529	0.646	0.693	nucleus	K02991	RP-S6e, RPS6; small subunit ribosomal protein S6e	map03010 Ribosome						J	KOG1646	40S ribosomal protein S6
Niben101Scf04669g02010.1	183	K	1.365	0.048603	Up	sp|Q9CR95|NECP1_MOUSE Adaptin ear-binding coat-associated protein 1	1	61.344	2	NK(1)TGGSTIR	-0.070869	1.234	1.244	0.99	0.937	0.888	0.715	nucleus	K20069	NECAP1_2; adaptin ear-binding coat-associated protein 1/2		GO:0006810 transport; GO:0051179 localization; GO:0051234 establishment of localization; GO:0055085 transmembrane transport;		GO:0003824 catalytic activity; GO:0005215 transporter activity; GO:0015399 primary active transmembrane transporter activity; GO:0016462 pyrophosphatase activity; GO:0016787 hydrolase activity; GO:0016817 hydrolase activity, acting on acid anhydrides; GO:0016818 hydrolase activity, acting on acid anhydrides, in phosphorus-containing anhydrides; GO:0016887 ATPase activity; GO:0017111 nucleoside-tr…			S	KOG2500	Uncharacterized conserved protein
Niben101Scf03628g14021.1	349	K	0.67	0.0128041	Down	AT1G53310.1 phosphoenolpyruvate carboxylase 1 LENGTH=967	1	52.391	3	DTK(1)HYIEFWK	0.6611	0.943	0.725	0.809	1.343	1.11	1.246	cytoplasm	K01595	ppc; phosphoenolpyruvate carboxylase [EC:4.1.1.31]	map00620 Pyruvate metabolism; map00710 Carbon fixation in photosynthetic organisms; map01100 Metabolic pathways; map01200 Carbon metabolism	GO:0007275 multicellular organism development; GO:0008152 metabolic process; GO:0015977 carbon fixation; GO:0032501 multicellular organismal process; GO:0032502 developmental process; GO:0048366 leaf development; GO:0048367 shoot system development; GO:0048731 system development; GO:0048827 phyllome development; GO:0048856 anatomical structure development; GO:0071704 organic substance metabolic p…	GO:0005576 extracellular region; GO:0005622 intracellular; GO:0005623 cell; GO:0005737 cytoplasm; GO:0005829 cytosol; GO:0005886 plasma membrane; GO:0005911 cell-cell junction; GO:0009506 plasmodesma; GO:0009507 chloroplast; GO:0009536 plastid; GO:0016020 membrane; GO:0030054 cell junction; GO:0043226 organelle; GO:0043227 membrane-bounded organelle; GO:0043229 intracellular organelle; GO:0043231…	GO:0003824 catalytic activity; GO:0004611 phosphoenolpyruvate carboxykinase activity; GO:0008964 phosphoenolpyruvate carboxylase activity; GO:0016829 lyase activity; GO:0016830 carbon-carbon lyase activity; GO:0016831 carboxy-lyase activity;
Niben101Scf03631g01004.1	521	K	3.177	0.0215543	Up	sp|P16954|GLGB_SYNE7 1,4-alpha-glucan branching enzyme GlgB	1	44.847	3	NK(1)NDEDWSMK	-0.83198	1.135	1.264	1.966	0.285	0.733	0.356	chloroplast	K00700	GBE1, glgB; 1,4-alpha-glucan branching enzyme [EC:2.4.1.18]	map00500 Starch and sucrose metabolism; map01100 Metabolic pathways; map01110 Biosynthesis of secondary metabolites	GO:0005975 carbohydrate metabolic process; GO:0005976 polysaccharide metabolic process; GO:0005982 starch metabolic process; GO:0006073 cellular glucan metabolic process; GO:0008152 metabolic process; GO:0009987 cellular process; GO:0043170 macromolecule metabolic process; GO:0044042 glucan metabolic process; GO:0044237 cellular metabolic process; GO:0044238 primary metabolic process; GO:0044260 …	GO:0005622 intracellular; GO:0005623 cell; GO:0005737 cytoplasm; GO:0009501 amyloplast; GO:0009507 chloroplast; GO:0009536 plastid; GO:0043226 organelle; GO:0043227 membrane-bounded organelle; GO:0043229 intracellular organelle; GO:0043231 intracellular membrane-bounded organelle;	GO:0003824 catalytic activity; GO:0003844 1,4-alpha-glucan branching enzyme activity; GO:0016740 transferase activity; GO:0016757 transferase activity, transferring glycosyl groups; GO:0016758 transferase activity, transferring hexosyl groups;	PF02922; PF00128; PF02806	Carbohydrate-binding module 48 (Isoamylase N-terminal domain); Alpha amylase, catalytic domain; Alpha amylase, C-terminal all-beta domain	G	KOG0470	1,4-alpha-glucan branching enzyme/starch branching enzyme II
Niben101Scf03631g01004.1	649	K	1.507	0.000191402	Up	sp|P16954|GLGB_SYNE7 1,4-alpha-glucan branching enzyme GlgB	1	54.259	2	YK(1)FMNAFDR	-0.94959	1.188	1.202	1.186	0.744	0.805	0.824	chloroplast	K00700	GBE1, glgB; 1,4-alpha-glucan branching enzyme [EC:2.4.1.18]	map00500 Starch and sucrose metabolism; map01100 Metabolic pathways; map01110 Biosynthesis of secondary metabolites	GO:0005975 carbohydrate metabolic process; GO:0005976 polysaccharide metabolic process; GO:0005982 starch metabolic process; GO:0006073 cellular glucan metabolic process; GO:0008152 metabolic process; GO:0009987 cellular process; GO:0043170 macromolecule metabolic process; GO:0044042 glucan metabolic process; GO:0044237 cellular metabolic process; GO:0044238 primary metabolic process; GO:0044260 …	GO:0005622 intracellular; GO:0005623 cell; GO:0005737 cytoplasm; GO:0009501 amyloplast; GO:0009507 chloroplast; GO:0009536 plastid; GO:0043226 organelle; GO:0043227 membrane-bounded organelle; GO:0043229 intracellular organelle; GO:0043231 intracellular membrane-bounded organelle;	GO:0003824 catalytic activity; GO:0003844 1,4-alpha-glucan branching enzyme activity; GO:0016740 transferase activity; GO:0016757 transferase activity, transferring glycosyl groups; GO:0016758 transferase activity, transferring hexosyl groups;	PF02922; PF00128; PF02806	Carbohydrate-binding module 48 (Isoamylase N-terminal domain); Alpha amylase, catalytic domain; Alpha amylase, C-terminal all-beta domain	G	KOG0470	1,4-alpha-glucan branching enzyme/starch branching enzyme II
Niben101Scf03679g04002.1	378	K	1.843	0.00181411	Up	sp|O04937|DHEA_NICPL Glutamate dehydrogenase A	1	44.511	3	LK(1)NMCQSHDCNLR	-0.68453	1.15	1.296	1.37	0.607	0.707	0.757	mitochondria	K00261	GLUD1_2, gdhA; glutamate dehydrogenase (NAD(P)+) [EC:1.4.1.3]	map00220 Arginine biosynthesis; map00250 Alanine, aspartate and glutamate metabolism; map00910 Nitrogen metabolism; map01100 Metabolic pathways; map01200 Carbon metabolism	GO:0006950 response to stress; GO:0006970 response to osmotic stress; GO:0008152 metabolic process; GO:0009628 response to abiotic stimulus; GO:0009651 response to salt stress; GO:0010035 response to inorganic substance; GO:0010038 response to metal ion; GO:0042221 response to chemical; GO:0046686 response to cadmium ion; GO:0050896 response to stimulus; GO:0055114 oxidation-reduction process;	GO:0005622 intracellular; GO:0005623 cell; GO:0005737 cytoplasm; GO:0005739 mitochondrion; GO:0005773 vacuole; GO:0005774 vacuolar membrane; GO:0016020 membrane; GO:0031090 organelle membrane; GO:0043226 organelle; GO:0043227 membrane-bounded organelle; GO:0043229 intracellular organelle; GO:0043231 intracellular membrane-bounded organelle; GO:0098588 bounding membrane of organelle; GO:0098805 wh…	GO:0000166 nucleotide binding; GO:0003824 catalytic activity; GO:0004352 glutamate dehydrogenase (NAD+) activity; GO:0004353 glutamate dehydrogenase [NAD(P)+] activity; GO:0005488 binding; GO:0005507 copper ion binding; GO:0005524 ATP binding; GO:0008144 drug binding; GO:0008270 zinc ion binding; GO:0016491 oxidoreductase activity; GO:0016638 oxidoreductase activity, acting on the CH-NH2 group of…	PF02812; PF00208	Glu/Leu/Phe/Val dehydrogenase, dimerisation domain; Glutamate/Leucine/Phenylalanine/Valine dehydrogenase	E	KOG2250	Glutamate/leucine/phenylalanine/valine dehydrogenases
Niben101Scf03693g01008.1	592	K	1.375	0.00680995	Up	sp|Q1RHB9|SDHA_RICBR Succinate dehydrogenase flavoprotein subunit	1	124.45	3	WMK(1)HTLGYWENEK	-0.26014	1.191	1.123	1.139	0.753	0.832	0.927	mitochondria	K00234	SDHA, SDH1; succinate dehydrogenase (ubiquinone) flavoprotein subunit [EC:1.3.5.1]	map00020 Citrate cycle (TCA cycle); map00190 Oxidative phosphorylation; map01100 Metabolic pathways; map01110 Biosynthesis of secondary metabolites; map01200 Carbon metabolism	GO:0006082 organic acid metabolic process; GO:0006091 generation of precursor metabolites and energy; GO:0006099 tricarboxylic acid cycle; GO:0006101 citrate metabolic process; GO:0006119 oxidative phosphorylation; GO:0006121 mitochondrial electron transport, succinate to ubiquinone; GO:0006139 nucleobase-containing compound metabolic process; GO:0006163 purine nucleotide metabolic process; GO:00…	GO:0005618 cell wall; GO:0005622 intracellular; GO:0005623 cell; GO:0005737 cytoplasm; GO:0005739 mitochondrion; GO:0005740 mitochondrial envelope; GO:0005743 mitochondrial inner membrane; GO:0005746 mitochondrial respirasome; GO:0005749 mitochondrial respiratory chain complex II, succinate dehydrogenase complex (ubiquinone); GO:0016020 membrane; GO:0019866 organelle inner membrane; GO:0030312 ex…	GO:0000104 succinate dehydrogenase activity; GO:0000166 nucleotide binding; GO:0003824 catalytic activity; GO:0005488 binding; GO:0005524 ATP binding; GO:0008144 drug binding; GO:0009055 electron transfer activity; GO:0016491 oxidoreductase activity; GO:0016627 oxidoreductase activity, acting on the CH-CH group of donors; GO:0017076 purine nucleotide binding; GO:0030554 adenyl nucleotide binding;…	PF02910	Fumarate reductase flavoprotein C-term	C	KOG2403	Succinate dehydrogenase, flavoprotein subunit
Niben101Scf03708g02009.1	207	K	1.543	0.0475877	Up	sp|O65570|VILI4_ARATH Villin-4	1	50.088	2	DEAK(1)NIDTVPTR	0.27956	1.31	1.13	1.2	1.008	0.763	0.588	cytoplasm	K05768	GSN; gelsolin		GO:0001101 response to acid chemical; GO:0006810 transport; GO:0006996 organelle organization; GO:0007010 cytoskeleton organization; GO:0007015 actin filament organization; GO:0007275 multicellular organism development; GO:0008064 regulation of actin polymerization or depolymerization; GO:0008154 actin polymerization or depolymerization; GO:0009653 anatomical structure morphogenesis; GO:0009719 r…	GO:0005622 intracellular; GO:0005623 cell; GO:0005737 cytoplasm; GO:0005829 cytosol; GO:0005856 cytoskeleton; GO:0015629 actin cytoskeleton; GO:0032432 actin filament bundle; GO:0043226 organelle; GO:0043228 non-membrane-bounded organelle; GO:0043229 intracellular organelle; GO:0043232 intracellular non-membrane-bounded organelle;	GO:0003779 actin binding; GO:0005488 binding; GO:0005515 protein binding; GO:0008092 cytoskeletal protein binding; GO:0044877 protein-containing complex binding; GO:0051015 actin filament binding;	PF00626	Gelsolin repeat	Z	KOG0443	Actin regulatory proteins (gelsolin/villin family)
Niben101Scf03723g01001.1	490	K	1.527	0.000587411	Up	sp|Q3IRQ4|LEUC_NATPD 3-isopropylmalate dehydratase large subunit	1	88.495	2	EVQDK(1)VAK	-0.4929	1.17	1.267	1.158	0.758	0.761	0.836	chloroplast	K01681	ACO, acnA; aconitate hydratase [EC:4.2.1.3]	map00020 Citrate cycle (TCA cycle); map00630 Glyoxylate and dicarboxylate metabolism; map01100 Metabolic pathways; map01110 Biosynthesis of secondary metabolites; map01200 Carbon metabolism; map01210 2-Oxocarboxylic acid metabolism; map01230 Biosynthesis of amino acids	GO:0001101 response to acid chemical; GO:0006082 organic acid metabolic process; GO:0006101 citrate metabolic process; GO:0006102 isocitrate metabolic process; GO:0006950 response to stress; GO:0006970 response to osmotic stress; GO:0006979 response to oxidative stress; GO:0007275 multicellular organism development; GO:0008152 metabolic process; GO:0009605 response to external stimulus; GO:000962…	GO:0005618 cell wall; GO:0005622 intracellular; GO:0005623 cell; GO:0005737 cytoplasm; GO:0005739 mitochondrion; GO:0005773 vacuole; GO:0005774 vacuolar membrane; GO:0005829 cytosol; GO:0009507 chloroplast; GO:0009532 plastid stroma; GO:0009536 plastid; GO:0009570 chloroplast stroma; GO:0016020 membrane; GO:0030312 external encapsulating structure; GO:0031090 organelle membrane; GO:0043226 organe…	GO:0000166 nucleotide binding; GO:0003824 catalytic activity; GO:0003994 aconitate hydratase activity; GO:0005488 binding; GO:0005507 copper ion binding; GO:0005524 ATP binding; GO:0008144 drug binding; GO:0016829 lyase activity; GO:0016835 carbon-oxygen lyase activity; GO:0016836 hydro-lyase activity; GO:0017076 purine nucleotide binding; GO:0030554 adenyl nucleotide binding; GO:0032553 ribonucl…	PF00694	Aconitase C-terminal domain	C	KOG0452	RNA-binding translational regulator IRP (aconitase superfamily)
Niben101Scf03723g01001.1	493	K	1.348	0.0131707	Up	sp|Q3IRQ4|LEUC_NATPD 3-isopropylmalate dehydratase large subunit	1	110.97	3	VAK(1)FDFHGQPAELK	-2.6147	1.241	1.113	1.081	0.793	0.948	0.807	chloroplast	K01681	ACO, acnA; aconitate hydratase [EC:4.2.1.3]	map00020 Citrate cycle (TCA cycle); map00630 Glyoxylate and dicarboxylate metabolism; map01100 Metabolic pathways; map01110 Biosynthesis of secondary metabolites; map01200 Carbon metabolism; map01210 2-Oxocarboxylic acid metabolism; map01230 Biosynthesis of amino acids	GO:0001101 response to acid chemical; GO:0006082 organic acid metabolic process; GO:0006101 citrate metabolic process; GO:0006102 isocitrate metabolic process; GO:0006950 response to stress; GO:0006970 response to osmotic stress; GO:0006979 response to oxidative stress; GO:0007275 multicellular organism development; GO:0008152 metabolic process; GO:0009605 response to external stimulus; GO:000962…	GO:0005618 cell wall; GO:0005622 intracellular; GO:0005623 cell; GO:0005737 cytoplasm; GO:0005739 mitochondrion; GO:0005773 vacuole; GO:0005774 vacuolar membrane; GO:0005829 cytosol; GO:0009507 chloroplast; GO:0009532 plastid stroma; GO:0009536 plastid; GO:0009570 chloroplast stroma; GO:0016020 membrane; GO:0030312 external encapsulating structure; GO:0031090 organelle membrane; GO:0043226 organe…	GO:0000166 nucleotide binding; GO:0003824 catalytic activity; GO:0003994 aconitate hydratase activity; GO:0005488 binding; GO:0005507 copper ion binding; GO:0005524 ATP binding; GO:0008144 drug binding; GO:0016829 lyase activity; GO:0016835 carbon-oxygen lyase activity; GO:0016836 hydro-lyase activity; GO:0017076 purine nucleotide binding; GO:0030554 adenyl nucleotide binding; GO:0032553 ribonucl…	PF00694	Aconitase C-terminal domain	C	KOG0452	RNA-binding translational regulator IRP (aconitase superfamily)
[truncated: 273 more rows]
