# Supplementary material for: Analysis of lysine acetylation in tomato spot wilt virus infection in Nicotiana benthamiana
Source: Front Microbiol. 2023 Feb 2;14:1046163. doi: 10.3389/fmicb.2023.1046163 (PMC9935083; doi:10.3389/fmicb.2023.1046163)
Supplement: Supplementary file 8 [file Data_Sheet_1.CSV]

Table 7. Protein interaction network of the acetylated proteins
SUID	Degree	MCODE_Cluster	MCODE_Node_Status	MCODE_Score	name	NO. of sites	P value	Position	Protein description	Ratio	Regulated Type	shared name
3962	52	Cluster 1	Clustered	31.39047619	Niben101Scf15308g00001.1	5	0.019017206	252	sp|Q1GBJ9|RL15_LACDA 50S ribosomal protein L15	0.732	Down	Niben101Scf15308g00001.1	4096.XP_009803210.1
3964	52	Cluster 1	Clustered	31.39047619	Niben101Scf03056g02008.1	1	0.00424335	241	sp|Q3A9T5|RL15_CARHZ 50S ribosomal protein L15	0.722	Down	Niben101Scf03056g02008.1	4096.XP_009803210.1
3990	44	Cluster 1	Clustered	32.30197445	Niben101Scf00478g06002.1	3	0.030913236	207	sp|Q9M3V8|RS6_ASPOF 40S ribosomal protein S6	1.305	Up	Niben101Scf00478g06002.1	4096.XP_009758302.1
3993	44	Cluster 1	Clustered	32.30197445	Niben101Scf03584g01006.1	12	0.004258932	176	sp|Q9M3V8|RS6_ASPOF 40S ribosomal protein S6	3.255	Up	Niben101Scf03584g01006.1	4096.XP_009758302.1
3995	48	Cluster 1	Clustered	29.36842105	Niben101Scf04329g06015.1	1	0.001739837	99	sp|P74214|SRP54_SYNY3 Signal recognition particle protein	0.711	Down	Niben101Scf04329g06015.1	4096.XP_009768551.1
3998	42	Cluster 1	Clustered	31.35	Niben101Scf02459g09004.1	9	4.06E-04	47	sp|O82528|RL15_PETHY 60S ribosomal protein L15	2.632	Up	Niben101Scf02459g09004.1	4096.XP_009768655.1
4001	52	Cluster 1	Clustered	33.29457364	Niben101Scf04432g08005.1	6	0.003897117	70	sp|B1L712|RS10_KORCO 30S ribosomal protein S10	0.66	Down	Niben101Scf04432g08005.1	4096.XP_009791911.1
4004	41	Cluster 1	Clustered	33.29457364	Niben101Scf02502g15014.1	7	0.001969815	72	sp|O65743|RL24_CICAR 60S ribosomal protein L24	1.987	Up	Niben101Scf02502g15014.1	4096.XP_009760233.1
4007	41	Cluster 1	Clustered	33.29457364	Niben101Scf06382g02016.1	8	5.28E-04	18	sp|Q96499|RL44_GOSHI 60S ribosomal protein L44	3.433	Up	Niben101Scf06382g02016.1	4096.XP_009775857.1
4010	47	Cluster 1	Clustered	33.29457364	Niben101Scf12414g01019.1	3	3.15E-05	39	sp|P62302|RS13_SOYBN 40S ribosomal protein S13	0.647	Down	Niben101Scf12414g01019.1	4096.XP_009776003.1
4013	37	Cluster 1	Clustered	32.68571429	Niben101Scf03273g02008.1	7	4.54E-04	26	sp|P49692|RL7A1_ARATH 60S ribosomal protein L7a-1	1.387	Up	Niben101Scf03273g02008.1	4096.XP_009773142.1
4016	44	Cluster 1	Clustered	33.29457364	Niben101Scf19315g00013.1	3	0.003888792	6	sp|P46302|RS28_MAIZE 40S ribosomal protein S28	0.725	Down	Niben101Scf19315g00013.1	4096.XP_009765085.1
4019	55	Cluster 1	Clustered	31.5697479	Niben101Scf05816g00001.1	2	0.001486949	120	sp|Q8R7V4|RL3_CALS4 50S ribosomal protein L3	0.75	Down	Niben101Scf05816g00001.1	4096.XP_009794197.1
4022	41	Cluster 1	Clustered	32.45993031	Niben101Scf03523g01022.1	12	7.74E-04	128	sp|Q9LUQ6|RL192_ARATH 60S ribosomal protein L19-2	7.86	Up	Niben101Scf03523g01022.1	4096.XP_009770183.1
4025	46	Cluster 1	Clustered	33.29457364	Niben101Scf01818g04001.1	1	0.021219873	13	sp|Q6LXE3|RL14_METMP 50S ribosomal protein L14	1.302	Up	Niben101Scf01818g04001.1	4096.XP_009775264.1
4028	39	Cluster 1	Clustered	32.30197445	Niben101Scf01797g01008.1	2	7.16E-04	8	sp|P49211|RL321_ARATH 60S ribosomal protein L32-1	1.389	Up	Niben101Scf01797g01008.1	4096.XP_009761159.1
4031	47	Cluster 1	Clustered	31.94230769	Niben101Scf01711g00010.1	6	0.00302344	120	sp|Q975I1|RL3_SULTO 50S ribosomal protein L3	0.752	Down	Niben101Scf01711g00010.1	4096.XP_009782292.1
4034	44	Cluster 1	Clustered	33.29457364	Niben101Scf22195g00025.1	4	0.001653745	42	sp|Q8LC83|RS242_ARATH 40S ribosomal protein S24-2	1.465	Up	Niben101Scf22195g00025.1	4096.XP_009788765.1
4037	37	Cluster 1	Clustered	31.77307692	Niben101Scf01374g03036.1	6	2.37E-04	46	sp|Q8LEM8|RL373_ARATH 60S ribosomal protein L37-3	2.507	Up	Niben101Scf01374g03036.1	4096.XP_009785166.1
4040	60	Cluster 1	Clustered	33.29457364	Niben101Scf10002g00006.1	1	0.024199973	58	sp|A4J136|RS13_DESRM 30S ribosomal protein S13	0.75	Down	Niben101Scf10002g00006.1	4096.XP_009795656.1
4043	39	Cluster 1	Clustered	32.30197445	Niben101Scf00825g03003.1	5	5.06E-04	30	sp|P49211|RL321_ARATH 60S ribosomal protein L32-1	1.673	Up	Niben101Scf00825g03003.1	4096.XP_009788393.1
4046	57	Cluster 1	Clustered	33.2745377	Niben101Scf02585g00014.1	3	0.001175632	130	sp|Q5WLQ0|RL5_BACSK 50S ribosomal protein L5	0.662	Down	Niben101Scf02585g00014.1	4096.XP_009782093.1
4049	42	Cluster 1	Clustered	31.35	Niben101Scf02182g18008.1	2	1.06E-04	183	sp|O82528|RL15_PETHY 60S ribosomal protein L15	3.845	Up	Niben101Scf02182g18008.1	4096.XP_009780055.1
4052	52	Cluster 1	Clustered	33.29457364	Niben101Scf01945g01009.1	3	0.009103465	23	sp|P61992|RS4_PYRAB 30S ribosomal protein S4	0.72	Down	Niben101Scf01945g01009.1	4096.XP_009779308.1
4055	47	Cluster 1	Clustered	33.29457364	Niben101Scf08633g01003.1	3	0.030508331	110	sp|O59299|RS9_PYRHO 30S ribosomal protein S9	0.729	Down	Niben101Scf08633g01003.1	4096.XP_009759825.1
4058	42	Cluster 1	Clustered	32.45993031	Niben101Scf32453g00001.1	7	2.96E-04	40	sp|P41129|RL132_BRANA 60S ribosomal protein L13-2	2.054	Up	Niben101Scf32453g00001.1	4096.XP_009773597.1
4061	42	Cluster 1	Clustered	31.35	Niben101Scf00781g03013.1	2	0.039891425	124	sp|O23515|RL151_ARATH 60S ribosomal protein L15-1	1.704	Up	Niben101Scf00781g03013.1	4096.XP_009764605.1
4064	43	Cluster 1	Clustered	32.45993031	Niben101Scf08774g00012.1	4	7.49E-04	97	sp|Q7U4J2|RL29_SYNPX 50S ribosomal protein L29	1.555	Up	Niben101Scf08774g00012.1	4096.XP_009776891.1
4067	50	Cluster 1	Clustered	31.67195122	Niben101Scf07895g06004.1	4	0.001013825	127	sp|P49637|R27A3_ARATH 60S ribosomal protein L27a-3	2.219	Up	Niben101Scf07895g06004.1	4096.XP_009758493.1
4070	46	Cluster 1	Clustered	33.29457364	Niben101Scf01249g06003.1	8	5.58E-04	55	sp|Q9XEG7|RS3A_TORRU 40S ribosomal protein S3a	1.584	Up	Niben101Scf01249g06003.1	4096.XP_009763951.1
4082	43	Cluster 1	Clustered	31.5697479	Niben101Scf39488g00001.1	1	0.003784257	168	sp|B4R8L7|RL3_PHEZH 50S ribosomal protein L3	1.303	Up	Niben101Scf39488g00001.1	4096.XP_009774226.1
4085	40	Cluster 1	Clustered	33.29457364	Niben101Scf08724g04008.1	6	4.26E-04	43	sp|P41098|RL34_TOBAC 60S ribosomal protein L34	1.672	Up	Niben101Scf08724g04008.1	4096.XP_009782168.1
4088	53	Cluster 1	Clustered	33.29457364	Niben101Scf06332g03011.1	2	9.57E-04	28	sp|A2BMB2|RL2_HYPBU 50S ribosomal protein L2	1.424	Up	Niben101Scf06332g03011.1	4096.XP_009789257.1
4091	37	Cluster 1	Clustered	31.77307692	Niben101Scf23111g00011.1	2	3.57E-04	46	sp|Q8LFH7|RL371_ARATH 60S ribosomal protein L37-1	3.6	Up	Niben101Scf23111g00011.1	4096.XP_009783742.1
4094	61	Cluster 1	Clustered	33.29457364	Niben101Scf01436g03010.1	5	0.002873704	172	sp|Q5Z1Q5|RS5_NOCFA 30S ribosomal protein S5	0.755	Down	Niben101Scf01436g03010.1	4096.XP_009789007.1
4097	43	Cluster 1	Clustered	33.29457364	Niben101Scf04028g02002.1	5	3.01E-04	33	sp|P46290|RL31_NICGU 60S ribosomal protein L31	2.252	Up	Niben101Scf04028g02002.1	4096.XP_009771060.1
4100	37	Cluster 1	Clustered	32.68571429	Niben101Scf06105g01001.1	2	0.018791844	221	sp|P35685|RL7A_ORYSJ 60S ribosomal protein L7a	0.768	Down	Niben101Scf06105g01001.1	4096.XP_009771923.1
4103	47	Cluster 1	Clustered	32.45993031	Niben101Scf10228g00002.1	12	4.23E-04	118	sp|Q9SF40|RL4A_ARATH 60S ribosomal protein L4-1	3.898	Up	Niben101Scf10228g00002.1	4096.XP_009801549.1
4110	53	Cluster 1	Clustered	33.2745377	Niben101Scf03253g02006.1	6	0.005420922	186	sp|B1L938|RL1_THESQ 50S ribosomal protein L1	0.721	Down	Niben101Scf03253g02006.1	4096.XP_009787982.1
4113	40	Cluster 1	Clustered	33.29457364	Niben101Scf12718g00006.1	3	4.68E-04	56	sp|O80929|RL361_ARATH 60S ribosomal protein L36-1	1.747	Up	Niben101Scf12718g00006.1	4096.XP_009789213.1
4116	37	Cluster 1	Clustered	32.68571429	Niben101Scf03229g01008.1	1	0.02226949	83	sp|Q9T043|RL142_ARATH 60S ribosomal protein L14-2	0.761	Down	Niben101Scf03229g01008.1	4096.XP_009801113.1
4119	39	Cluster 1	Clustered	32.68571429	Niben101Scf04122g02005.1	2	0.003602676	62	sp|Q05462|RL27_PEA 60S ribosomal protein L27	6.546	Up	Niben101Scf04122g02005.1	4096.XP_009781546.1
4122	54	Cluster 1	Seed	33.29457364	Niben101Scf05142g00023.1	3	7.95E-04	86	"sp|P82129|RR7_SPIOL 30S ribosomal protein S7, chloroplastic"	0.677	Down	Niben101Scf05142g00023.1	4096.XP_009775887.1
5369	6	Cluster 10	Clustered	2.4	Niben101Scf08898g00002.1	8	0.001201254	516	sp|Q7TTX1|CH601_SYNPX 60 kDa chaperonin 1	0.675	Down	Niben101Scf08898g00002.1	4096.XP_009790232.1
5372	6	Cluster 10	Clustered	2.4	Niben101Scf09363g00018.1	4	0.00666	484	sp|Q3AUZ9|CH602_SYNS9 60 kDa chaperonin 2	0.768	Down	Niben101Scf09363g00018.1	4096.XP_009793336.1
5721	9	Cluster 10	Clustered	2.7	Niben101Scf07309g00003.1	1	0.004224308	59	sp|Q7V643|CH601_PROMM 60 kDa chaperonin 1	0.75	Down	Niben101Scf07309g00003.1	4096.XP_009799931.1
5723	9	Cluster 10	Seed	2.7	Niben101Scf10400g00005.1	3	1.37E-04	47	sp|A5GV53|CH60_SYNR3 60 kDa chaperonin	0.748	Down	Niben101Scf10400g00005.1	4096.XP_009799931.1
4126	33	Cluster 2	Clustered	9.010989011	Niben101Scf00063g13014.1	2	0.011286222	281	sp|Q55087|CHLP_SYNY3 Geranylgeranyl diphosphate reductase	0.689	Down	Niben101Scf00063g13014.1	4096.XP_009778642.1
4242	22	Cluster 2	Clustered	9.230769231	Niben101Scf01369g05023.1	3	0.001097823	122	sp|P94915|G3P_MYCAV Glyceraldehyde-3-phosphate dehydrogenase	0.602	Down	Niben101Scf01369g05023.1	4096.XP_009786329.1
4247	22	Cluster 2	Clustered	9.230769231	Niben101Scf03133g00003.1	8	0.014923603	122	sp|Q5HF86|G3P2_STAAC Glyceraldehyde-3-phosphate dehydrogenase 2	0.7	Down	Niben101Scf03133g00003.1	4096.XP_009780936.1
4289	13	Cluster 2	Clustered	7.961538462	Niben101Scf00290g00017.1	1	0.026637216	90	"sp|B3EWI4|PST2_PETHY Photosystem II 5 kDa protein, chloroplastic"	1.521	Up	Niben101Scf00290g00017.1	4096.XP_009780594.1
4291	21	Cluster 2	Clustered	8.791208791	Niben101Scf02583g02013.1	2	0.033345212	175	sp|Q06721|RCA_ANASC Ribulose bisphosphate carboxylase/oxygenase activase	0.733	Down	Niben101Scf02583g02013.1	4096.XP_009762594.1
4298	19	Cluster 2	Clustered	7.912087912	Niben101Scf02459g00024.1	4	8.16E-04	173	"sp|P27518|CB21_GOSHI Chlorophyll a-b binding protein 151, chloroplastic"	2.089	Up	Niben101Scf02459g00024.1	4096.XP_009781366.1
4303	21	Cluster 2	Clustered	8.791208791	Niben101Scf05368g03015.1	7	0.033345212	176	sp|Q06721|RCA_ANASC Ribulose bisphosphate carboxylase/oxygenase activase	0.733	Down	Niben101Scf05368g03015.1	4096.XP_009760925.1
4315	17	Cluster 2	Clustered	9.638095238	Niben101Scf01105g00001.1	3	8.16E-04	184	"sp|P12360|CB11_SOLLC Chlorophyll a-b binding protein 6A, chloroplastic"	2.089	Up	Niben101Scf01105g00001.1	4096.XP_009769851.1
4338	13	Cluster 2	Clustered	8.307692308	Niben101Scf06826g08015.1	8	3.96E-05	324	"sp|P18212|PSBP2_TOBAC Oxygen-evolving enhancer protein 2-2, chloroplastic"	1.956	Up	Niben101Scf06826g08015.1	4096.XP_009769223.1
4347	18	Cluster 2	Clustered	9.742857143	Niben101Scf00508g00007.1	1	1.63E-04	98	sp|P00297|PLAS_SOLCR Plastocyanin	0.576	Down	Niben101Scf00508g00007.1	4096.XP_009771635.1
4357	18	Cluster 2	Seed	9.742857143	Niben101Scf00539g07027.1	1	4.52E-04	100	sp|P35476|PLAS1_TOBAC Plastocyanin A'/A''	0.637	Down	Niben101Scf00539g07027.1	4096.XP_009776940.1
3940	12	Cluster 3	Clustered	6.377777778	Niben101Scf00155g04014.1	3	0.022298572	255	AT5G56350.1 Pyruvate kinase family protein LENGTH=498	1.424	Up	Niben101Scf00155g04014.1	4096.XP_009757909.1
3943	17	Cluster 3	Clustered	6.787878788	Niben101Scf06236g00008.1	3	0.026668617	396	AT2G45290.1 Transketolase LENGTH=741	0.721	Down	Niben101Scf06236g00008.1	4096.XP_009781082.1
3945	17	Cluster 3	Clustered	6.787878788	Niben101Scf00603g08015.1	7	0.001837804	316	AT2G45290.1 Transketolase LENGTH=741	0.721	Down	Niben101Scf00603g08015.1	4096.XP_009781082.1
3947	32	Cluster 3	Clustered	7.730769231	Niben101Scf02461g00004.1	8	1.87E-04	260	AT1G56190.1 Phosphoglycerate kinase family protein LENGTH=478	1.488	Up	Niben101Scf02461g00004.1	4096.XP_009763674.1
3951	24	Cluster 3	Clustered	7.730769231	Niben101Scf02659g01005.1	2	5.06E-04	83	sp|A8H1G3|G6PI_SHEPA Glucose-6-phosphate isomerase	1.573	Up	Niben101Scf02659g01005.1	4096.XP_009770115.1
3955	19	Cluster 3	Seed	7.730769231	Niben101Scf04327g01005.1	5	0.018500165	279	AT2G21170.1 triosephosphate isomerase LENGTH=315	0.726	Down	Niben101Scf04327g01005.1	4096.XP_009768928.1
3957	14	Cluster 3	Clustered	7.272727273	Niben101Scf39473g00004.1	3	0.018024061	358	sp|B2JS88|BETB_BURP8 NAD/NADP-dependent betaine aldehyde dehydrogenase	0.631	Down	Niben101Scf39473g00004.1	4096.XP_009800287.1
3974	32	Cluster 3	Clustered	6.263157895	Niben101Scf01399g00012.1	4	0.007174199	152	sp|A9IYW8|ATPG_BART1 ATP synthase gamma chain	0.751	Down	Niben101Scf01399g00012.1	4096.XP_009760449.1
4234	11	Cluster 3	Clustered	6.377777778	Niben101Scf04905g04004.1	7	0.003897907	8	sp|P09317|G3P_USTMA Glyceraldehyde-3-phosphate dehydrogenase	1.333	Up	Niben101Scf04905g04004.1	4096.XP_009780356.1
4301	15	Cluster 3	Clustered	6.805555556	Niben101Scf00110g05008.1	3	0.034037912	120	sp|C6E178|SECA_GEOSM Protein translocase subunit SecA	0.591	Down	Niben101Scf00110g05008.1	4096.XP_009763763.1
4305	19	Cluster 3	Clustered	6.974358974	Niben101Scf10305g01003.1	3	0.003133001	118	sp|Q118B4|ACSF_TRIEI Magnesium-protoporphyrin IX monomethyl ester [oxidative] cyclase	0.594	Down	Niben101Scf10305g01003.1	4096.XP_009777441.1
4469	13	Cluster 3	Clustered	6.533333333	Niben101Scf04967g01005.1	1	0.002426635	192	"sp|J9RYI6|DCVR_CUCSA Divinyl chlorophyllide a 8-vinyl-reductase, chloroplastic"	0.731	Down	Niben101Scf04967g01005.1	4096.XP_009763391.1
4479	7	Cluster 3	Clustered	7	Niben101Scf06117g01005.1	5	0.009246095	344	"sp|Q9SDT1|POR_DAUCA Protochlorophyllide reductase, chloroplastic"	0.598	Down	Niben101Scf06117g01005.1	4096.XP_009797445.1
4485	7	Cluster 3	Clustered	7	Niben101Scf00506g02003.1	2	0.006955387	108	sp|P15904|POR_AVESA Protochlorophyllide reductase	0.736	Down	Niben101Scf00506g02003.1	4096.XP_009774675.1
4490	7	Cluster 3	Clustered	7	Niben101Scf01036g03001.1	3	6.42E-04	377	sp|P15904|POR_AVESA Protochlorophyllide reductase	0.117	Down	Niben101Scf01036g03001.1	4096.XP_009793616.1
4492	16	Cluster 3	Clustered	6.533333333	Niben101Scf01308g03004.1	1	0.004697664	128	sp|Q9TL08|CHLI_NEPOL Magnesium-chelatase subunit ChlI	0.217	Down	Niben101Scf01308g03004.1	4096.XP_009804859.1
3976	49	Cluster 4	Clustered	11.54285714	Niben101Scf15372g00003.1	3	0.001548443	154	AT4G09650.1 ATP synthase delta-subunit gene LENGTH=234	0.605	Down	Niben101Scf15372g00003.1	4096.XP_009780695.1
4309	24	Cluster 4	Clustered	10.5	Niben101Scf03969g05002.1	3	0.00481834	86	sp|P51193|PSAF_PORPU Photosystem I reaction center subunit III	0.639	Down	Niben101Scf03969g05002.1	4096.XP_009777741.1
4311	19	Cluster 4	Clustered	10.5	Niben101Scf05737g00003.1	6	0.001836448	280	sp|O78502|PSAD_GUITH Photosystem I reaction center subunit II	1.871	Up	Niben101Scf05737g00003.1	4096.XP_009795521.1
4326	21	Cluster 4	Clustered	10.5	Niben101Scf02029g00004.1	6	0.005013076	160	"sp|Q40459|PSBO_TOBAC Oxygen-evolving enhancer protein 1, chloroplastic"	0.733	Down	Niben101Scf02029g00004.1	4096.XP_009768511.1
4329	38	Cluster 4	Clustered	12.04411765	Niben101Scf03548g02031.1	3	0.020229671	199	AT4G25080.3 magnesium-protoporphyrin IX methyltransferase LENGTH=312	0.746	Down	Niben101Scf03548g02031.1	4096.XP_009773258.1
4554	20	Cluster 4	Seed	12.24166667	Niben101Scf06347g04035.1	1	0.012667433	62	sp|C1DFM2|DNAJ_AZOVD Chaperone protein DnaJ	0.516	Down	Niben101Scf06347g04035.1	4096.XP_009802776.1
4724	16	Cluster 4	Clustered	12.13970588	Niben101Scf00207g05027.1	2	0.001980067	145	sp|Q3SER0|RL34_THIDA 50S ribosomal protein L34	1.789	Up	Niben101Scf00207g05027.1	4096.XP_009797384.1
4076	28	Cluster 5	Clustered	18.25974026	Niben101Scf09387g03016.1	4	0.004440453	503	sp|Q11HP9|EFG_CHESB Elongation factor G	0.662	Down	Niben101Scf09387g03016.1	4096.XP_009793831.1
4135	32	Cluster 5	Clustered	17.26780627	Niben101Scf12404g00002.1	4	0.008328345	131	sp|Q2KXH8|RL28_BORA1 50S ribosomal protein L28	0.653	Down	Niben101Scf12404g00002.1	4096.XP_009795876.1
4137	36	Cluster 5	Clustered	17.26780627	Niben101Scf00436g06006.1	1	0.001419728	58	sp|C3KWH4|RL9_CLOB6 50S ribosomal protein L9	0.546	Down	Niben101Scf00436g06006.1	4096.XP_009766817.1
4151	22	Cluster 5	Clustered	17.57142857	Niben101Scf04099g09005.1	2	2.69E-04	187	sp|P74518|LRTA_SYNY3 Light-repressed protein A homolog	0.681	Down	Niben101Scf04099g09005.1	4096.XP_009799975.1
4177	39	Cluster 5	Clustered	17.82971014	Niben101Scf02757g01001.1	10	5.31E-04	135	AT4G29060.1 elongation factor Ts family protein LENGTH=953	0.705	Down	Niben101Scf02757g01001.1	4096.XP_009799518.1
3961	12	Cluster 6	Clustered	4.761904762	Niben101Scf01823g02010.1	1	1.51E-04	71	"sp|P25076|CY11_SOLTU Cytochrome c1-1, heme protein, mitochondrial"	1.344	Up	Niben101Scf01823g02010.1	4096.XP_009758145.1
3966	12	Cluster 6	Clustered	4.027777778	Niben101Scf25055g00001.1	5	0.004814774	263	"sp|Q8LB02|SDHB2_ARATH Succinate dehydrogenase [ubiquinone] iron-sulfur subunit 2, mitochondrial"	1.392	Up	Niben101Scf25055g00001.1	4096.XP_009800601.1
3970	7	Cluster 6	Clustered	4.761904762	Niben101Scf03496g00020.1	2	0.01541512	149	AT5G13450.1 delta subunit of Mt ATP synthase LENGTH=238	0.644	Down	Niben101Scf03496g00020.1	4096.XP_009758218.1
3980	8	Cluster 6	Seed	5	Niben101Scf15972g02017.1	5	0.007716294	80	sp|A5VSE2|ATPG_BRUO2 ATP synthase gamma chain	1.462	Up	Niben101Scf15972g02017.1	4096.XP_009764483.1
3982	8	Cluster 6	Clustered	4	Niben101Scf02990g01004.1	1	0.00564988	98	"sp|Q9T070|COX6A_ARATH Cytochrome c oxidase subunit 6a, mitochondrial"	1.558	Up	Niben101Scf02990g01004.1	4096.XP_009787960.1
4472	9	Cluster 7	Clustered	5.571428571	Niben101Scf06382g00006.1	3	0.006081772	123	"AT3G48730.1 glutamate-1-semialdehyde 2,1-aminomutase 2 LENGTH=472"	0.55	Down	Niben101Scf06382g00006.1	4096.XP_009789880.1
4474	9	Cluster 7	Clustered	5.571428571	Niben101Scf01478g05007.1	2	0.005870033	503	"AT3G48730.1 glutamate-1-semialdehyde 2,1-aminomutase 2 LENGTH=472"	0.507	Down	Niben101Scf01478g05007.1	4096.XP_009789880.1
4476	9	Cluster 7	Clustered	5.571428571	Niben101Scf02553g02002.1	5	0.006251372	55	"AT3G48730.1 glutamate-1-semialdehyde 2,1-aminomutase 2 LENGTH=472"	0.642	Down	Niben101Scf02553g02002.1	4096.XP_009789880.1
4481	9	Cluster 7	Seed	5.981818182	Niben101Scf04036g05010.1	1	0.001705586	439	AT3G14930.1 Uroporphyrinogen decarboxylase LENGTH=418	0.751	Down	Niben101Scf04036g05010.1	4096.XP_009770168.1
4487	9	Cluster 7	Clustered	4.8	Niben101Scf09708g10001.1	5	0.012674297	117	sp|Q1C5T7|HEM6_YERPA Oxygen-dependent coproporphyrinogen-III oxidase	0.693	Down	Niben101Scf09708g10001.1	4096.XP_009793819.1
4293	15	Cluster 8	Seed	5	Niben101Scf07073g02007.1	5	0.026658174	43	AT5G26780.3 serine hydroxymethyltransferase 2 LENGTH=533	0.767	Down	Niben101Scf07073g02007.1	4096.XP_009800891.1
4307	15	Cluster 8	Clustered	4.076923077	Niben101Scf02021g01005.1	4	0.04694924	340	ref|WP_026735807.1| 3-beta hydroxysteroid dehydrogenase [Fischerella sp. PCC 9605]	0.733	Down	Niben101Scf02021g01005.1	4096.XP_009796265.1
4320	21	Cluster 8	Clustered	4.076923077	Niben101Scf02280g09005.1	8	0.00271801	204	"sp|Q87UX4|F16PA_PSESM Fructose-1,6-bisphosphatase class 1"	0.768	Down	Niben101Scf02280g09005.1	4096.XP_009776701.1
5022	7	Cluster 9	Clustered	3	Niben101Scf33689g00006.1	4	0.012008309	153	AT4G34350.1 4-hydroxy-3-methylbut-2-enyl diphosphate reductase LENGTH=466	1.34	Up	Niben101Scf33689g00006.1	4096.XP_009802660.1
5347	4	Cluster 9	Clustered	3	Niben101Scf13146g00006.1	1	0.038052166	57	sp|P48368|CRTE_CYAPA Geranylgeranyl diphosphate synthase	0.722	Down	Niben101Scf13146g00006.1	4096.XP_009788757.1
5358	4	Cluster 9	Seed	3	Niben101Scf03110g02006.1	1	0.011050015	316	sp|P48368|CRTE_CYAPA Geranylgeranyl diphosphate synthase	0.665	Down	Niben101Scf03110g02006.1	4096.XP_009795083.1
3941	20		Unclustered	5.981818182	Niben101Scf05536g01013.1	5	0.005443035	58	AT4G38970.1 fructose-bisphosphate aldolase 2 LENGTH=398	0.662	Down	Niben101Scf05536g01013.1	4096.XP_009761015.1
3949	20		Unclustered	5.981818182	Niben101Scf01460g02001.1	4	7.88E-05	385	AT4G38970.1 fructose-bisphosphate aldolase 2 LENGTH=398	0.537	Down	Niben101Scf01460g02001.1	4096.XP_009774211.1
3953	19		Unclustered	5.981818182	Niben101Scf13103g01029.1	2	0.04816019	57	AT4G38970.1 fructose-bisphosphate aldolase 2 LENGTH=398	0.766	Down	Niben101Scf13103g01029.1	4096.XP_009791026.1
3959	9		Unclustered	2	Niben101Scf03628g14021.1	7	0.01280405	349	AT1G53310.1 phosphoenolpyruvate carboxylase 1 LENGTH=967	0.67	Down	Niben101Scf03628g14021.1	4096.XP_009795584.1
3968	11		Unclustered	3.466666667	Niben101Scf22702g00005.1	3	0.033117146	393	sp|A7HT39|SUCC_PARL1 Succinyl-CoA ligase [ADP-forming] subunit beta	1.337	Up	Niben101Scf22702g00005.1	4096.XP_009790645.1
3972	22		Unclustered	2.802197802	Niben101Scf13540g04030.1	8	1.49E-04	161	sp|P82177|MDH_SHEON Malate dehydrogenase	3.523	Up	Niben101Scf13540g04030.1	4096.XP_009760199.1
3978	18		Unclustered	2	Niben101Scf02386g00005.1	2	0.00158157	235	sp|Q86AV6|CISYC_DICDI Citrate synthase	1.477	Up	Niben101Scf02386g00005.1	4096.XP_009779039.1
3991	30		Unclustered	21.70666667	Niben101Scf00864g00004.1	3	0.009800048	92	sp|Q22053|FBRL_CAEEL rRNA 2'-O-methyltransferase fibrillarin	0.56	Down	Niben101Scf00864g00004.1	4096.XP_009775347.1
4073	12		Unclustered	9.696969697	Niben101Scf23814g00034.1	1	1.98E-04	260	sp|Q9XHM1|EIF3C_MEDTR Eukaryotic translation initiation factor 3 subunit C	1.527	Up	Niben101Scf23814g00034.1	4096.XP_009764990.1
4079	22		Unclustered	18.67099567	Niben101Scf05890g02025.1	1	0.005554615	406	sp|P86245|TCPB_MESAU T-complex protein 1 subunit beta (Fragments)	0.768	Down	Niben101Scf05890g02025.1	4096.XP_009763623.1
4125	1		Unclustered	0	Niben101Scf01164g00008.1	1	0.043343909	71	"sp|Q3ED65|MENG_ARATH 2-phytyl-1,4-beta-naphthoquinone methyltransferase, chloroplastic"	0.756	Down	Niben101Scf01164g00008.1	4096.XP_009758444.1
4140	14		Unclustered	12.675	Niben101Scf06349g02015.1	2	0.044754283	158	sp|Q8KG16|RL7_CHLTE 50S ribosomal protein L7/L12	0.725	Down	Niben101Scf06349g02015.1	4096.XP_009773575.1
4149	25		Unclustered	20.61956522	Niben101Scf05928g03010.1	3	0.02946639	69	sp|P69039|IF5A1_NICPL Eukaryotic translation initiation factor 5A-1	1.35	Up	Niben101Scf05928g03010.1	4096.XP_009795916.1
4165	18		Unclustered	13.48529412	Niben101Scf14886g00003.1	1	0.024955917	167	AT1G71720.1 Nucleic acid-binding proteins superfamily LENGTH=500	0.649	Down	Niben101Scf14886g00003.1	4096.XP_009803652.1
4180	25		Unclustered	15.41052632	Niben101Scf04315g01006.1	1	3.31E-04	676	"AT1G12800.1 Nucleic acid-binding, OB-fold-like protein LENGTH=767"	0.546	Down	Niben101Scf04315g01006.1	4096.XP_009785549.1
4182	27		Unclustered	15.41052632	Niben101Scf06525g01001.1	1	0.008796876	163	AT3G23700.1 Nucleic acid-binding proteins superfamily LENGTH=392	0.58	Down	Niben101Scf06525g01001.1	4096.XP_009762063.1
4238	11		Unclustered	3.238095238	Niben101Scf07691g00008.1	3	0.026773173	440	gb|KFB86097.1| dihydrolipoamide dehydrogenase [Calothrix sp. 336/3]	0.763	Down	Niben101Scf07691g00008.1	4096.XP_009800218.1
4313	11		Unclustered	5.515151515	Niben101Scf01977g01002.1	2	0.018353858	312	"sp|Q9M158|STR4_ARATH Rhodanese-like domain-containing protein 4, chloroplastic"	0.736	Down	Niben101Scf01977g01002.1	4096.XP_009761641.1
4322	7		Unclustered	2.7	Niben101Scf11774g01004.1	1	4.35E-04	246	sp|Q9HZP7|ETFA_PSEAE Electron transfer flavoprotein subunit alpha	1.514	Up	Niben101Scf11774g01004.1	4096.XP_009764147.1
4324	2		Unclustered	2	Niben101Scf00539g07015.1	5	0.010291673	210	sp|Q42403|TRXH3_ARATH Thioredoxin H3	0.755	Down	Niben101Scf00539g07015.1	4096.XP_009770078.1
4331	16		Unclustered	5.833333333	Niben101Scf08723g02015.1	8	0.023882316	292	"sp|P84981|FENR_POPEU Ferredoxin--NADP reductase, chloroplastic"	0.75	Down	Niben101Scf08723g02015.1	4096.XP_009794242.1
4335	7		Unclustered	5	Niben101Scf03015g03012.1	1	0.002428118	246	ref|WP_002802095.1| membrane protein [Microcystis aerugin [Microcystis aeruginosa PCC 9701]	0.751	Down	Niben101Scf03015g03012.1	4096.XP_009798977.1
4343	6		Unclustered	0.5	Niben101Scf01462g02022.1	2	0.013350461	17	sp|Q6XJG8|PSD2B_ARATH 26S proteasome non-ATPase regulatory subunit 2 homolog B	1.578	Up	Niben101Scf01462g02022.1	4096.XP_009761840.1
4351	20		Unclustered	3.888888889	Niben101Scf07214g00015.1	2	0.003744019	283	sp|Q9RFD5|BCHH_RHOS4 Magnesium-chelatase subunit H	0.379	Down	Niben101Scf07214g00015.1	4096.XP_009793484.1
4424	8		Unclustered	3.428571429	Niben101Scf06976g06016.1	2	0.006486412	431	"ref|WP_009782089.1| glycosyltransferase [Lyngbya sp. PCC 8106] gb|EAW39129.1| Glycosyl transferase, family 9 [Lyngbya sp. PCC 8106]"	0.723	Down	Niben101Scf06976g06016.1	4096.XP_009802476.1
4426	8		Unclustered	3.428571429	Niben101Scf06091g04018.1	6	0.002311199	420	"ref|WP_009782089.1| glycosyltransferase [Lyngbya sp. PCC 8106] gb|EAW39129.1| Glycosyl transferase, family 9 [Lyngbya sp. PCC 8106]"	0.679	Down	Niben101Scf06091g04018.1	4096.XP_009802476.1
4428	20		Unclustered	10.63736264	Niben101Scf05692g07023.1	3	0.006280097	374	sp|A1TCB8|TIG_MYCVP Trigger factor	0.565	Down	Niben101Scf05692g07023.1	4096.XP_009778665.1
4438	31		Unclustered	12.35	Niben101Scf01209g04002.1	5	0.028258504	705	sp|Q58321|Y911_METJA Magnesium-chelatase subunit ChlI homolog	0.537	Down	Niben101Scf01209g04002.1	4096.XP_009802534.1
4498	9		Unclustered	1.666666667	Niben101Scf08341g01001.1	4	0.004121736	126	sp|Q9VUN3|RANL_DROME GTP-binding nuclear protein Ran-like	0.764	Down	Niben101Scf08341g01001.1	4096.XP_009779526.1
4518	2		Unclustered	2	Niben101Scf01991g04010.1	2	8.41E-04	105	"sp|P26573|RBS8_NICPL Ribulose bisphosphate carboxylase small chain 8B, chloroplastic"	0.584	Down	Niben101Scf01991g04010.1	4096.XP_009800809.1
4532	6		Unclustered	1.666666667	Niben101Scf18107g00014.1	3	0.008528543	141	"sp|Q944I4|GLYK_ARATH D-glycerate 3-kinase, chloroplastic"	0.57	Down	Niben101Scf18107g00014.1	4096.XP_009791866.1
4536	10		Unclustered	2.4	Niben101Scf00952g03003.1	5	3.51E-04	421	sp|P04770|GLNA1_PHAVU Glutamine synthetase PR-1	0.627	Down	Niben101Scf00952g03003.1	4096.XP_009773609.1
4540	8		Unclustered	2.7	Niben101Scf00621g05002.1	1	0.025907236	276	"sp|Q75KR1|PPDK2_ORYSJ Pyruvate, phosphate dikinase 2"	1.397	Up	Niben101Scf00621g05002.1	4096.XP_009780414.1
4549	9		Unclustered	3	Niben101Scf04198g01001.1	11	1.80E-04	687	sp|P51375|GLTB_PORPU Ferredoxin-dependent glutamate synthase	0.749	Down	Niben101Scf04198g01001.1	4096.XP_009794669.1
4551	9		Unclustered	3	Niben101Scf04198g01002.1	4	0.012564584	216	sp|P55038|GLTS_SYNY3 Ferredoxin-dependent glutamate synthase 2	0.65	Down	Niben101Scf04198g01002.1	4096.XP_009794669.1
4582	1		Unclustered	0	Niben101Scf00780g01029.1	1	4.89E-04	143	sp|Q10S70|EXLA1_ORYSJ Expansin-like A1	2.014	Up	Niben101Scf00780g01029.1	4096.XP_009797268.1
4720	3		Unclustered	2	Niben101Scf01718g06002.1	2	0.035323252	63	sp|Q8H0U4|TNPO1_ARATH Transportin-1	1.386	Up	Niben101Scf01718g06002.1	4096.XP_009792832.1
4722	18		Unclustered	12.35	Niben101Scf14374g00001.1	1	0.001512885	134	sp|B9E9K7|RL18_MACCJ 50S ribosomal protein L18	0.561	Down	Niben101Scf14374g00001.1	4096.XP_009803342.1
4729	10		Unclustered	2.888888889	Niben101Scf07191g02016.1	3	0.009170112	360	sp|P48325|P2SAF_CYAPA Photosystem II stability/assembly factor HCF136	1.308	Up	Niben101Scf07191g02016.1	4096.XP_009767239.1
4734	8		Unclustered	4.523809524	Niben101Scf00879g05002.1	2	0.002560335	80	sp|P74367|PSB27_SYNY3 Photosystem II lipoprotein Psb27	0.755	Down	Niben101Scf00879g05002.1	4096.XP_009788089.1
4740	3		Unclustered	1.666666667	Niben101Scf02175g03014.1	5	0.018528725	347	sp|P0A4V9|FTSH_MYCBO ATP-dependent zinc metalloprotease FtsH	0.739	Down	Niben101Scf02175g03014.1	4096.XP_009767982.1
4741	2		Unclustered	2	Niben101Scf02685g00006.1	5	3.84E-05	507	sp|B2UE66|FTSH_RALPJ ATP-dependent zinc metalloprotease FtsH	0.753	Down	Niben101Scf02685g00006.1	4096.XP_009768214.1
4781	12		Unclustered	3.885714286	Niben101Scf00773g07001.1	3	0.004844305	352	AT2G40490.1 Uroporphyrinogen decarboxylase LENGTH=394	0.729	Down	Niben101Scf00773g07001.1	4096.XP_009775109.1
4834	2		Unclustered	0.666666667	Niben101Scf03341g00002.1	1	0.003417684	435	AT1G53780.2 peptidyl-prolyl cis-trans isomerases;hydrolases;nucleoside-triphosphatases;ATP binding;nucleotide binding;ATPases LENGTH=620	1.318	Up	Niben101Scf03341g00002.1	4096.XP_009768782.1
4846	3		Unclustered	2	Niben101Scf05492g00001.1	2	5.51E-04	346	AT3G07700.3 Protein kinase superfamily protein LENGTH=724	0.458	Down	Niben101Scf05492g00001.1	4096.XP_009769152.1
4991	16		Unclustered	0.25	Niben101Scf03801g00003.1	2	0.016784831	529	sp|Q31KX4|PROA_SYNE7 Gamma-glutamyl phosphate reductase	1.43	Up	Niben101Scf03801g00003.1	4096.XP_009772170.1
5138	1		Unclustered	0	Niben101Scf15538g00001.1	2	0.00455436	238	"gb|ABD64919.1| Lil3 protein, putative [Brassica oleracea]"	0.438	Down	Niben101Scf15538g00001.1	4096.XP_009774611.1
5350	1		Unclustered	0	Niben101Scf07304g04004.1	1	2.22E-04	48	sp|P73726|HGGT_SYNY3 Homogentisate phytyltransferase	1.318	Up	Niben101Scf07304g04004.1	4096.XP_009799514.1
5366	3		Unclustered	1.666666667	Niben101Scf23159g00004.1	3	8.76E-04	435	sp|Q2YTH9|SYL_STAAB Leucine--tRNA ligase	0.605	Down	Niben101Scf23159g00004.1	4096.XP_009800377.1
5509	3		Unclustered	2	Niben101Scf03679g03009.1	1	0.028048272	76	AT5G51100.1 Fe superoxide dismutase 2 LENGTH=305	1.406	Up	Niben101Scf03679g03009.1	4096.XP_009791482.1
5532	2		Unclustered	2	Niben101Scf04451g00026.1	1	0.007512955	179	sp|Q9Z9C4|SODM_CHLPN Superoxide dismutase [Mn]	1.309	Up	Niben101Scf04451g00026.1	4096.XP_009785540.1
5598	4		Unclustered	3	Niben101Scf04375g06002.1	2	0.00693348	418	sp|A6LTR7|SYFA_CLOB8 Phenylalanine--tRNA ligase alpha subunit	0.678	Down	Niben101Scf04375g06002.1	4096.XP_009785442.1
5701	1		Unclustered	0	Niben101Scf11886g03034.1	1	0.0036006	549	sp|Q8CCP0|NEMF_MOUSE Nuclear export mediator factor Nemf	1.703	Up	Niben101Scf11886g03034.1	4096.XP_009791667.1
